# Supplementary material for: Vascular progenitors generated from tankyrase inhibitor-regulated naïve diabetic human iPSC potentiate efficient revascularization of ischemic retina
Source: Nat Commun. 2020 Mar 5;11:1195. doi: 10.1038/s41467-020-14764-5 (PMC7058090; doi:10.1038/s41467-020-14764-5)
Supplement: Supplementary file 5 — Supplementary Data 2 [file 41467_2020_14764_MOESM5_ESM.xlsx]

## Sheet: Karyotypes primed & naïve lines
	Validated Karyotypes of Conventional, Primed hPSC lines
		Primed (ES, E8) cultures
		Date Report	Cell line	Passage number @karyotype test	Karyotype Result	Karyotype Result
	hESC	2018-04-23	RUES02	P27/MEF +3E8	46, XX	Normal
	CB-hiPSC	2013-10-11	E5C3	P18	46,XX	Normal
	CB-hiPSC	2015-06-30	E5C3	P22	46,XX	Normal
	fibroblast-hiPSC	2013-12-31	C1.2	P11	46,XX	Normal
	fibroblast-hiPSC	2014-01-13	C2	P11	46,XX	Normal
	Validated Karyotypes of Naïve-Reverted hPSC lines
		L3i naïve cultures
		Date Report	Cell line	Passage number @ karyotype test	Karyotype	Result
	hESC	2014-05-15	H9	P34 primed conditions +P6 in L3i	46, XX	Normal
	hESC	2018-06-04	RUES02	P32+P1 in LIF5i+P9 in L3i,	46, XX	Normal
	CB-hiPSC	2014-06-11	E5C3	P22 primed conditions+ P6 in L3i	46, XX	Normal
	CB-hiPSC	2014-09-16	E5C3	P22 primed conditions + P32 in L3i	46, XX	Normal
	CB-hiPSC	2014-09-16	E17C6	P27 primed conditions+ P9 in L3i	46, XX	Normal
	normal fibroblast-hiPSC	2016-03-24	C1.2	P9 primed conditions+ P1 in LIF5i+ P17 in L3i	46,XX	Normal
	normal fibroblast-hiPSC	2016-03-29	C2	P19 primed conditions + P1 in LIF5i +P6 in L3i	46,XX	Normal
	diabetic fibroblast-hiPSC	2016-01-08	E1CA2	P8 primed conditions+ P3 in L3i	46, XX	Normal
	diabetic fibroblast-hiPSC	2018-03-07	E1C1	P12 primed conditions+ P9 in L3i	46, XX	Normal
	* Details of all culture methods are described in: Park, TS, Zimmerlin, L, Evans, R, and ET Zambidis. Chemical Reversion of Conventional Human Pluripotent Stem Cells to a Naïve-Like State with Improved Multilineage Differentiation Potency. J Vis Exp, 2018, Jun 10 (136) doi: 10.3791/57921.
