# Supplementary material for: Vascular progenitors generated from tankyrase inhibitor-regulated naïve diabetic human iPSC potentiate efficient revascularization of ischemic retina
Source: Nat Commun. 2020 Mar 5;11:1195. doi: 10.1038/s41467-020-14764-5 (PMC7058090; doi:10.1038/s41467-020-14764-5)
Supplement: Supplementary file 7 — Supplementary Data 4 [file 41467_2020_14764_MOESM7_ESM.xlsx]

## Sheet: Top 500 overexpressed Naïve VP 
	baseMean	log2FoldChange	lfcSE	stat	pvalue	padj	Gene symbol	entrez	genename	entrezgene
ENSG00000162676	183.214	4.58807	0.358141	12.8108	1.43e-37	4.45e-33	GFI1	2672	growth factor independent 1 transcriptional repressor	2672
ENSG00000079385	138.221	4.12837	0.34643	11.9169	9.66e-33	1.01e-28	CEACAM1	634	carcinoembryonic antigen related cell adhesion molecule 1	634
ENSG00000102145	1013.56	10.2316	0.870603	11.7524	6.87e-32	4.29e-28	GATA1	2623	GATA binding protein 1	2623
ENSG00000158874	1912.28	7.86268	0.668981	11.7532	6.8e-32	4.29e-28	APOA2	336	apolipoprotein A2	336
ENSG00000167874	1450.98	1.86234	0.15965	11.6651	1.92e-31	9.99e-28	TMEM88	92162	transmembrane protein 88	92162
ENSG00000197465	467.172	10.2376	0.882937	11.5949	4.37e-31	1.7e-27	GYPE	2996	glycophorin E (MNS blood group)	2996
ENSG00000158578	591.673	9.54051	0.834943	11.4265	3.08e-30	1.07e-26	ALAS2	212	5'-aminolevulinate synthase 2	212
ENSG00000168062	78.4743	3.9796	0.351385	11.3255	9.82e-30	3.06e-26	BATF2	116071	basic leucine zipper ATF-like transcription factor 2	116071
ENSG00000118137	3755.86	6.88416	0.610114	11.2834	1.59e-29	4.5e-26	APOA1	335	apolipoprotein A1	335
ENSG00000105825	1536.98	4.11516	0.36546	11.2602	2.06e-29	5.36e-26	TFPI2	7980	tissue factor pathway inhibitor 2	7980
ENSG00000250361	405.588	9.90451	0.903933	10.9571	6.14e-28	1.47e-24	GYPB	2994	glycophorin B (MNS blood group)	2994
ENSG00000197249	1896.39	8.99001	0.839169	10.713	8.85e-27	1.97e-23	SERPINA1	5265	serpin family A member 1	5265
ENSG00000138207	1071.05	9.6542	0.902539	10.6967	1.05e-26	2.19e-23	RBP4	5950	retinol binding protein 4	5950
ENSG00000170180	318.359	9.52645	0.900159	10.5831	3.57e-26	6.96e-23	GYPA	2993	glycophorin A (MNS blood group)	2993
ENSG00000145192	834.753	11.6672	1.11696	10.4455	1.54e-25	2.28e-22	AHSG	197	alpha 2-HS glycoprotein	197
ENSG00000171557	577.831	10.1589	0.972949	10.4414	1.6e-25	2.28e-22	FGG	2266	fibrinogen gamma chain	2266
ENSG00000112077	341.045	8.46855	0.816465	10.3722	3.32e-25	3.98e-22	RHAG	6005	Rh associated glycoprotein	6005
ENSG00000259207	438.777	6.13429	0.596781	10.279	8.77e-25	9.43e-22	ITGB3	3690	integrin subunit beta 3	3690
ENSG00000188536	4557.09	13.391	1.32805	10.0832	6.55e-24	6.6e-21	HBA2	3040	hemoglobin subunit alpha 2	3040
ENSG00000171564	2205.01	7.92664	0.80873	9.80134	1.11e-22	1.02e-19	FGB	2244	fibrinogen beta chain	2244
ENSG00000108405	986.311	6.46461	0.660668	9.78497	1.31e-22	1.16e-19	P2RX1	5023	purinergic receptor P2X 1	5023
ENSG00000125148	184.044	4.03822	0.414422	9.74423	1.95e-22	1.65e-19	MT2A	4502	metallothionein 2A	4502
ENSG00000213934	5366.2	13.3392	1.37473	9.70309	2.93e-22	2.4e-19	HBG1	3047	hemoglobin subunit gamma 1	3047
ENSG00000206172	2573.21	13.024	1.34336	9.69506	3.16e-22	2.53e-19	HBA1	3039	hemoglobin subunit alpha 1	3039
ENSG00000118513	1130.4	2.57304	0.266136	9.66815	4.12e-22	3.21e-19	MYB	4602	MYB proto-oncogene, transcription factor	4602
ENSG00000130600	51701.1	5.5575	0.580209	9.57844	9.85e-22	7.32e-19	H19	283120	H19 imprinted maternally expressed transcript	283120
ENSG00000005073	34.8564	8.49013	0.889001	9.55019	1.29e-21	9.18e-19	HOXA11	3207	homeobox A11	3207
ENSG00000132437	110.368	4.53574	0.477583	9.49727	2.15e-21	1.49e-18	DDC	1644	dopa decarboxylase	1644
ENSG00000055118	648.512	3.36008	0.355081	9.46285	3e-21	2.03e-18	KCNH2	3757	potassium voltage-gated channel subfamily H member 2	3757
ENSG00000123405	1341.65	6.87409	0.72931	9.42548	4.28e-21	2.84e-18	NFE2	4778	nuclear factor, erythroid 2	4778
ENSG00000143862	1929.88	1.03004	0.110722	9.30294	1.37e-20	8.04e-18	ARL8A	127829	ADP ribosylation factor like GTPase 8A	127829
ENSG00000263528	459.827	1.48514	0.159772	9.29533	1.47e-20	8.47e-18	IKBKE	9641	inhibitor of nuclear factor kappa B kinase subunit epsilon	9641
ENSG00000171236	236.406	2.33508	0.252441	9.25	2.24e-20	1.23e-17	LRG1	116844	leucine rich alpha-2-glycoprotein 1	116844
ENSG00000060566	105.553	6.70773	0.725827	9.2415	2.43e-20	1.31e-17	CREB3L3	84699	cAMP responsive element binding protein 3 like 3	84699
ENSG00000197993	383.728	4.33817	0.473269	9.1664	4.89e-20	2.59e-17	KEL	3792	Kell metallo-endopeptidase (Kell blood group)	3792
ENSG00000081051	9389.62	9.43443	1.02991	9.16044	5.17e-20	2.69e-17	AFP	174	alpha fetoprotein	174
ENSG00000115956	441.854	6.71589	0.742326	9.0471	1.47e-19	7.51e-17	PLEK	5341	pleckstrin	5341
ENSG00000067066	388.995	3.65908	0.406191	9.00827	2.09e-19	1.05e-16	SP100	6672	SP100 nuclear antigen	6672
ENSG00000130829	311.653	5.8517	0.650103	9.0012	2.23e-19	1.11e-16	DUSP9	1852	dual specificity phosphatase 9	1852
ENSG00000137841	8864.27	1.35981	0.1518	8.95787	3.31e-19	1.61e-16	PLCB2	5330	phospholipase C beta 2	5330
ENSG00000066336	624.426	5.95135	0.666639	8.92739	4.36e-19	2.03e-16	SPI1	6688	Spi-1 proto-oncogene	6688
ENSG00000198829	112.556	6.8695	0.771277	8.90666	5.26e-19	2.41e-16	SUCNR1	56670	succinate receptor 1	56670
ENSG00000077420	183.194	6.44237	0.73024	8.82227	1.12e-18	5.07e-16	APBB1IP	54518	amyloid beta precursor protein binding family B member 1 interacting protein	54518
ENSG00000105610	402.592	5.46408	0.61967	8.81773	1.17e-18	5.21e-16	KLF1	10661	Kruppel like factor 1	10661
ENSG00000251273	96.0247	4.36248	0.495223	8.80912	1.26e-18	5.54e-16	LINC02228	105374694	long intergenic non-protein coding RNA 2228	105374694
ENSG00000168542	20656.6	4.01574	0.458513	8.75819	1.98e-18	8.6e-16	COL3A1	1281	collagen type III alpha 1 chain	1281
ENSG00000011600	51.0823	6.48671	0.744986	8.70716	3.12e-18	1.31e-15	TYROBP	7305	TYRO protein tyrosine kinase binding protein	7305
ENSG00000005961	2123.8	4.52225	0.521444	8.67256	4.23e-18	1.71e-15	ITGA2B	3674	integrin subunit alpha 2b	3674
ENSG00000166126	213.967	4.35253	0.502184	8.6672	4.43e-18	1.77e-15	AMN	81693	amnion associated transmembrane protein	81693
ENSG00000143184	30.8079	3.16215	0.366015	8.6394	5.65e-18	2.23e-15	XCL1	6375	X-C motif chemokine ligand 1	6375
ENSG00000110244	228.895	11.2055	1.30599	8.58004	9.48e-18	3.65e-15	APOA4	337	apolipoprotein A4	337
ENSG00000143382	410.315	2.65717	0.310825	8.54874	1.24e-17	4.73e-15	ADAMTSL4	54507	ADAMTS like 4	54507
ENSG00000127507	182.671	2.62199	0.306867	8.5444	1.29e-17	4.86e-15	ADGRE2	30817	adhesion G protein-coupled receptor E2	30817
ENSG00000110665	219.924	4.68956	0.549933	8.52752	1.5e-17	5.49e-15	C11orf21	29125	chromosome 11 open reading frame 21	29125
ENSG00000170425	303.687	2.67779	0.315523	8.48684	2.12e-17	7.7e-15	ADORA2B	136	adenosine A2b receptor	136
ENSG00000118308	197.453	9.19972	1.09396	8.40956	4.12e-17	1.44e-14	LRMP	4033	lymphoid restricted membrane protein	4033
ENSG00000069011	90.4948	4.97429	0.592843	8.39057	4.84e-17	1.64e-14	PITX1	5307	paired like homeodomain 1	5307
ENSG00000151224	103.418	5.08656	0.606151	8.39158	4.8e-17	1.64e-14	MAT1A	4143	methionine adenosyltransferase 1A	4143
ENSG00000167780	75.8571	5.76476	0.68827	8.37572	5.49e-17	1.82e-14	SOAT2	8435	sterol O-acyltransferase 2	8435
ENSG00000125538	30.6801	6.0945	0.732927	8.31529	9.15e-17	2.97e-14	IL1B	3553	interleukin 1 beta	3553
ENSG00000189334	525.669	5.11239	0.614925	8.31384	9.27e-17	2.98e-14	S100A14	57402	S100 calcium binding protein A14	57402
ENSG00000253293	37.4572	7.12726	0.859803	8.28942	1.14e-16	3.55e-14	HOXA10	3206	homeobox A10	3206
ENSG00000122787	97.8931	6.80014	0.820804	8.28473	1.18e-16	3.62e-14	AKR1D1	6718	aldo-keto reductase family 1 member D1	6718
ENSG00000110013	640.882	1.32654	0.161036	8.23753	1.76e-16	5.17e-14	SIAE	54414	sialic acid acetylesterase	54414
ENSG00000197506	38.6425	5.6188	0.682582	8.23169	1.85e-16	5.38e-14	SLC28A3	64078	solute carrier family 28 member 3	64078
ENSG00000168497	1928.31	5.49539	0.676782	8.11989	4.67e-16	1.31e-13	CAVIN2	8436	caveolae associated protein 2	8436
ENSG00000214960	235.944	1.37843	0.17028	8.0951	5.72e-16	1.59e-13	CRPPA	729920	CDP-L-ribitol pyrophosphorylase A	729920
ENSG00000138823	282.767	5.28962	0.655047	8.07518	6.74e-16	1.86e-13	MTTP	4547	microsomal triglyceride transfer protein	4547
ENSG00000178537	431.174	1.85575	0.230066	8.06618	7.25e-16	1.99e-13	SLC25A20	788	solute carrier family 25 member 20	788
ENSG00000131149	3563.45	1.75426	0.217717	8.05755	7.78e-16	2.11e-13	GSE1	23199	Gse1 coiled-coil protein	23199
ENSG00000169562	97.8242	7.19573	0.89383	8.05045	8.25e-16	2.22e-13	GJB1	2705	gap junction protein beta 1	2705
ENSG00000198336	1205.53	4.46248	0.558302	7.99295	1.32e-15	3.43e-13	MYL4	4635	myosin light chain 4	4635
ENSG00000125257	1337.56	1.95882	0.245387	7.98257	1.43e-15	3.64e-13	ABCC4	10257	ATP binding cassette subfamily C member 4	10257
ENSG00000164512	101.823	2.15586	0.270039	7.98351	1.42e-15	3.64e-13	ANKRD55	79722	ankyrin repeat domain 55	79722
ENSG00000274583	23.9507	5.36587	0.672787	7.97558	1.52e-15	3.82e-13	FAM74A4	401508	family with sequence similarity 74 member A4	401508
ENSG00000123338	1054.32	4.56192	0.572155	7.97322	1.55e-15	3.86e-13	NCKAP1L	3071	NCK associated protein 1 like	3071
ENSG00000112818	32.8815	7.67866	0.963891	7.96632	1.63e-15	4.05e-13	MEP1A	4224	meprin A subunit alpha	4224
ENSG00000106031	73.4853	6.31335	0.793823	7.95309	1.82e-15	4.47e-13	HOXA13	3209	homeobox A13	3209
ENSG00000163586	72.6504	7.33118	0.92228	7.94898	1.88e-15	4.58e-13	FABP1	2168	fatty acid binding protein 1	2168
ENSG00000130656	955.397	11.6785	1.47219	7.93274	2.14e-15	5.14e-13	HBZ	3050	hemoglobin subunit zeta	3050
ENSG00000140284	206.243	4.71477	0.599289	7.86726	3.62e-15	8.32e-13	SLC27A2	11001	solute carrier family 27 member 2	11001
ENSG00000149516	141.163	6.92521	0.881787	7.85361	4.04e-15	9.21e-13	MS4A3	932	membrane spanning 4-domains A3	932
ENSG00000175857	85.248	8.69521	1.10992	7.83406	4.72e-15	1.05e-12	GAPT	202309	GRB2 binding adaptor protein, transmembrane	202309
ENSG00000136011	5037.49	8.93335	1.1405	7.83281	4.77e-15	1.06e-12	STAB2	55576	stabilin 2	55576
ENSG00000243955	363.126	6.6951	0.856742	7.81461	5.51e-15	1.2e-12	GSTA1	2938	glutathione S-transferase alpha 1	2938
ENSG00000182578	460.715	5.88343	0.756942	7.77262	7.69e-15	1.63e-12	CSF1R	1436	colony stimulating factor 1 receptor	1436
ENSG00000079263	67.6342	3.21587	0.415262	7.74419	9.62e-15	2.03e-12	SP140	11262	SP140 nuclear body protein	11262
ENSG00000168306	122.193	2.3893	0.309356	7.72345	1.13e-14	2.31e-12	ACOX2	8309	acyl-CoA oxidase 2	8309
ENSG00000147206	653.472	4.18797	0.542826	7.71512	1.21e-14	2.45e-12	NXF3	56000	nuclear RNA export factor 3	56000
ENSG00000205436	90.9808	6.18257	0.801733	7.71151	1.24e-14	2.5e-12	EXOC3L4	91828	exocyst complex component 3 like 4	91828
ENSG00000109193	28.495	8.20078	1.06815	7.67753	1.62e-14	3.2e-12	SULT1E1	6783	sulfotransferase family 1E member 1	6783
ENSG00000254415	29.0985	2.76467	0.360699	7.66477	1.79e-14	3.52e-12	SIGLEC14	100049587	sialic acid binding Ig like lectin 14	100049587
ENSG00000122194	128.214	5.29727	0.692744	7.64679	2.06e-14	4.02e-12	PLG	5340	plasminogen	5340
ENSG00000148942	482.003	3.2164	0.420675	7.64581	2.08e-14	4.02e-12	SLC5A12	159963	solute carrier family 5 member 12	159963
ENSG00000105967	46.2973	5.19532	0.679892	7.6414	2.15e-14	4.14e-12	TFEC	22797	transcription factor EC	22797
ENSG00000137507	5321.6	2.14364	0.281947	7.60298	2.89e-14	5.41e-12	LRRC32	2615	leucine rich repeat containing 32	2615
ENSG00000245848	194.515	4.15291	0.54646	7.59966	2.97e-14	5.51e-12	CEBPA	1050	CCAAT enhancer binding protein alpha	1050
ENSG00000167588	69.6372	5.24909	0.690977	7.59662	3.04e-14	5.61e-12	GPD1	2819	glycerol-3-phosphate dehydrogenase 1	2819
ENSG00000137198	1214.89	2.87869	0.379035	7.5948	3.08e-14	5.66e-12	GMPR	2766	guanosine monophosphate reductase	2766
ENSG00000103876	882.829	2.50969	0.331207	7.57739	3.53e-14	6.4e-12	FAH	2184	fumarylacetoacetate hydrolase	2184
ENSG00000189430	18.2675	6.0962	0.80769	7.5477	4.43e-14	7.9e-12	NCR1	9437	natural cytotoxicity triggering receptor 1	9437
ENSG00000274516	21.6377	5.40801	0.717086	7.54164	4.64e-14	8.23e-12	FAM74A6	653123	family with sequence similarity 74 member A6	653123
ENSG00000171560	1398.61	8.20222	1.08852	7.53523	4.87e-14	8.54e-12	FGA	2243	fibrinogen alpha chain	2243
ENSG00000183734	24.7148	4.49525	0.59652	7.53579	4.85e-14	8.54e-12	ASCL2	430	achaete-scute family bHLH transcription factor 2	430
ENSG00000178772	30.996	7.95854	1.06077	7.50263	6.26e-14	1.08e-11	CPN2	1370	carboxypeptidase N subunit 2	1370
ENSG00000123689	110.261	4.804	0.641501	7.48869	6.96e-14	1.18e-11	G0S2	50486	G0/G1 switch 2	50486
ENSG00000189045	20.5188	2.26588	0.30319	7.47348	7.81e-14	1.31e-11	ANKDD1B	728780	ankyrin repeat and death domain containing 1B	728780
ENSG00000064201	730.235	4.57639	0.615217	7.43865	1.02e-13	1.68e-11	TSPAN32	10077	tetraspanin 32	10077
ENSG00000254560	105.168	2.31717	0.315234	7.35062	1.97e-13	3.19e-11	BBOX1-AS1	103695435	BBOX1 antisense RNA 1	103695435
ENSG00000174175	1515.52	5.44246	0.742815	7.3268	2.36e-13	3.77e-11	SELP	6403	selectin P	6403
ENSG00000171643	50.0994	3.26948	0.447721	7.30251	2.82e-13	4.45e-11	S100Z	170591	S100 calcium binding protein Z	170591
ENSG00000082074	47.0677	8.56049	1.17369	7.29367	3.02e-13	4.71e-11	FYB1	2533	FYN binding protein 1	2533
ENSG00000166035	49.1379	5.3209	0.730326	7.28565	3.2e-13	4.97e-11	LIPC	3990	lipase C, hepatic type	3990
ENSG00000256162	42.8713	5.45057	0.74862	7.28082	3.32e-13	5.12e-11	SMLR1	100507203	small leucine rich protein 1	100507203
ENSG00000064012	499.988	1.53126	0.210752	7.2657	3.71e-13	5.68e-11	CASP8	841	caspase 8	841
ENSG00000169224	85.439	7.33571	1.01026	7.26122	3.84e-13	5.81e-11	GCSAML	148823	germinal center associated signaling and motility like	148823
ENSG00000135899	328.169	2.96482	0.408707	7.25415	4.04e-13	6.09e-11	SP110	3431	SP110 nuclear body protein	3431
ENSG00000087237	294	1.91003	0.26386	7.2388	4.53e-13	6.76e-11	CETP	1071	cholesteryl ester transfer protein	1071
ENSG00000223609	565.057	12.1484	1.68074	7.22796	4.9e-13	7.28e-11	HBD	3045	hemoglobin subunit delta	3045
ENSG00000123901	56.5616	4.25507	0.590249	7.20894	5.64e-13	8.3e-11	GPR83	10888	G protein-coupled receptor 83	10888
ENSG00000160013	37.3358	4.14516	0.575129	7.20735	5.71e-13	8.36e-11	PTGIR	5739	prostaglandin I2 receptor	5739
ENSG00000244067	387.19	6.21697	0.8648	7.18891	6.53e-13	9.39e-11	GSTA2	2939	glutathione S-transferase alpha 2	2939
ENSG00000168685	29.8858	5.60272	0.783612	7.14986	8.69e-13	1.23e-10	IL7R	3575	interleukin 7 receptor	3575
ENSG00000143839	67.9113	7.20267	1.01425	7.10146	1.23e-12	1.7e-10	REN	5972	renin	5972
ENSG00000066294	67.183	7.36111	1.03739	7.09581	1.29e-12	1.77e-10	CD84	8832	CD84 molecule	8832
ENSG00000104518	2405.2	1.24196	0.175301	7.08474	1.39e-12	1.9e-10	GSDMD	79792	gasdermin D	79792
ENSG00000095739	2626.05	1.62361	0.22971	7.06806	1.57e-12	2.1e-10	BAMBI	25805	BMP and activin membrane bound inhibitor	25805
ENSG00000150681	30.0617	7.54977	1.07057	7.05209	1.76e-12	2.3e-10	RGS18	64407	regulator of G protein signaling 18	64407
ENSG00000135605	288.408	4.17964	0.592955	7.04884	1.8e-12	2.35e-10	TEC	7006	tec protein tyrosine kinase	7006
ENSG00000167711	106.862	3.33708	0.473621	7.04588	1.84e-12	2.38e-10	SERPINF2	5345	serpin family F member 2	5345
ENSG00000205678	64.1937	3.25417	0.462472	7.03648	1.97e-12	2.52e-10	TECRL	253017	trans-2,3-enoyl-CoA reductase like	253017
ENSG00000136997	967.619	3.19391	0.454668	7.02471	2.15e-12	2.72e-10	MYC	4609	MYC proto-oncogene, bHLH transcription factor	4609
ENSG00000170099	27.3315	7.77586	1.1072	7.02298	2.17e-12	2.74e-10	SERPINA6	866	serpin family A member 6	866
ENSG00000188313	1246.04	1.10734	0.158018	7.00766	2.42e-12	3.04e-10	PLSCR1	5359	phospholipid scramblase 1	5359
ENSG00000122122	241.534	3.82867	0.546612	7.00438	2.48e-12	3.1e-10	SASH3	54440	SAM and SH3 domain containing 3	54440
ENSG00000133317	45.3967	4.76709	0.680651	7.00372	2.49e-12	3.1e-10	LGALS12	85329	galectin 12	85329
ENSG00000103241	316.801	3.95618	0.565057	7.00137	2.53e-12	3.14e-10	FOXF1	2294	forkhead box F1	2294
ENSG00000257185	22.2571	3.63201	0.519075	6.99709	2.61e-12	3.22e-10	LINC02293	102724890	long intergenic non-protein coding RNA 2293	102724890
ENSG00000105398	18.7191	7.22962	1.03408	6.99137	2.72e-12	3.34e-10	SULT2A1	6822	sulfotransferase family 2A member 1	6822
ENSG00000140287	440.71	6.5264	0.935966	6.97291	3.1e-12	3.73e-10	HDC	3067	histidine decarboxylase	3067
ENSG00000035681	1692.45	1.32568	0.190367	6.96378	3.31e-12	3.94e-10	NSMAF	8439	neutral sphingomyelinase activation associated factor	8439
ENSG00000139540	139.623	4.34221	0.624461	6.95352	3.56e-12	4.21e-10	SLC39A5	283375	solute carrier family 39 member 5	283375
ENSG00000238113	107.167	2.70366	0.389526	6.9409	3.9e-12	4.52e-10	LINC01410	103352539	long intergenic non-protein coding RNA 1410	103352539
ENSG00000114698	476.805	1.89805	0.273948	6.92852	4.25e-12	4.86e-10	PLSCR4	57088	phospholipid scramblase 4	57088
ENSG00000147246	50.2365	3.40873	0.492174	6.92586	4.33e-12	4.93e-10	HTR2C	3358	5-hydroxytryptamine receptor 2C	3358
ENSG00000179588	1190.59	2.39415	0.347609	6.88748	5.68e-12	6.33e-10	ZFPM1	161882	zinc finger protein, FOG family member 1	161882
ENSG00000109072	446.872	3.61414	0.525234	6.88101	5.94e-12	6.55e-10	VTN	7448	vitronectin	7448
ENSG00000236393	14.8986	2.62898	0.382015	6.88189	5.91e-12	6.55e-10	LOC101927476	101927476	uncharacterized LOC101927476	101927476
ENSG00000109667	51.8791	1.87476	0.272688	6.87512	6.19e-12	6.78e-10	SLC2A9	56606	solute carrier family 2 member 9	56606
ENSG00000038945	21.2792	5.07729	0.740344	6.85802	6.98e-12	7.55e-10	MSR1	4481	macrophage scavenger receptor 1	4481
ENSG00000084674	3308.89	4.1519	0.605426	6.85782	6.99e-12	7.55e-10	APOB	338	apolipoprotein B	338
ENSG00000148584	44.058	6.04872	0.882149	6.8568	7.04e-12	7.55e-10	A1CF	29974	APOBEC1 complementation factor	29974
ENSG00000184371	1089.2	1.94721	0.28424	6.85057	7.36e-12	7.83e-10	CSF1	1435	colony stimulating factor 1	1435
ENSG00000139410	180.598	1.70849	0.24955	6.84629	7.58e-12	7.99e-10	SDSL	113675	serine dehydratase like	113675
ENSG00000062282	104.553	2.28478	0.333844	6.84386	7.71e-12	8.1e-10	DGAT2	84649	diacylglycerol O-acyltransferase 2	84649
ENSG00000204420	1353.39	4.97999	0.729569	6.82593	8.74e-12	9.03e-10	MPIG6B	80739	megakaryocyte and platelet inhibitory receptor G6b	80739
ENSG00000169715	19.5867	5.67204	0.831707	6.81976	9.12e-12	9.36e-10	MT1E	4493	metallothionein 1E	4493
ENSG00000004799	118.936	2.85464	0.419163	6.81033	9.74e-12	9.86e-10	PDK4	5166	pyruvate dehydrogenase kinase 4	5166
ENSG00000111452	63.9516	4.06704	0.598113	6.79978	1.05e-11	1.05e-09	ADGRD1	283383	adhesion G protein-coupled receptor D1	283383
ENSG00000105383	208.67	3.39294	0.499232	6.79631	1.07e-11	1.07e-09	CD33	945	CD33 molecule	945
ENSG00000184584	1419.47	2.07266	0.305126	6.79282	1.1e-11	1.1e-09	TMEM173	340061	transmembrane protein 173	340061
ENSG00000196660	55.6721	5.13129	0.755775	6.78944	1.13e-11	1.12e-09	SLC30A10	55532	solute carrier family 30 member 10	55532
ENSG00000088053	234.855	4.31639	0.635898	6.78786	1.14e-11	1.12e-09	GP6	51206	glycoprotein VI platelet	51206
ENSG00000095970	52.9978	7.33619	1.0825	6.77711	1.23e-11	1.2e-09	TREM2	54209	triggering receptor expressed on myeloid cells 2	54209
ENSG00000129465	23.016	3.61826	0.534419	6.77046	1.28e-11	1.25e-09	RIPK3	11035	receptor interacting serine/threonine kinase 3	11035
ENSG00000101439	3010.8	1.42287	0.210205	6.76896	1.3e-11	1.26e-09	CST3	1471	cystatin C	1471
ENSG00000135828	193.337	2.02298	0.299139	6.76267	1.35e-11	1.3e-09	RNASEL	6041	ribonuclease L	6041
ENSG00000135838	957.083	2.82424	0.417975	6.75695	1.41e-11	1.34e-09	NPL	80896	N-acetylneuraminate pyruvate lyase	80896
ENSG00000130513	577.064	2.33023	0.345709	6.74045	1.58e-11	1.5e-09	GDF15	9518	growth differentiation factor 15	9518
ENSG00000162645	144.031	3.16607	0.470007	6.73622	1.63e-11	1.54e-09	GBP2	2634	guanylate binding protein 2	2634
ENSG00000107438	6642.76	1.64302	0.244005	6.73355	1.66e-11	1.56e-09	PDLIM1	9124	PDZ and LIM domain 1	9124
ENSG00000185404	342.996	3.47464	0.516286	6.73007	1.7e-11	1.59e-09	SP140L	93349	SP140 nuclear body protein like	93349
ENSG00000204444	95.7963	3.00786	0.447416	6.72275	1.78e-11	1.66e-09	APOM	55937	apolipoprotein M	55937
ENSG00000010671	1992.67	3.72352	0.556236	6.69414	2.17e-11	1.99e-09	BTK	695	Bruton tyrosine kinase	695
ENSG00000161944	89.93	3.33873	0.501095	6.66286	2.69e-11	2.44e-09	ASGR2	433	asialoglycoprotein receptor 2	433
ENSG00000161905	32.969	2.96652	0.445731	6.65541	2.83e-11	2.54e-09	ALOX15	246	arachidonate 15-lipoxygenase	246
ENSG00000187479	173.998	2.1092	0.316878	6.6562	2.81e-11	2.54e-09	C11orf96	387763	chromosome 11 open reading frame 96	387763
ENSG00000197635	173.874	4.2685	0.641322	6.65579	2.82e-11	2.54e-09	DPP4	1803	dipeptidyl peptidase 4	1803
ENSG00000204128	191.418	3.5751	0.537413	6.65241	2.88e-11	2.59e-09	C2orf72	257407	chromosome 2 open reading frame 72	257407
ENSG00000204613	23.032	7.16508	1.08026	6.63272	3.3e-11	2.93e-09	TRIM10	10107	tripartite motif containing 10	10107
ENSG00000185432	812.176	2.6219	0.395477	6.62971	3.36e-11	2.98e-09	METTL7A	25840	methyltransferase like 7A	25840
ENSG00000163072	1324.82	2.04369	0.309168	6.61028	3.84e-11	3.32e-09	NOSTRIN	115677	nitric oxide synthase trafficking	115677
ENSG00000165359	830.059	1.21225	0.183456	6.60786	3.9e-11	3.36e-09	INTS6L	203522	integrator complex subunit 6 like	203522
ENSG00000167244	4773.92	4.3129	0.65327	6.60202	4.06e-11	3.48e-09	IGF2	3481	insulin like growth factor 2	3481
ENSG00000198074	88.628	6.6239	1.0035	6.60082	4.09e-11	3.5e-09	AKR1B10	57016	aldo-keto reductase family 1 member B10	57016
ENSG00000091513	642.813	3.75392	0.568801	6.5997	4.12e-11	3.51e-09	TF	7018	transferrin	7018
ENSG00000089127	127.165	3.36187	0.50966	6.5963	4.22e-11	3.57e-09	OAS1	4938	2'-5'-oligoadenylate synthetase 1	4938
ENSG00000182179	670.849	3.05502	0.466129	6.55401	5.6e-11	4.69e-09	UBA7	7318	ubiquitin like modifier activating enzyme 7	7318
ENSG00000197471	1967.16	4.77283	0.729812	6.53981	6.16e-11	5.1e-09	SPN	6693	sialophorin	6693
ENSG00000165682	16.1527	5.1021	0.780414	6.53767	6.25e-11	5.14e-09	CLEC1B	51266	C-type lectin domain family 1 member B	51266
ENSG00000215112	11.9387	5.5021	0.843892	6.51991	7.03e-11	5.7e-09	FAM74A1	401507	family with sequence similarity 74 member A1	401507
ENSG00000102287	3319.35	2.67628	0.410701	6.51637	7.2e-11	5.81e-09	GABRE	2564	gamma-aminobutyric acid type A receptor epsilon subunit	2564
ENSG00000131981	253.008	3.46497	0.53255	6.50638	7.7e-11	6.16e-09	LGALS3	3958	galectin 3	3958
ENSG00000271605	71.9733	3.01297	0.463367	6.50234	7.91e-11	6.31e-09	MILR1	284021	mast cell immunoglobulin like receptor 1	284021
ENSG00000112494	19.9527	6.58571	1.01301	6.50116	7.97e-11	6.34e-09	UNC93A	54346	unc-93 homolog A	54346
ENSG00000174358	24.0125	4.69545	0.722607	6.49793	8.14e-11	6.4e-09	SLC6A19	340024	solute carrier family 6 member 19	340024
ENSG00000144035	9.4857	3.40552	0.524208	6.49651	8.22e-11	6.44e-09	NAT8	9027	N-acetyltransferase 8 (putative)	9027
ENSG00000167755	22.9121	2.4952	0.384618	6.48746	8.73e-11	6.83e-09	KLK6	5653	kallikrein related peptidase 6	5653
ENSG00000205707	254.816	1.01831	0.157264	6.47517	9.47e-11	7.35e-09	ETFRF1	144363	electron transfer flavoprotein regulatory factor 1	144363
ENSG00000234352	53.5826	3.409	0.528328	6.45243	1.1e-10	8.38e-09	LOC349160	349160	uncharacterized LOC349160	349160
ENSG00000172987	102.039	4.92524	0.763768	6.44861	1.13e-10	8.57e-09	HPSE2	60495	heparanase 2 (inactive)	60495
ENSG00000183208	39.4132	1.24654	0.193375	6.44622	1.15e-10	8.66e-09	GDPGP1	390637	GDP-D-glucose phosphorylase 1	390637
ENSG00000149781	4802.47	3.1482	0.488891	6.43948	1.2e-10	9.01e-09	FERMT3	83706	fermitin family member 3	83706
ENSG00000154188	599.023	5.21411	0.810248	6.4352	1.23e-10	9.23e-09	ANGPT1	284	angiopoietin 1	284
ENSG00000139329	1100	4.80429	0.747259	6.42922	1.28e-10	9.57e-09	LUM	4060	lumican	4060
ENSG00000144891	52.9973	6.4914	1.01238	6.41199	1.44e-10	1.06e-08	AGTR1	185	angiotensin II receptor type 1	185
ENSG00000171840	97.3327	2.77326	0.432979	6.40507	1.5e-10	1.11e-08	NINJ2	4815	ninjurin 2	4815
ENSG00000130038	110.626	1.6383	0.256192	6.39481	1.61e-10	1.18e-08	CRACR2A	84766	calcium release activated channel regulator 2A	84766
ENSG00000143185	8.84201	3.87417	0.607025	6.38223	1.75e-10	1.27e-08	XCL2	6846	X-C motif chemokine ligand 2	6846
ENSG00000165092	384.824	4.32506	0.681743	6.34411	2.24e-10	1.6e-08	ALDH1A1	216	aldehyde dehydrogenase 1 family member A1	216
ENSG00000259129	190.41	1.88026	0.296446	6.34267	2.26e-10	1.62e-08	LINC00648	100506433	long intergenic non-protein coding RNA 648	100506433
ENSG00000115386	10.676	3.5682	0.563157	6.33607	2.36e-10	1.66e-08	REG1A	5967	regenerating family member 1 alpha	5967
ENSG00000155659	16.5684	7.05015	1.11511	6.32239	2.58e-10	1.8e-08	VSIG4	11326	V-set and immunoglobulin domain containing 4	11326
ENSG00000243811	42.6165	1.69878	0.268978	6.31568	2.69e-10	1.87e-08	APOBEC3D	140564	apolipoprotein B mRNA editing enzyme catalytic subunit 3D	140564
ENSG00000100031	32.2102	1.79333	0.284579	6.3017	2.94e-10	2.03e-08	GGT1	2678	gamma-glutamyltransferase 1	2678
ENSG00000072182	270.321	3.76828	0.598724	6.29385	3.1e-10	2.12e-08	ASIC4	55515	acid sensing ion channel subunit family member 4	55515
ENSG00000173762	145.567	3.53827	0.562884	6.28597	3.26e-10	2.22e-08	CD7	924	CD7 molecule	924
ENSG00000122223	112.292	3.60122	0.574646	6.26686	3.68e-10	2.48e-08	CD244	51744	CD244 molecule	51744
ENSG00000166510	300.804	3.43377	0.548564	6.25956	3.86e-10	2.6e-08	CCDC68	80323	coiled-coil domain containing 68	80323
ENSG00000227471	14.2412	5.75713	0.920373	6.25521	3.97e-10	2.66e-08	AKR1B15	441282	aldo-keto reductase family 1 member B15	441282
ENSG00000110245	74.6407	8.86549	1.41867	6.24914	4.13e-10	2.75e-08	APOC3	345	apolipoprotein C3	345
ENSG00000240990	9.11744	6.18439	0.990363	6.24457	4.25e-10	2.81e-08	HOXA11-AS	221883	HOXA11 antisense RNA	221883
ENSG00000110077	19.2127	3.84511	0.616042	6.24165	4.33e-10	2.85e-08	MS4A6A	64231	membrane spanning 4-domains A6A	64231
ENSG00000133067	36.2943	4.39906	0.706598	6.22569	4.79e-10	3.12e-08	LGR6	59352	leucine rich repeat containing G protein-coupled receptor 6	59352
ENSG00000234493	5.33437	5.78456	0.929482	6.22342	4.86e-10	3.15e-08	RHOXF1P1	101928941	Rhox homeobox family member 1 pseudogene 1	101928941
ENSG00000160593	17.2764	4.9213	0.79215	6.21259	5.21e-10	3.35e-08	JAML	120425	junction adhesion molecule like	120425
ENSG00000104783	24.5052	3.56599	0.574332	6.20894	5.33e-10	3.42e-08	KCNN4	3783	potassium calcium-activated channel subfamily N member 4	3783
ENSG00000134962	66.1704	4.18282	0.673824	6.20759	5.38e-10	3.44e-08	KLB	152831	klotho beta	152831
ENSG00000136167	2589.75	3.53016	0.570782	6.18478	6.22e-10	3.94e-08	LCP1	3936	lymphocyte cytosolic protein 1	3936
ENSG00000163686	693.561	1.09877	0.178564	6.15336	7.59e-10	4.75e-08	ABHD6	57406	abhydrolase domain containing 6	57406
ENSG00000129993	1011.35	3.2126	0.52294	6.14334	8.08e-10	5.05e-08	CBFA2T3	863	CBFA2/RUNX1 translocation partner 3	863
ENSG00000160190	507.252	2.45051	0.399629	6.13196	8.68e-10	5.38e-08	SLC37A1	54020	solute carrier family 37 member 1	54020
ENSG00000182793	21.976	6.15525	1.00874	6.10191	1.05e-09	6.44e-08	GSTA5	221357	glutathione S-transferase alpha 5	221357
ENSG00000150637	206.337	3.35566	0.550003	6.10117	1.05e-09	6.45e-08	CD226	10666	CD226 molecule	10666
ENSG00000259881	26.5569	3.92101	0.642787	6.10002	1.06e-09	6.49e-08	LOC101927793	101927793	uncharacterized LOC101927793	101927793
ENSG00000185811	428.068	2.80105	0.4598	6.0919	1.12e-09	6.81e-08	IKZF1	10320	IKAROS family zinc finger 1	10320
ENSG00000104154	79.1269	1.42173	0.233623	6.08557	1.16e-09	7.06e-08	SLC30A4	7782	solute carrier family 30 member 4	7782
ENSG00000229005	12.0054	6.95496	1.14519	6.07318	1.25e-09	7.58e-08	HNF4A-AS1	101927219	HNF4A antisense RNA 1	101927219
ENSG00000179348	4121.87	1.77729	0.292785	6.0703	1.28e-09	7.71e-08	GATA2	2624	GATA binding protein 2	2624
ENSG00000225492	23.0141	2.93795	0.484097	6.06894	1.29e-09	7.76e-08	GBP1P1	400759	guanylate binding protein 1 pseudogene 1	400759
ENSG00000129467	3172.62	2.18186	0.360113	6.05884	1.37e-09	8.2e-08	ADCY4	196883	adenylate cyclase 4	196883
ENSG00000173511	734.631	1.12268	0.185493	6.05242	1.43e-09	8.49e-08	VEGFB	7423	vascular endothelial growth factor B	7423
ENSG00000125657	519.018	1.34909	0.22325	6.04293	1.51e-09	8.96e-08	TNFSF9	8744	TNF superfamily member 9	8744
ENSG00000146285	6.69651	6.11496	1.01321	6.03526	1.59e-09	9.36e-08	SCML4	256380	Scm polycomb group protein like 4	256380
ENSG00000076770	717.713	2.37857	0.394728	6.02584	1.68e-09	9.81e-08	MBNL3	55796	muscleblind like splicing regulator 3	55796
ENSG00000172366	223.541	1.43266	0.237905	6.022	1.72e-09	1e-07	MCRIP2	84331	MAPK regulated corepressor interacting protein 2	84331
ENSG00000173559	960.211	1.40411	0.233435	6.01498	1.8e-09	1.04e-07	NABP1	64859	nucleic acid binding protein 1	64859
ENSG00000133169	2864.53	1.99612	0.331899	6.01425	1.81e-09	1.04e-07	BEX1	55859	brain expressed X-linked 1	55859
ENSG00000132357	265.985	2.14921	0.357432	6.01293	1.82e-09	1.05e-07	CARD6	84674	caspase recruitment domain family member 6	84674
ENSG00000153162	375.78	2.46809	0.411225	6.00181	1.95e-09	1.12e-07	BMP6	654	bone morphogenetic protein 6	654
ENSG00000184785	79.926	1.8462	0.308454	5.98533	2.16e-09	1.24e-07	SMIM10	644538	small integral membrane protein 10	644538
ENSG00000137672	45.6417	3.70453	0.619249	5.98229	2.2e-09	1.25e-07	TRPC6	7225	transient receptor potential cation channel subfamily C member 6	7225
ENSG00000130812	49.6203	3.33734	0.558129	5.97952	2.24e-09	1.27e-07	ANGPTL6	83854	angiopoietin like 6	83854
ENSG00000130762	332.751	1.53729	0.25716	5.97794	2.26e-09	1.28e-07	ARHGEF16	27237	Rho guanine nucleotide exchange factor 16	27237
ENSG00000134326	83.1043	3.05919	0.511992	5.97508	2.3e-09	1.3e-07	CMPK2	129607	cytidine/uridine monophosphate kinase 2	129607
ENSG00000085117	2567.35	1.54075	0.258035	5.97108	2.36e-09	1.32e-07	CD82	3732	CD82 molecule	3732
ENSG00000115295	40.7202	2.06597	0.346301	5.96583	2.43e-09	1.35e-07	CLIP4	79745	CAP-Gly domain containing linker protein family member 4	79745
ENSG00000015285	190.858	2.88076	0.483177	5.96213	2.49e-09	1.38e-07	WAS	7454	WASP actin nucleation promoting factor	7454
ENSG00000143119	81.8745	5.00911	0.84343	5.93898	2.87e-09	1.58e-07	CD53	963	CD53 molecule	963
ENSG00000074966	34.4044	3.83342	0.645508	5.93861	2.87e-09	1.58e-07	TXK	7294	TXK tyrosine kinase	7294
ENSG00000070526	84.9192	2.67454	0.450903	5.93152	3e-09	1.64e-07	ST6GALNAC1	55808	ST6 N-acetylgalactosaminide alpha-2,6-sialyltransferase 1	55808
ENSG00000196188	10.3419	5.63326	0.950198	5.92851	3.06e-09	1.67e-07	CTSE	1510	cathepsin E	1510
ENSG00000136869	1580.42	1.45056	0.244809	5.92526	3.12e-09	1.7e-07	TLR4	7099	toll like receptor 4	7099
ENSG00000171631	31.083	2.61923	0.442165	5.92365	3.15e-09	1.71e-07	P2RY6	5031	pyrimidinergic receptor P2Y6	5031
ENSG00000157303	90.4186	2.86985	0.484625	5.92181	3.18e-09	1.73e-07	SUSD3	203328	sushi domain containing 3	203328
ENSG00000260549	11.6724	4.68508	0.791163	5.92176	3.19e-09	1.73e-07	MT1L	4500	metallothionein 1L, pseudogene	4500
ENSG00000179088	22.1626	2.56138	0.432955	5.91605	3.3e-09	1.78e-07	C12orf42	374470	chromosome 12 open reading frame 42	374470
ENSG00000164532	113.722	2.29346	0.388048	5.91023	3.42e-09	1.84e-07	TBX20	57057	T-box 20	57057
ENSG00000166669	375.107	1.12816	0.191013	5.90622	3.5e-09	1.87e-07	ATF7IP2	80063	activating transcription factor 7 interacting protein 2	80063
ENSG00000141485	84.4239	3.21679	0.545076	5.90155	3.6e-09	1.92e-07	SLC13A5	284111	solute carrier family 13 member 5	284111
ENSG00000106772	545.635	1.67605	0.284044	5.90066	3.62e-09	1.93e-07	PRUNE2	158471	prune homolog 2 with BCH domain	158471
ENSG00000119919	159.453	4.07695	0.691021	5.8999	3.64e-09	1.93e-07	NKX2-3	159296	NK2 homeobox 3	159296
ENSG00000099957	105.435	1.92486	0.326576	5.89405	3.77e-09	1.99e-07	P2RX6	9127	purinergic receptor P2X 6	9127
ENSG00000110090	128.337	2.52519	0.428436	5.89396	3.77e-09	1.99e-07	CPT1A	1374	carnitine palmitoyltransferase 1A	1374
ENSG00000095303	2712.24	3.37264	0.574648	5.86906	4.38e-09	2.29e-07	PTGS1	5742	prostaglandin-endoperoxide synthase 1	5742
ENSG00000260027	404.784	2.34745	0.400994	5.85407	4.8e-09	2.49e-07	HOXB7	3217	homeobox B7	3217
ENSG00000047597	57.9448	1.89648	0.324016	5.85305	4.83e-09	2.51e-07	XK	7504	X-linked Kx blood group	7504
ENSG00000153976	488.491	1.4773	0.252489	5.85092	4.89e-09	2.53e-07	HS3ST3A1	9955	heparan sulfate-glucosamine 3-sulfotransferase 3A1	9955
ENSG00000158869	577.083	2.3851	0.407736	5.84962	4.93e-09	2.55e-07	FCER1G	2207	Fc fragment of IgE receptor Ig	2207
ENSG00000154451	37.5065	3.0324	0.519184	5.8407	5.2e-09	2.68e-07	GBP5	115362	guanylate binding protein 5	115362
ENSG00000151062	53.2687	1.85314	0.317826	5.83067	5.52e-09	2.83e-07	CACNA2D4	93589	calcium voltage-gated channel auxiliary subunit alpha2delta 4	93589
ENSG00000099960	26.7627	4.44489	0.763515	5.82161	5.83e-09	2.98e-07	SLC7A4	6545	solute carrier family 7 member 4	6545
ENSG00000049249	25.6301	3.08711	0.530466	5.81962	5.9e-09	3.01e-07	TNFRSF9	3604	TNF receptor superfamily member 9	3604
ENSG00000182742	698.696	1.88737	0.324618	5.81413	6.1e-09	3.09e-07	HOXB4	3214	homeobox B4	3214
ENSG00000120158	528.855	1.10591	0.190497	5.8054	6.42e-09	3.23e-07	RCL1	10171	RNA terminal phosphate cyclase like 1	10171
ENSG00000118271	1518.09	5.17971	0.89269	5.80236	6.54e-09	3.27e-07	TTR	7276	transthyretin	7276
ENSG00000122176	91.2366	3.73879	0.645264	5.79421	6.86e-09	3.42e-07	FMOD	2331	fibromodulin	2331
ENSG00000164093	607.034	2.89786	0.500325	5.79196	6.96e-09	3.45e-07	PITX2	5308	paired like homeodomain 2	5308
ENSG00000178573	5339	2.31456	0.399616	5.79197	6.96e-09	3.45e-07	MAF	4094	MAF bZIP transcription factor	4094
ENSG00000105501	11.4097	4.42369	0.764044	5.78984	7.05e-09	3.49e-07	SIGLEC5	8778	sialic acid binding Ig like lectin 5	8778
ENSG00000171860	55.9038	3.96557	0.685201	5.78745	7.15e-09	3.53e-07	C3AR1	719	complement C3a receptor 1	719
ENSG00000106927	31.0918	3.73916	0.646521	5.7835	7.32e-09	3.61e-07	AMBP	259	alpha-1-microglobulin/bikunin precursor	259
ENSG00000147465	103.856	2.26202	0.391138	5.78318	7.33e-09	3.61e-07	STAR	6770	steroidogenic acute regulatory protein	6770
ENSG00000166741	46.5156	3.05406	0.528328	5.78061	7.44e-09	3.65e-07	NNMT	4837	nicotinamide N-methyltransferase	4837
ENSG00000243323	26.0531	3.24362	0.561703	5.77462	7.71e-09	3.77e-07	PTPRVP	148713	protein tyrosine phosphatase receptor type V, pseudogene	148713
ENSG00000140092	49.7184	3.26719	0.566484	5.7675	8.05e-09	3.91e-07	FBLN5	10516	fibulin 5	10516
ENSG00000101076	294.402	5.22213	0.906591	5.76018	8.4e-09	4.06e-07	HNF4A	3172	hepatocyte nuclear factor 4 alpha	3172
ENSG00000128655	27.3505	2.13449	0.370845	5.75573	8.63e-09	4.15e-07	PDE11A	50940	phosphodiesterase 11A	50940
ENSG00000069399	371.442	1.30107	0.226068	5.7552	8.65e-09	4.16e-07	BCL3	602	BCL3 transcription coactivator	602
ENSG00000145287	27.3771	3.71484	0.645718	5.75304	8.77e-09	4.2e-07	PLAC8	51316	placenta associated 8	51316
ENSG00000179750	190.692	1.39771	0.243333	5.74402	9.25e-09	4.4e-07	APOBEC3B	9582	apolipoprotein B mRNA editing enzyme catalytic subunit 3B	9582
ENSG00000111348	6037.32	2.16345	0.37692	5.73982	9.48e-09	4.49e-07	ARHGDIB	397	Rho GDP dissociation inhibitor beta	397
ENSG00000143851	480.789	3.62376	0.631757	5.73601	9.69e-09	4.59e-07	PTPN7	5778	protein tyrosine phosphatase non-receptor type 7	5778
ENSG00000182326	215.572	1.5673	0.273735	5.7256	1.03e-08	4.87e-07	C1S	716	complement C1s	716
ENSG00000204710	138.103	4.36003	0.762127	5.72087	1.06e-08	4.99e-07	SPDYC	387778	speedy/RINGO cell cycle regulator family member C	387778
ENSG00000131781	128.02	1.05336	0.184328	5.71458	1.1e-08	5.16e-07	FMO5	2330	flavin containing monooxygenase 5	2330
ENSG00000185245	1959.99	4.09284	0.716223	5.71449	1.1e-08	5.16e-07	GP1BA	2811	glycoprotein Ib platelet subunit alpha	2811
ENSG00000205683	68.1888	2.32811	0.40767	5.71077	1.12e-08	5.27e-07	DPF3	8110	double PHD fingers 3	8110
ENSG00000165702	493.134	3.12239	0.547027	5.70792	1.14e-08	5.35e-07	GFI1B	8328	growth factor independent 1B transcriptional repressor	8328
ENSG00000167925	1166.78	1.03905	0.182152	5.70429	1.17e-08	5.45e-07	GHDC	84514	GH3 domain containing	84514
ENSG00000125872	628.187	2.39965	0.422136	5.68454	1.31e-08	6.05e-07	LRRN4	164312	leucine rich repeat neuronal 4	164312
ENSG00000226674	36.4688	3.38992	0.596762	5.68051	1.34e-08	6.16e-07	TEX41	401014	testis expressed 41	401014
ENSG00000162571	12.0554	3.41645	0.601582	5.67911	1.35e-08	6.2e-07	TTLL10	254173	tubulin tyrosine ligase like 10	254173
ENSG00000158104	44.2964	3.07157	0.541051	5.67704	1.37e-08	6.25e-07	HPD	3242	4-hydroxyphenylpyruvate dioxygenase	3242
ENSG00000163631	14.1602	2.30701	0.406743	5.67192	1.41e-08	6.41e-07	ALB	213	albumin	213
ENSG00000244476	20.9106	3.87386	0.683018	5.67168	1.41e-08	6.41e-07	ERVFRD-1	405754	endogenous retrovirus group FRD member 1, envelope	405754
ENSG00000176204	147.456	1.57572	0.278042	5.6672	1.45e-08	6.56e-07	LRRTM4	80059	leucine rich repeat transmembrane neuronal 4	80059
ENSG00000110900	2663.81	1.70757	0.301689	5.66003	1.51e-08	6.82e-07	TSPAN11	441631	tetraspanin 11	441631
ENSG00000170290	18.3001	5.78934	1.02387	5.65439	1.56e-08	7.03e-07	SLN	6588	sarcolipin	6588
ENSG00000121316	504.72	1.44053	0.254922	5.65085	1.6e-08	7.14e-07	PLBD1	79887	phospholipase B domain containing 1	79887
ENSG00000121281	342.868	1.269	0.22491	5.64227	1.68e-08	7.47e-07	ADCY7	113	adenylate cyclase 7	113
ENSG00000163016	14.8478	1.77307	0.314289	5.64153	1.69e-08	7.49e-07	ALMS1P1	200420	ALMS1 pseudogene 1	200420
ENSG00000184730	161.437	2.44393	0.43334	5.63976	1.7e-08	7.56e-07	APOBR	55911	apolipoprotein B receptor	55911
ENSG00000134042	18.3574	2.90847	0.51591	5.63755	1.72e-08	7.63e-07	MRO	83876	maestro	83876
ENSG00000112195	336.04	4.11186	0.729779	5.63439	1.76e-08	7.76e-07	TREML2	79865	triggering receptor expressed on myeloid cells like 2	79865
ENSG00000135744	255.978	3.90757	0.695143	5.62124	1.9e-08	8.33e-07	AGT	183	angiotensinogen	183
ENSG00000143125	16.2907	3.93854	0.700804	5.62003	1.91e-08	8.38e-07	PROK1	84432	prokineticin 1	84432
ENSG00000087589	33.367	3.86799	0.688818	5.6154	1.96e-08	8.59e-07	CASS4	57091	Cas scaffold protein family member 4	57091
ENSG00000091986	2230.82	2.87612	0.512779	5.60889	2.04e-08	8.89e-07	CCDC80	151887	coiled-coil domain containing 80	151887
ENSG00000125089	3834.94	1.08169	0.192996	5.60471	2.09e-08	9.05e-07	SH3TC1	54436	SH3 domain and tetratricopeptide repeats 1	54436
ENSG00000187098	152.026	2.39503	0.427328	5.60468	2.09e-08	9.05e-07	MITF	4286	melanocyte inducing transcription factor	4286
ENSG00000181433	18.5364	6.47945	1.15831	5.59388	2.22e-08	9.58e-07	SAGE1	55511	sarcoma antigen 1	55511
ENSG00000161642	1662.18	1.98938	0.356197	5.58504	2.34e-08	1.01e-06	ZNF385A	25946	zinc finger protein 385A	25946
ENSG00000119922	88.7763	2.64631	0.474031	5.58256	2.37e-08	1.02e-06	IFIT2	3433	interferon induced protein with tetratricopeptide repeats 2	3433
ENSG00000265190	23.2263	4.61257	0.826487	5.58094	2.39e-08	1.02e-06	ANXA8	653145	annexin A8	653145
ENSG00000163606	37.7781	3.64566	0.653304	5.58034	2.4e-08	1.03e-06	CD200R1	131450	CD200 receptor 1	131450
ENSG00000086696	26.6164	4.86563	0.872293	5.57798	2.43e-08	1.04e-06	HSD17B2	3294	hydroxysteroid 17-beta dehydrogenase 2	3294
ENSG00000147889	152.51	2.95748	0.530355	5.57641	2.46e-08	1.05e-06	CDKN2A	1029	cyclin dependent kinase inhibitor 2A	1029
ENSG00000113492	12.1618	6.97311	1.25085	5.57469	2.48e-08	1.05e-06	AGXT2	64902	alanine--glyoxylate aminotransferase 2	64902
ENSG00000110079	78.2975	4.25817	0.764872	5.56717	2.59e-08	1.09e-06	MS4A4A	51338	membrane spanning 4-domains A4A	51338
ENSG00000184599	19.7591	2.02562	0.364049	5.56415	2.63e-08	1.11e-06	TAFA3	284467	TAFA chemokine like family member 3	284467
ENSG00000019991	36.5318	2.92065	0.525554	5.55727	2.74e-08	1.15e-06	HGF	3082	hepatocyte growth factor	3082
ENSG00000230778	13.7219	2.66871	0.480333	5.55596	2.76e-08	1.15e-06	ANKRD63	100131244	ankyrin repeat domain 63	100131244
ENSG00000073331	40.6409	3.4958	0.6333	5.51998	3.39e-08	1.4e-06	ALPK1	80216	alpha kinase 1	80216
ENSG00000172824	33.7301	1.63196	0.295841	5.51636	3.46e-08	1.42e-06	CES4A	283848	carboxylesterase 4A	283848
ENSG00000171759	126.487	4.44646	0.806568	5.51281	3.53e-08	1.44e-06	PAH	5053	phenylalanine hydroxylase	5053
ENSG00000128815	5.83866	5.5379	1.00466	5.51221	3.54e-08	1.45e-06	WDFY4	57705	WDFY family member 4	57705
ENSG00000108839	114.322	1.2829	0.232753	5.51184	3.55e-08	1.45e-06	ALOX12	239	arachidonate 12-lipoxygenase, 12S type	239
ENSG00000100365	32.4063	4.63257	0.840814	5.50962	3.6e-08	1.46e-06	NCF4	4689	neutrophil cytosolic factor 4	4689
ENSG00000104903	2686.99	1.84474	0.336215	5.48678	4.09e-08	1.64e-06	LYL1	4066	LYL1 basic helix-loop-helix family member	4066
ENSG00000135111	2165.33	2.24436	0.409574	5.47975	4.26e-08	1.7e-06	TBX3	6926	T-box 3	6926
ENSG00000163154	79.0766	3.98532	0.727371	5.47908	4.28e-08	1.71e-06	TNFAIP8L2	79626	TNF alpha induced protein 8 like 2	79626
ENSG00000169129	977.856	2.24902	0.41059	5.47752	4.31e-08	1.72e-06	AFAP1L2	84632	actin filament associated protein 1 like 2	84632
ENSG00000203727	266.332	3.4872	0.636814	5.47601	4.35e-08	1.73e-06	SAMD5	389432	sterile alpha motif domain containing 5	389432
ENSG00000250799	57.9083	7.15287	1.30689	5.4732	4.42e-08	1.75e-06	PRODH2	58510	proline dehydrogenase 2	58510
ENSG00000084764	309.118	1.97997	0.36187	5.4715	4.46e-08	1.76e-06	MAPRE3	22924	microtubule associated protein RP/EB family member 3	22924
ENSG00000115525	729.826	1.52146	0.27812	5.47051	4.49e-08	1.77e-06	ST3GAL5	8869	ST3 beta-galactoside alpha-2,3-sialyltransferase 5	8869
ENSG00000239713	270.281	2.30567	0.42268	5.45489	4.9e-08	1.91e-06	APOBEC3G	60489	apolipoprotein B mRNA editing enzyme catalytic subunit 3G	60489
ENSG00000109272	12.4406	7.00374	1.28531	5.44905	5.06e-08	1.97e-06	PF4V1	5197	platelet factor 4 variant 1	5197
ENSG00000143340	17.1047	2.9768	0.546322	5.4488	5.07e-08	1.97e-06	FAM163A	148753	family with sequence similarity 163 member A	148753
ENSG00000103184	52.1627	2.96242	0.54383	5.44732	5.11e-08	1.99e-06	SEC14L5	9717	SEC14 like lipid binding 5	9717
ENSG00000109819	131.957	2.98681	0.548696	5.44347	5.23e-08	2.03e-06	PPARGC1A	10891	PPARG coactivator 1 alpha	10891
ENSG00000005249	2556.75	2.48965	0.457631	5.4403	5.32e-08	2.06e-06	PRKAR2B	5577	protein kinase cAMP-dependent type II regulatory subunit beta	5577
ENSG00000235169	109.087	3.26899	0.601272	5.43679	5.42e-08	2.1e-06	SMIM1	388588	small integral membrane protein 1 (Vel blood group)	388588
ENSG00000163501	145.048	4.25012	0.7819	5.43563	5.46e-08	2.11e-06	IHH	3549	Indian hedgehog signaling molecule	3549
ENSG00000183671	29.764	2.50769	0.462138	5.42629	5.75e-08	2.21e-06	GPR1	2825	G protein-coupled receptor 1	2825
ENSG00000197442	424.993	2.52416	0.465167	5.42634	5.75e-08	2.21e-06	MAP3K5	4217	mitogen-activated protein kinase kinase kinase 5	4217
ENSG00000110455	806.636	1.23226	0.227303	5.42119	5.92e-08	2.27e-06	ACCS	84680	1-aminocyclopropane-1-carboxylate synthase homolog (inactive)	84680
ENSG00000131042	3.68657	5.24041	0.967349	5.41729	6.05e-08	2.31e-06	LILRB2	10288	leukocyte immunoglobulin like receptor B2	10288
ENSG00000123609	515.13	1.56746	0.289604	5.41242	6.22e-08	2.37e-06	NMI	9111	N-myc and STAT interactor	9111
ENSG00000137869	27.7709	3.6573	0.67595	5.41061	6.28e-08	2.39e-06	CYP19A1	1588	cytochrome P450 family 19 subfamily A member 1	1588
ENSG00000244509	1425.95	2.01441	0.372576	5.40672	6.42e-08	2.44e-06	APOBEC3C	27350	apolipoprotein B mRNA editing enzyme catalytic subunit 3C	27350
ENSG00000198417	8.85755	4.74715	0.878311	5.40487	6.49e-08	2.46e-06	MT1F	4494	metallothionein 1F	4494
ENSG00000154721	105.798	2.08366	0.386203	5.39525	6.84e-08	2.59e-06	JAM2	58494	junctional adhesion molecule 2	58494
ENSG00000164411	50.4548	1.65524	0.30723	5.38763	7.14e-08	2.69e-06	GJB7	375519	gap junction protein beta 7	375519
ENSG00000012779	112.585	3.02339	0.561531	5.38419	7.28e-08	2.74e-06	ALOX5	240	arachidonate 5-lipoxygenase	240
ENSG00000082438	310.413	2.05755	0.382313	5.38185	7.37e-08	2.77e-06	COBLL1	22837	cordon-bleu WH2 repeat protein like 1	22837
ENSG00000226051	25.5278	3.05638	0.569843	5.36355	8.16e-08	3.05e-06	ZNF503-AS1	253264	ZNF503 antisense RNA 1	253264
ENSG00000171502	250.475	4.64335	0.866036	5.36161	8.25e-08	3.07e-06	COL24A1	255631	collagen type XXIV alpha 1 chain	255631
ENSG00000180210	77.0914	4.19755	0.783475	5.35761	8.43e-08	3.13e-06	F2	2147	coagulation factor II, thrombin	2147
ENSG00000271270	191.9	1.23241	0.231043	5.33414	9.6e-08	3.54e-06	TMCC1-AS1	100507032	TMCC1 antisense RNA 1 (head to head)	100507032
ENSG00000099994	156.765	2.57013	0.482319	5.32869	9.89e-08	3.63e-06	SUSD2	56241	sushi domain containing 2	56241
ENSG00000234289	77.319	2.06601	0.389204	5.3083	1.11e-07	3.97e-06	H2BFS	54145	H2B histone family member S	54145
ENSG00000274559	77.319	2.06601	0.389204	5.3083	1.11e-07	3.97e-06	LOC102724334	102724334	histone H2B type F-S-like	102724334
ENSG00000100523	1044.07	1.1458	0.216794	5.28522	1.26e-07	4.43e-06	DDHD1	80821	DDHD domain containing 1	80821
ENSG00000169116	313.734	3.3772	0.640056	5.27641	1.32e-07	4.62e-06	PARM1	25849	prostate androgen-regulated mucin-like protein 1	25849
ENSG00000236824	472.667	1.18143	0.223983	5.27464	1.33e-07	4.66e-06	BCYRN1	618	brain cytoplasmic RNA 1	618
ENSG00000110876	209.111	1.84871	0.35113	5.26503	1.4e-07	4.89e-06	SELPLG	6404	selectin P ligand	6404
ENSG00000135218	99.06	3.67426	0.702536	5.23	1.7e-07	5.82e-06	CD36	948	CD36 molecule	948
ENSG00000259417	14.3265	2.92142	0.559928	5.2175	1.81e-07	6.18e-06	CTXND1	100996492	cortexin domain containing 1	100996492
ENSG00000204385	61.9393	1.60395	0.307651	5.21354	1.85e-07	6.3e-06	SLC44A4	80736	solute carrier family 44 member 4	80736
ENSG00000103175	22.0319	2.60881	0.500441	5.21303	1.86e-07	6.31e-06	WFDC1	58189	WAP four-disulfide core domain 1	58189
ENSG00000137204	28.3616	3.95629	0.760507	5.20217	1.97e-07	6.62e-06	SLC22A7	10864	solute carrier family 22 member 7	10864
ENSG00000225329	19.7799	4.26015	0.82	5.19531	2.04e-07	6.83e-06	LHFPL3-AS2	723809	LHFPL3 antisense RNA 2	723809
ENSG00000041353	105.802	3.05932	0.589281	5.19161	2.08e-07	6.94e-06	RAB27B	5874	RAB27B, member RAS oncogene family	5874
ENSG00000177374	44.2012	1.50388	0.289832	5.18878	2.12e-07	7.03e-06	HIC1	3090	HIC ZBTB transcriptional repressor 1	3090
ENSG00000168830	7.71364	5.93981	1.14491	5.18802	2.13e-07	7.05e-06	HTR1E	3354	5-hydroxytryptamine receptor 1E	3354
ENSG00000257017	108.646	4.38498	0.845235	5.18788	2.13e-07	7.05e-06	HP	3240	haptoglobin	3240
ENSG00000146477	38.6823	2.57516	0.496592	5.18567	2.15e-07	7.11e-06	SLC22A3	6581	solute carrier family 22 member 3	6581
ENSG00000205220	196.526	1.63942	0.316448	5.1807	2.21e-07	7.27e-06	PSMB10	5699	proteasome subunit beta 10	5699
ENSG00000232079	9.88787	3.79992	0.735335	5.1676	2.37e-07	7.74e-06	LINC01697	284825	long intergenic non-protein coding RNA 1697	284825
ENSG00000196878	35.9681	3.28873	0.6365	5.1669	2.38e-07	7.76e-06	LAMB3	3914	laminin subunit beta 3	3914
ENSG00000236320	91.2291	2.47441	0.479299	5.16256	2.44e-07	7.91e-06	SLFN14	342618	schlafen family member 14	342618
ENSG00000151790	16.3631	5.44871	1.05686	5.15558	2.53e-07	8.17e-06	TDO2	6999	tryptophan 2,3-dioxygenase	6999
ENSG00000008441	89.314	1.72529	0.334774	5.15359	2.56e-07	8.23e-06	NFIX	4784	nuclear factor I X	4784
ENSG00000157600	4755.1	2.01601	0.392097	5.14162	2.72e-07	8.72e-06	TMEM164	84187	transmembrane protein 164	84187
ENSG00000183508	216.765	3.71262	0.722199	5.14072	2.74e-07	8.75e-06	TENT5C	54855	terminal nucleotidyltransferase 5C	54855
ENSG00000118640	2406.46	1.4381	0.280428	5.12823	2.92e-07	9.27e-06	VAMP8	8673	vesicle associated membrane protein 8	8673
ENSG00000143199	14.5484	1.48466	0.289896	5.12135	3.03e-07	9.58e-06	ADCY10	55811	adenylate cyclase 10	55811
ENSG00000166947	9.66862	5.9024	1.15359	5.11655	3.11e-07	9.76e-06	EPB42	2038	erythrocyte membrane protein band 4.2	2038
ENSG00000245164	3.42851	5.14776	1.00612	5.11644	3.11e-07	9.76e-06	LINC00861	100130231	long intergenic non-protein coding RNA 861	100130231
ENSG00000005381	20.7448	4.93427	0.964887	5.11383	3.16e-07	9.89e-06	MPO	4353	myeloperoxidase	4353
ENSG00000116771	88.4367	2.51923	0.494173	5.09786	3.44e-07	1.07e-05	AGMAT	79814	agmatinase	79814
ENSG00000197903	310.247	2.00981	0.394541	5.09404	3.51e-07	1.08e-05	HIST1H2BK	85236	histone cluster 1 H2B family member k	85236
ENSG00000253394	10.971	3.67303	0.721234	5.0927	3.53e-07	1.09e-05	LINC00534	100874052	long intergenic non-protein coding RNA 534	100874052
ENSG00000100652	12.7581	4.25818	0.836736	5.08903	3.6e-07	1.11e-05	SLC10A1	6554	solute carrier family 10 member 1	6554
ENSG00000132744	8.31801	5.31172	1.04527	5.08167	3.74e-07	1.15e-05	ACY3	91703	aminoacylase 3	91703
ENSG00000211452	18.3813	2.93187	0.577222	5.07927	3.79e-07	1.16e-05	DIO1	1733	iodothyronine deiodinase 1	1733
ENSG00000011465	47.6122	4.49689	0.885857	5.07631	3.85e-07	1.18e-05	DCN	1634	decorin	1634
ENSG00000132677	14.7812	3.07966	0.608045	5.06486	4.09e-07	1.24e-05	RHBG	57127	Rh family B glycoprotein (gene/pseudogene)	57127
ENSG00000105976	427.217	1.67305	0.330384	5.06397	4.11e-07	1.25e-05	MET	4233	MET proto-oncogene, receptor tyrosine kinase	4233
ENSG00000122862	181.477	2.5329	0.500242	5.06335	4.12e-07	1.25e-05	SRGN	5552	serglycin	5552
ENSG00000149573	26.6791	2.40561	0.475442	5.05974	4.2e-07	1.27e-05	MPZL2	10205	myelin protein zero like 2	10205
ENSG00000147443	21.4241	3.03263	0.599674	5.05712	4.26e-07	1.29e-05	DOK2	9046	docking protein 2	9046
ENSG00000157399	187.709	2.02078	0.400391	5.04701	4.49e-07	1.35e-05	ARSE	415	arylsulfatase E	415
ENSG00000149534	4.3709	5.1182	1.01547	5.04023	4.65e-07	1.39e-05	MS4A2	2206	membrane spanning 4-domains A2	2206
ENSG00000114737	138.974	1.8607	0.369997	5.02897	4.93e-07	1.46e-05	CISH	1154	cytokine inducible SH2 containing protein	1154
ENSG00000005243	34.6581	1.78744	0.355446	5.02872	4.94e-07	1.46e-05	COPZ2	51226	coatomer protein complex subunit zeta 2	51226
ENSG00000264230	15.8966	5.08367	1.0112	5.02738	4.97e-07	1.47e-05	ANXA8L1	728113	annexin A8 like 1	728113
ENSG00000042062	1173.9	2.33662	0.465262	5.02216	5.11e-07	1.51e-05	RIPOR3	140876	RIPOR family member 3	140876
ENSG00000164946	1582.33	2.23197	0.444952	5.01619	5.27e-07	1.55e-05	FREM1	158326	FRAS1 related extracellular matrix 1	158326
ENSG00000116785	45.0963	2.76738	0.552151	5.012	5.39e-07	1.58e-05	CFHR3	10878	complement factor H related 3	10878
ENSG00000260629	8.86409	6.51485	1.29992	5.01175	5.39e-07	1.58e-05	BGLT3	103344929	beta globin locus transcript 3	103344929
ENSG00000187699	1691.39	2.10298	0.42012	5.00566	5.57e-07	1.63e-05	C2orf88	84281	chromosome 2 open reading frame 88	84281
ENSG00000149124	5.31645	4.64827	0.930751	4.9941	5.91e-07	1.72e-05	GLYAT	10249	glycine-N-acyltransferase	10249
ENSG00000187569	7.30011	4.49494	0.900614	4.99097	6.01e-07	1.74e-05	DPPA3	359787	developmental pluripotency associated 3	359787
ENSG00000133110	171.151	4.23852	0.850381	4.98426	6.22e-07	1.8e-05	POSTN	10631	periostin	10631
ENSG00000163993	29.1306	3.28993	0.661039	4.97691	6.46e-07	1.86e-05	S100P	6286	S100 calcium binding protein P	6286
ENSG00000139182	5564.04	1.38323	0.278336	4.96963	6.71e-07	1.92e-05	CLSTN3	9746	calsyntenin 3	9746
ENSG00000137225	216.901	1.07598	0.217075	4.95671	7.17e-07	2.03e-05	CAPN11	11131	calpain 11	11131
ENSG00000204424	6.23939	5.25943	1.06179	4.95334	7.29e-07	2.06e-05	LY6G6F	259215	lymphocyte antigen 6 family member G6F	259215
ENSG00000133135	66.7385	3.1857	0.643255	4.95247	7.33e-07	2.07e-05	RNF128	79589	ring finger protein 128	79589
ENSG00000106034	1282.84	2.26955	0.45849	4.95006	7.42e-07	2.09e-05	CPED1	79974	cadherin like and PC-esterase domain containing 1	79974
ENSG00000130303	8638.26	1.91154	0.386677	4.9435	7.67e-07	2.16e-05	BST2	684	bone marrow stromal cell antigen 2	684
ENSG00000055957	11.8868	5.22957	1.05874	4.93943	7.84e-07	2.2e-05	ITIH1	3697	inter-alpha-trypsin inhibitor heavy chain 1	3697
ENSG00000005844	12.9909	2.19798	0.445812	4.93029	8.21e-07	2.29e-05	ITGAL	3683	integrin subunit alpha L	3683
ENSG00000161544	126.419	1.32823	0.26967	4.92539	8.42e-07	2.34e-05	CYGB	114757	cytoglobin	114757
ENSG00000167106	2188.34	1.12478	0.228474	4.92303	8.52e-07	2.36e-05	FAM102A	399665	family with sequence similarity 102 member A	399665
ENSG00000172689	5.41875	5.8098	1.18191	4.91559	8.85e-07	2.44e-05	MS4A10	341116	membrane spanning 4-domains A10	341116
ENSG00000084110	24.4796	2.14421	0.436223	4.9154	8.86e-07	2.44e-05	HAL	3034	histidine ammonia-lyase	3034
ENSG00000113083	216.747	2.98764	0.607897	4.91471	8.89e-07	2.45e-05	LOX	4015	lysyl oxidase	4015
ENSG00000170801	808.942	1.84384	0.37518	4.91456	8.9e-07	2.45e-05	HTRA3	94031	HtrA serine peptidase 3	94031
ENSG00000183134	92.264	3.78097	0.770788	4.90533	9.33e-07	2.56e-05	PTGDR2	11251	prostaglandin D2 receptor 2	11251
ENSG00000139194	74.6813	1.44517	0.29501	4.89873	9.65e-07	2.65e-05	RBP5	83758	retinol binding protein 5	83758
ENSG00000198758	5.28032	5.39879	1.10244	4.89713	9.72e-07	2.66e-05	EPS8L3	79574	EPS8 like 3	79574
ENSG00000072858	108.112	3.29542	0.673251	4.89478	9.84e-07	2.69e-05	SIDT1	54847	SID1 transmembrane family member 1	54847
ENSG00000112576	4223.61	2.40886	0.492584	4.89026	1.01e-06	2.75e-05	CCND3	896	cyclin D3	896
ENSG00000168016	926.164	1.04002	0.212814	4.88697	1.02e-06	2.79e-05	TRANK1	9881	tetratricopeptide repeat and ankyrin repeat containing 1	9881
ENSG00000205413	90.1349	1.7467	0.357767	4.88222	1.05e-06	2.85e-05	SAMD9	54809	sterile alpha motif domain containing 9	54809
ENSG00000158486	13.0179	1.44253	0.295644	4.87927	1.06e-06	2.89e-05	DNAH3	55567	dynein axonemal heavy chain 3	55567
ENSG00000104327	12.5804	2.08801	0.428568	4.87207	1.1e-06	2.98e-05	CALB1	793	calbindin 1	793
ENSG00000156510	33.7304	4.12507	0.846752	4.87163	1.11e-06	2.98e-05	HKDC1	80201	hexokinase domain containing 1	80201
ENSG00000117691	567.291	1.13998	0.234174	4.86807	1.13e-06	3.04e-05	NENF	29937	neudesin neurotrophic factor	29937
ENSG00000169692	494.582	2.0043	0.411844	4.86665	1.14e-06	3.05e-05	AGPAT2	10555	1-acylglycerol-3-phosphate O-acyltransferase 2	10555
ENSG00000268388	14.5009	5.35293	1.10002	4.86621	1.14e-06	3.05e-05	FENDRR	400550	FOXF1 adjacent non-coding developmental regulatory RNA	400550
ENSG00000236384	25.3848	2.77477	0.570492	4.86381	1.15e-06	3.09e-05	LINC00479	150135	long intergenic non-protein coding RNA 479	150135
ENSG00000206052	136.915	1.47182	0.302703	4.86225	1.16e-06	3.1e-05	DOK6	220164	docking protein 6	220164
ENSG00000165168	6.68516	2.37228	0.488442	4.85685	1.19e-06	3.18e-05	CYBB	1536	cytochrome b-245 beta chain	1536
ENSG00000134240	134.749	5.6277	1.16054	4.8492	1.24e-06	3.28e-05	HMGCS2	3158	3-hydroxy-3-methylglutaryl-CoA synthase 2	3158
ENSG00000090104	7.06062	5.06963	1.04633	4.84513	1.27e-06	3.34e-05	RGS1	5996	regulator of G protein signaling 1	5996
ENSG00000251432	57.4314	1.07482	0.221862	4.84453	1.27e-06	3.35e-05	LINC02615	100507487	long intergenic non-protein coding RNA 2615	100507487
ENSG00000086506	40.8233	3.3654	0.694808	4.84364	1.27e-06	3.35e-05	HBQ1	3049	hemoglobin subunit theta 1	3049
ENSG00000117226	10.9876	4.27451	0.883423	4.83858	1.31e-06	3.43e-05	GBP3	2635	guanylate binding protein 3	2635
ENSG00000257636	4.41993	4.36798	0.903083	4.83674	1.32e-06	3.46e-05	G2E3-AS1	105370431	G2E3 antisense RNA 1	105370431
ENSG00000145703	4594.27	1.02838	0.212902	4.83027	1.36e-06	3.55e-05	IQGAP2	10788	IQ motif containing GTPase activating protein 2	10788
ENSG00000186517	75.1842	2.15379	0.445888	4.83035	1.36e-06	3.55e-05	ARHGAP30	257106	Rho GTPase activating protein 30	257106
ENSG00000259471	22.5578	2.03167	0.421151	4.8241	1.41e-06	3.65e-05	LINC01169	102723165	long intergenic non-protein coding RNA 1169	102723165
ENSG00000235568	178.705	2.28298	0.474039	4.81601	1.46e-06	3.78e-05	NFAM1	150372	NFAT activating protein with ITAM motif 1	150372
ENSG00000152229	1147.48	2.22662	0.462916	4.80998	1.51e-06	3.88e-05	PSTPIP2	9050	proline-serine-threonine phosphatase interacting protein 2	9050
ENSG00000183654	120.922	2.54786	0.529863	4.80852	1.52e-06	3.9e-05	MARCHF11	441061	membrane associated ring-CH-type finger 11	441061
ENSG00000112303	7.68984	3.93711	0.81899	4.80728	1.53e-06	3.92e-05	VNN2	8875	vanin 2	8875
ENSG00000138964	218.214	2.33336	0.485431	4.80678	1.53e-06	3.93e-05	PARVG	64098	parvin gamma	64098
ENSG00000137462	20.9791	2.53293	0.529173	4.78658	1.7e-06	4.28e-05	TLR2	7097	toll like receptor 2	7097
ENSG00000280953	6.14794	4.1825	0.873911	4.78595	1.7e-06	4.29e-05	LINC01163	101927381	long intergenic non-protein coding RNA 1163	101927381
ENSG00000172197	132.199	1.40301	0.293434	4.78133	1.74e-06	4.37e-05	MBOAT1	154141	membrane bound O-acyltransferase domain containing 1	154141
ENSG00000196565	16.4773	6.67823	1.39855	4.7751	1.8e-06	4.48e-05	HBG2	3048	hemoglobin subunit gamma 2	3048
ENSG00000156463	128.945	1.55064	0.325275	4.76716	1.87e-06	4.64e-05	SH3RF2	153769	SH3 domain containing ring finger 2	153769
ENSG00000100979	4339.93	1.07832	0.226216	4.76676	1.87e-06	4.65e-05	PLTP	5360	phospholipid transfer protein	5360
ENSG00000163737	191.947	3.28577	0.689561	4.76502	1.89e-06	4.68e-05	PF4	5196	platelet factor 4	5196
ENSG00000104415	86.7657	4.02991	0.846708	4.7595	1.94e-06	4.8e-05	CCN4	8840	cellular communication network factor 4	8840
ENSG00000013016	10478.2	2.04078	0.429152	4.75537	1.98e-06	4.87e-05	EHD3	30845	EH domain containing 3	30845
ENSG00000169891	156.371	1.48562	0.312396	4.75555	1.98e-06	4.87e-05	REPS2	9185	RALBP1 associated Eps domain containing 2	9185
ENSG00000198400	214.93	3.08263	0.648408	4.75416	1.99e-06	4.89e-05	NTRK1	4914	neurotrophic receptor tyrosine kinase 1	4914
ENSG00000153029	66.5538	3.21581	0.676492	4.75365	2e-06	4.9e-05	MR1	3140	major histocompatibility complex, class I-related	3140
ENSG00000113196	611.074	2.79409	0.588513	4.74771	2.06e-06	5.03e-05	HAND1	9421	heart and neural crest derivatives expressed 1	9421
ENSG00000143595	29.1258	3.31986	0.699683	4.7448	2.09e-06	5.09e-05	AQP10	89872	aquaporin 10	89872
ENSG00000061455	46.4067	2.29334	0.484264	4.73572	2.18e-06	5.29e-05	PRDM6	93166	PR/SET domain 6	93166
ENSG00000121310	324.675	1.6792	0.354575	4.73582	2.18e-06	5.29e-05	ECHDC2	55268	enoyl-CoA hydratase domain containing 2	55268
ENSG00000090339	1375.6	1.44155	0.304441	4.73508	2.19e-06	5.3e-05	ICAM1	3383	intercellular adhesion molecule 1	3383
ENSG00000148488	320.826	2.97356	0.628899	4.7282	2.27e-06	5.45e-05	ST8SIA6	338596	ST8 alpha-N-acetyl-neuraminide alpha-2,8-sialyltransferase 6	338596

## Sheet: Top 500 overexpressed Prime VP
	baseMean	log2FoldChange	lfcSE	stat	pvalue	padj	Gene symbol	entrez	genename	entrezgene
ENSG00000175264	519.999	-3.39455	0.3232	-10.5029	8.37444e-26	1.53701e-22	CHST1	8534	carbohydrate sulfotransferase 1	8534
ENSG00000078053	89.4168	-3.49194	0.332814	-10.4921	9.38734e-26	1.62719e-22	AMPH	273	amphiphysin	273
ENSG00000159263	193.167	-3.86527	0.368974	-10.4757	1.11709e-25	1.83444e-22	SIM2	6493	SIM bHLH transcription factor 2	6493
ENSG00000065609	57.0273	-4.11508	0.393645	-10.4538	1.40794e-25	2.19645e-22	SNAP91	9892	synaptosome associated protein 91	9892
ENSG00000144057	71.1577	-5.94065	0.570169	-10.4191	2.02842e-25	2.75168e-22	ST6GAL2	84620	ST6 beta-galactoside alpha-2,6-sialyltransferase 2	84620
ENSG00000145087	65.0326	-4.4675	0.42899	-10.414	2.14023e-25	2.78239e-22	STXBP5L	9515	syntaxin binding protein 5 like	9515
ENSG00000043355	610.895	-5.09678	0.490657	-10.3877	2.82151e-25	3.52136e-22	ZIC2	7546	Zic family member 2	7546
ENSG00000144834	58.9784	-5.57506	0.538009	-10.3624	3.6763e-25	4.09658e-22	TAGLN3	29114	transgelin 3	29114
ENSG00000196358	147.226	-3.53595	0.341139	-10.3651	3.57241e-25	4.09658e-22	NTNG2	84628	netrin G2	84628
ENSG00000130037	971.267	-3.98228	0.39251	-10.1457	3.46308e-24	3.60172e-21	KCNA5	3741	potassium voltage-gated channel subfamily A member 5	3741
ENSG00000241684	42.0286	-2.01759	0.201074	-10.0341	1.07966e-23	1.0527e-20	ADAMTS9-AS2	100507098	ADAMTS9 antisense RNA 2	100507098
ENSG00000008516	344.947	-2.12813	0.214382	-9.92682	3.18252e-23	3.00902e-20	MMP25	64386	matrix metallopeptidase 25	64386
ENSG00000157404	3181.54	-1.97868	0.202369	-9.7776	1.40503e-22	1.21773e-19	KIT	3815	KIT proto-oncogene, receptor tyrosine kinase	3815
ENSG00000183145	419.969	-5.25888	0.559144	-9.40524	5.19103e-21	3.37428e-18	RIPPLY3	53820	ripply transcriptional repressor 3	53820
ENSG00000184613	135.093	-4.75274	0.506172	-9.38956	6.02491e-21	3.83639e-18	NELL2	4753	neural EGFL like 2	4753
ENSG00000136944	65.1433	-5.13529	0.547911	-9.37249	7.08428e-21	4.42073e-18	LMX1B	4010	LIM homeobox transcription factor 1 beta	4010
ENSG00000075043	183.957	-3.81071	0.408365	-9.33163	1.04256e-20	6.37824e-18	KCNQ2	3785	potassium voltage-gated channel subfamily Q member 2	3785
ENSG00000159267	1786.54	-1.9653	0.210758	-9.32492	1.11068e-20	6.66427e-18	HLCS	3141	holocarboxylase synthetase	3141
ENSG00000150471	411.753	-2.47217	0.26632	-9.28269	1.65248e-20	9.20699e-18	ADGRL3	23284	adhesion G protein-coupled receptor L3	23284
ENSG00000100095	94.4105	-4.72701	0.529087	-8.93428	4.09834e-19	1.93746e-16	SEZ6L	23544	seizure related 6 homolog like	23544
ENSG00000188763	792.018	-2.94145	0.338924	-8.67878	4.00032e-18	1.64229e-15	FZD9	8326	frizzled class receptor 9	8326
ENSG00000139800	144.744	-4.2307	0.492542	-8.58953	8.73292e-18	3.40595e-15	ZIC5	85416	Zic family member 5	85416
ENSG00000176049	254.891	-3.34392	0.394977	-8.46611	2.53734e-17	9.09973e-15	JAKMIP2	9832	janus kinase and microtubule interacting protein 2	9832
ENSG00000261594	342.328	-3.57078	0.423048	-8.44061	3.15693e-17	1.11931e-14	TPBGL	100507050	trophoblast glycoprotein like	100507050
ENSG00000143753	6141.09	-1.57727	0.187829	-8.39737	4.56587e-17	1.58289e-14	DEGS1	8560	delta 4-desaturase, sphingolipid 1	8560
ENSG00000197620	1680.89	-1.05268	0.125667	-8.37673	5.44198e-17	1.82186e-14	CXorf40A	91966	chromosome X open reading frame 40A	91966
ENSG00000181449	429.849	-6.00178	0.720943	-8.3249	8.43996e-17	2.77195e-14	SOX2	6657	SRY-box 2	6657
ENSG00000114279	437.52	-2.17162	0.261882	-8.29238	1.11002e-16	3.49834e-14	FGF12	2257	fibroblast growth factor 12	2257
ENSG00000139364	97.1326	-4.18838	0.505921	-8.27873	1.24492e-16	3.77114e-14	TMEM132B	114795	transmembrane protein 132B	114795
ENSG00000198369	2218.14	-1.65202	0.200029	-8.25891	1.47014e-16	4.41056e-14	SPRED2	200734	sprouty related EVH1 domain containing 2	200734
ENSG00000112167	400.813	-1.08706	0.131687	-8.25493	1.51994e-16	4.51653e-14	SAYSD1	55776	SAYSVFN motif domain containing 1	55776
ENSG00000198771	5471.23	-1.93141	0.235563	-8.19913	2.42137e-16	6.99529e-14	RCSD1	92241	RCSD domain containing 1	92241
ENSG00000155886	112.221	-4.16907	0.508964	-8.19128	2.58458e-16	7.39829e-14	SLC24A2	25769	solute carrier family 24 member 2	25769
ENSG00000034053	1411.98	-1.04647	0.128187	-8.16357	3.25252e-16	9.22563e-14	APBA2	321	amyloid beta precursor protein binding family A member 2	321
ENSG00000129654	104.484	-2.66149	0.331195	-8.03601	9.28113e-16	2.47505e-13	FOXJ1	2302	forkhead box J1	2302
ENSG00000139767	168.641	-2.75299	0.343279	-8.01969	1.06011e-15	2.80308e-13	SRRM4	84530	serine/arginine repetitive matrix 4	84530
ENSG00000164465	7242.52	-2.16158	0.270424	-7.99328	1.31397e-15	3.42544e-13	DCBLD1	285761	discoidin, CUB and LCCL domain containing 1	285761
ENSG00000166923	176.496	-4.6315	0.580042	-7.98475	1.40803e-15	3.63074e-13	GREM1	26585	gremlin 1, DAN family BMP antagonist	26585
ENSG00000075891	78.4497	-5.24223	0.661675	-7.92266	2.3249e-15	5.53733e-13	PAX2	5076	paired box 2	5076
ENSG00000175175	39.7813	-3.09363	0.391284	-7.90634	2.65075e-15	6.26562e-13	PPM1E	22843	protein phosphatase, Mg2+/Mn2+ dependent 1E	22843
ENSG00000126778	132.345	-5.94064	0.751983	-7.89996	2.78983e-15	6.54478e-13	SIX1	6495	SIX homeobox 1	6495
ENSG00000089116	75.2321	-6.61906	0.838612	-7.89287	2.95316e-15	6.87624e-13	LHX5	64211	LIM homeobox 5	64211
ENSG00000197594	1613.23	-2.8114	0.358492	-7.84228	4.42424e-15	1.0003e-12	ENPP1	5167	ectonucleotide pyrophosphatase/phosphodiesterase 1	5167
ENSG00000164076	52.5146	-4.29353	0.548005	-7.83484	4.69426e-15	1.05276e-12	CAMKV	79012	CaM kinase like vesicle associated	79012
ENSG00000130287	76.0391	-7.17679	0.917265	-7.82412	5.11212e-15	1.12326e-12	NCAN	1463	neurocan	1463
ENSG00000101098	36.3844	-4.06371	0.520111	-7.81315	5.57778e-15	1.20856e-12	RIMS4	140730	regulating synaptic membrane exocytosis 4	140730
ENSG00000231749	57.8088	-3.48843	0.448262	-7.78212	7.13174e-15	1.5346e-12	ABCA9-AS1	104355297	ABCA9 antisense RNA 1	104355297
ENSG00000091656	65.7538	-4.47337	0.57552	-7.77274	7.68089e-15	1.63172e-12	ZFHX4	79776	zinc finger homeobox 4	79776
ENSG00000078018	226.723	-4.55516	0.588859	-7.73556	1.02948e-14	2.15082e-12	MAP2	4133	microtubule associated protein 2	4133
ENSG00000186766	72	-6.0206	0.77932	-7.72546	1.11454e-14	2.30297e-12	FOXI2	399823	forkhead box I2	399823
ENSG00000240694	46.2246	-3.83818	0.496943	-7.72359	1.13102e-14	2.30898e-12	PNMA2	10687	PNMA family member 2	10687
ENSG00000134686	8496.24	-1.34303	0.174466	-7.69795	1.38268e-14	2.76546e-12	PHC2	1912	polyhomeotic homolog 2	1912
ENSG00000221818	20.9808	-3.7452	0.487452	-7.68321	1.55148e-14	3.08329e-12	EBF2	64641	EBF transcription factor 2	64641
ENSG00000130294	292.108	-3.94897	0.518601	-7.61465	2.64398e-14	5.03017e-12	KIF1A	547	kinesin family member 1A	547
ENSG00000106070	10353.9	-1.42099	0.186692	-7.61143	2.71079e-14	5.12602e-12	GRB10	2887	growth factor receptor bound protein 10	2887
ENSG00000237499	175.594	-2.1364	0.280906	-7.60539	2.84044e-14	5.33882e-12	LOC100130476	100130476	uncharacterized LOC100130476	100130476
ENSG00000116679	17016.2	-1.738	0.230232	-7.54894	4.38821e-14	7.89858e-12	IVNS1ABP	10625	influenza virus NS1A binding protein	10625
ENSG00000187122	139.489	-2.80453	0.371562	-7.54795	4.42174e-14	7.89858e-12	SLIT1	6585	slit guidance ligand 1	6585
ENSG00000132563	529.205	-2.14548	0.285304	-7.51997	5.4787e-14	9.54978e-12	REEP2	51308	receptor accessory protein 2	51308
ENSG00000107831	91.5728	-7.79833	1.03925	-7.50378	6.20055e-14	1.0748e-11	FGF8	2253	fibroblast growth factor 8	2253
ENSG00000164458	148.595	-7.32662	0.977269	-7.49703	6.52803e-14	1.11301e-11	TBXT	6862	T-box transcription factor T	6862
ENSG00000267365	131.387	-3.4573	0.461143	-7.49726	6.51671e-14	1.11301e-11	KCNJ2-AS1	400617	KCNJ2 antisense RNA 1	400617
ENSG00000182253	570.798	-2.7551	0.368661	-7.47328	7.82191e-14	1.3121e-11	SYNM	23336	synemin	23336
ENSG00000227517	34.9366	-3.91439	0.524014	-7.47	8.01929e-14	1.33802e-11	LINC01483	101928122	long intergenic non-protein coding RNA 1483	101928122
ENSG00000120820	170.873	-1.65757	0.222553	-7.44801	9.47593e-14	1.57265e-11	GLT8D2	83468	glycosyltransferase 8 domain containing 2	83468
ENSG00000182968	25.499	-8.21921	1.10869	-7.41345	1.23055e-13	2.02075e-11	SOX1	6656	SRY-box 1	6656
ENSG00000154309	722.999	-1.55841	0.210629	-7.39885	1.37365e-13	2.24394e-11	DISP1	84976	dispatched RND transporter family member 1	84976
ENSG00000139354	957.443	-2.14103	0.289561	-7.39405	1.42422e-13	2.31443e-11	GAS2L3	283431	growth arrest specific 2 like 3	283431
ENSG00000151967	1001.21	-1.90283	0.259309	-7.33808	2.16682e-13	3.4849e-11	SCHIP1	29970	schwannomin interacting protein 1	29970
ENSG00000163083	19.2312	-3.27014	0.446983	-7.31602	2.55426e-13	4.0661e-11	INHBB	3625	inhibin subunit beta B	3625
ENSG00000009709	37.9076	-5.28201	0.722473	-7.31101	2.65136e-13	4.19925e-11	PAX7	5081	paired box 7	5081
ENSG00000114200	377.926	-3.20308	0.438869	-7.29849	2.91019e-13	4.56286e-11	BCHE	590	butyrylcholinesterase	590
ENSG00000065320	105.647	-2.70235	0.371846	-7.2674	3.66461e-13	5.63249e-11	NTN1	9423	netrin 1	9423
ENSG00000135298	16.8858	-2.50229	0.344523	-7.26305	3.78454e-13	5.76007e-11	ADGRB3	577	adhesion G protein-coupled receptor B3	577
ENSG00000173175	307.149	-2.77184	0.382493	-7.24677	4.26823e-13	6.40255e-11	ADCY5	111	adenylate cyclase 5	111
ENSG00000103404	2051.72	-2.0336	0.282744	-7.19235	6.36867e-13	9.24227e-11	USP31	57478	ubiquitin specific peptidase 31	57478
ENSG00000176887	1836.44	-1.54785	0.215536	-7.18138	6.90133e-13	9.83235e-11	SOX11	6664	SRY-box 11	6664
ENSG00000183248	125.949	-3.49537	0.489266	-7.14413	9.05709e-13	1.27293e-10	PRR36	80164	proline rich 36	80164
ENSG00000100078	240.951	-3.03363	0.425196	-7.13466	9.70273e-13	1.35756e-10	PLA2G3	50487	phospholipase A2 group III	50487
ENSG00000118263	3892.93	-1.49335	0.20959	-7.12509	1.04009e-12	1.44875e-10	KLF7	8609	Kruppel like factor 7	8609
ENSG00000143772	7002.99	-1.26683	0.178814	-7.08459	1.39457e-12	1.90009e-10	ITPKB	3707	inositol-trisphosphate 3-kinase B	3707
ENSG00000144583	514.993	-3.5194	0.497357	-7.0762	1.48157e-12	2.00449e-10	MARCHF11	57574	membrane associated ring-CH-type finger 4	57574
ENSG00000171956	121.686	-5.69965	0.805493	-7.07597	1.48405e-12	2.00449e-10	FOXB1	27023	forkhead box B1	27023
ENSG00000152583	81.6147	-3.50619	0.495817	-7.07153	1.53236e-12	2.06082e-10	SPARCL1	8404	SPARC like 1	8404
ENSG00000166206	223.219	-2.14963	0.304361	-7.06276	1.6323e-12	2.17647e-10	GABRB3	2562	gamma-aminobutyric acid type A receptor beta3 subunit	2562
ENSG00000106278	378.39	-4.99221	0.707049	-7.06063	1.6575e-12	2.20067e-10	PTPRZ1	5803	protein tyrosine phosphatase receptor type Z1	5803
ENSG00000179111	166.273	-6.27782	0.889457	-7.05803	1.68879e-12	2.22328e-10	HES7	84667	hes family bHLH transcription factor 7	84667
ENSG00000130182	519.972	-4.49715	0.637425	-7.05519	1.72369e-12	2.2597e-10	ZSCAN10	84891	zinc finger and SCAN domain containing 10	84891
ENSG00000113532	1328.77	-1.53181	0.21742	-7.04539	1.84939e-12	2.38441e-10	ST8SIA4	7903	ST8 alpha-N-acetyl-neuraminide alpha-2,8-sialyltransferase 4	7903
ENSG00000242419	137.943	-1.9105	0.271271	-7.04277	1.8846e-12	2.41981e-10	PCDHGC4	56098	protocadherin gamma subfamily C, 4	56098
ENSG00000172260	14.0542	-3.52709	0.501483	-7.03332	2.01675e-12	2.56835e-10	NEGR1	257194	neuronal growth regulator 1	257194
ENSG00000186867	14.035	-4.87545	0.694671	-7.01836	2.24495e-12	2.82438e-10	QRFPR	84109	pyroglutamylated RFamide peptide receptor	84109
ENSG00000018625	416.2	-5.58739	0.799571	-6.98799	2.78848e-12	3.41189e-10	ATP1A2	477	ATPase Na+/K+ transporting subunit alpha 2	477
ENSG00000185668	18.848	-5.12808	0.734149	-6.98507	2.84709e-12	3.45099e-10	POU3F1	5453	POU class 3 homeobox 1	5453
ENSG00000189058	41.0872	-3.38149	0.484125	-6.98475	2.85361e-12	3.45099e-10	APOD	347	apolipoprotein D	347
ENSG00000236714	20.9364	-2.3887	0.342207	-6.98026	2.94634e-12	3.54937e-10	LINC01844	101926975	long intergenic non-protein coding RNA 1844	101926975
ENSG00000180787	55.1634	-3.41006	0.489866	-6.9612	3.37397e-12	4.00271e-10	ZFP3	124961	ZFP3 zinc finger protein	124961
ENSG00000170162	23.7213	-5.45275	0.785004	-6.94614	3.75421e-12	4.38708e-10	VGLL2	245806	vestigial like family member 2	245806
ENSG00000184905	86.5115	-3.65103	0.525583	-6.94663	3.74128e-12	4.38708e-10	TCEAL2	140597	transcription elongation factor A like 2	140597
ENSG00000057657	1961.39	-2.40349	0.346175	-6.94301	3.83838e-12	4.4687e-10	PRDM1	639	PR/SET domain 1	639
ENSG00000007171	1847.07	-4.02089	0.579405	-6.93969	3.92953e-12	4.54093e-10	NOS2	4843	nitric oxide synthase 2	4843
ENSG00000123700	1384.97	-3.96549	0.571501	-6.93874	3.9561e-12	4.55477e-10	KCNJ2	3759	potassium voltage-gated channel subfamily J member 2	3759
ENSG00000235501	385.712	-1.53344	0.221515	-6.92253	4.43648e-12	5.03355e-10	LOC729970	729970	hCG2028352-like	729970
ENSG00000128833	267.764	-1.64297	0.237693	-6.91214	4.77385e-12	5.39669e-10	MYO5C	55930	myosin VC	55930
ENSG00000143603	2141.83	-3.14762	0.455824	-6.90534	5.00838e-12	5.64139e-10	KCNN3	3782	potassium calcium-activated channel subfamily N member 3	3782
ENSG00000112280	77.4442	-4.33025	0.62825	-6.89256	5.47961e-12	6.12793e-10	COL9A1	1297	collagen type IX alpha 1 chain	1297
ENSG00000173673	46.4994	-6.59812	0.958895	-6.88096	5.94501e-12	6.55443e-10	HES3	390992	hes family bHLH transcription factor 3	390992
ENSG00000138696	61.8595	-2.65664	0.386152	-6.87977	5.99493e-12	6.58619e-10	BMPR1B	658	bone morphogenetic protein receptor type 1B	658
ENSG00000061492	171.882	-8.36901	1.21764	-6.87315	6.27991e-12	6.85103e-10	WNT8A	7478	Wnt family member 8A	7478
ENSG00000177606	3190.79	-1.67513	0.244052	-6.86381	6.70491e-12	7.2892e-10	JUN	3725	Jun proto-oncogene, AP-1 transcription factor subunit	3725
ENSG00000161082	36.8127	-4.5081	0.657412	-6.85734	7.01543e-12	7.54788e-10	CELF5	60680	CUGBP Elav-like family member 5	60680
ENSG00000084731	3156.39	-1.02461	0.149605	-6.8488	7.44737e-12	7.90359e-10	KIF3C	3797	kinesin family member 3C	3797
ENSG00000185585	1216.15	-2.11949	0.310004	-6.83698	8.08812e-12	8.44005e-10	OLFML2A	169611	olfactomedin like 2A	169611
ENSG00000178804	33.3492	-3.43305	0.503544	-6.81778	9.24598e-12	9.45849e-10	H1FOO	132243	H1 histone family member O oocyte specific	132243
ENSG00000134215	6383.76	-1.13339	0.166404	-6.81108	9.68674e-12	9.84482e-10	VAV3	10451	vav guanine nucleotide exchange factor 3	10451
ENSG00000069188	538.573	-3.03834	0.447026	-6.7968	1.0697e-11	1.07317e-09	SDK2	54549	sidekick cell adhesion molecule 2	54549
ENSG00000152092	430.744	-3.31621	0.488985	-6.78182	1.18668e-11	1.16433e-09	ASTN1	460	astrotactin 1	460
ENSG00000152503	133.422	-2.02101	0.298652	-6.76709	1.31396e-11	1.26925e-09	TRIM36	55521	tripartite motif containing 36	55521
ENSG00000105143	44.4008	-4.27801	0.632657	-6.76198	1.3612e-11	1.30278e-09	SLC1A6	6511	solute carrier family 1 member 6	6511
ENSG00000119714	175.514	-1.91792	0.283622	-6.76221	1.35898e-11	1.30278e-09	GPR68	8111	G protein-coupled receptor 68	8111
ENSG00000125285	82.2004	-6.10217	0.904597	-6.74573	1.52257e-11	1.44834e-09	SOX21	11166	SRY-box 21	11166
ENSG00000120437	3795.13	-1.67208	0.248431	-6.73056	1.69011e-11	1.58834e-09	ACAT2	39	acetyl-CoA acetyltransferase 2	39
ENSG00000176165	16.0216	-3.21236	0.478344	-6.71559	1.87309e-11	1.73935e-09	FOXG1	2290	forkhead box G1	2290
ENSG00000167550	91.4442	-1.52486	0.228138	-6.68395	2.32589e-11	2.12815e-09	RHEBL1	121268	RHEB like 1	121268
ENSG00000003249	440.778	-2.50655	0.37545	-6.67613	2.4533e-11	2.23165e-09	DBNDD1	79007	dysbindin domain containing 1	79007
ENSG00000157851	116.065	-4.67	0.703498	-6.63826	3.17412e-11	2.8377e-09	DPYSL5	56896	dihydropyrimidinase like 5	56896
ENSG00000166444	2156.57	-1.72688	0.260176	-6.63737	3.19321e-11	2.84661e-09	ST5	6764	suppression of tumorigenicity 5	6764
ENSG00000182132	58.4174	-2.45074	0.369861	-6.62611	3.4464e-11	3.04621e-09	KCNIP1	30820	potassium voltage-gated channel interacting protein 1	30820
ENSG00000135766	792.856	-1.32284	0.199685	-6.62464	3.48087e-11	3.06798e-09	EGLN1	54583	egl-9 family hypoxia inducible factor 1	54583
ENSG00000163762	6266.19	-2.06566	0.311862	-6.62365	3.50433e-11	3.07996e-09	TM4SF18	116441	transmembrane 4 L six family member 18	116441
ENSG00000177181	32.6647	-2.85659	0.431422	-6.62135	3.55934e-11	3.11952e-09	RIMKLA	284716	ribosomal modification protein rimK like family member A	284716
ENSG00000139318	3435.65	-1.6139	0.243979	-6.6149	3.71812e-11	3.24048e-09	DUSP6	1848	dual specificity phosphatase 6	1848
ENSG00000186472	155.105	-1.54294	0.233324	-6.61286	3.76954e-11	3.27614e-09	PCLO	27445	piccolo presynaptic cytomatrix protein	27445
ENSG00000104267	3372.64	-2.06369	0.312393	-6.60607	3.94668e-11	3.39229e-09	CA2	760	carbonic anhydrase 2	760
ENSG00000101327	15.3018	-5.43504	0.823637	-6.59883	4.14417e-11	3.52322e-09	PDYN	5173	prodynorphin	5173
ENSG00000119686	258.861	-1.64213	0.249862	-6.57213	4.96e-11	4.17135e-09	FLVCR2	55640	feline leukemia virus subgroup C cellular receptor family member 2	55640
ENSG00000164434	98.5857	-3.56558	0.544461	-6.54883	5.79904e-11	4.82495e-09	FABP7	2173	fatty acid binding protein 7	2173
ENSG00000138031	805.241	-1.34686	0.205984	-6.53866	6.20732e-11	5.12366e-09	ADCY3	109	adenylate cyclase 3	109
ENSG00000115507	32.8078	-4.79077	0.732973	-6.53607	6.31556e-11	5.18234e-09	OTX1	5013	orthodenticle homeobox 1	5013
ENSG00000067191	340.939	-1.1743	0.179923	-6.52666	6.72544e-11	5.46459e-09	CACNB1	782	calcium voltage-gated channel auxiliary subunit beta 1	782
ENSG00000104313	67.1481	-2.90633	0.446005	-6.51635	7.20409e-11	5.80813e-09	EYA1	2138	EYA transcriptional coactivator and phosphatase 1	2138
ENSG00000134595	45.4632	-5.38078	0.826318	-6.51175	7.42799e-11	5.95786e-09	SOX3	6658	SRY-box 3	6658
ENSG00000154258	394.468	-3.06961	0.471395	-6.51176	7.42754e-11	5.95786e-09	ABCA9	10350	ATP binding cassette subfamily A member 9	10350
ENSG00000109756	7133.06	-1.38944	0.213757	-6.50008	8.02798e-11	6.34129e-09	RAPGEF2	9693	Rap guanine nucleotide exchange factor 2	9693
ENSG00000132429	218.148	-1.99984	0.307656	-6.50025	8.01854e-11	6.34129e-09	POPDC3	64208	popeye domain containing 3	64208
ENSG00000135069	1998.83	-1.39036	0.213893	-6.50025	8.01855e-11	6.34129e-09	PSAT1	29968	phosphoserine aminotransferase 1	29968
ENSG00000265992	54.7048	-4.67407	0.720962	-6.48311	8.98534e-11	7.00879e-09	ESRG	790952	embryonic stem cell related	790952
ENSG00000172379	81.1999	-2.09819	0.324067	-6.47456	9.50875e-11	7.36185e-09	ARNT2	9915	aryl hydrocarbon receptor nuclear translocator 2	9915
ENSG00000166342	173.286	-2.75586	0.426279	-6.46492	1.01352e-10	7.82746e-09	NETO1	81832	neuropilin and tolloid like 1	81832
ENSG00000168505	107.944	-3.31615	0.513506	-6.45786	1.06192e-10	8.16085e-09	GBX2	2637	gastrulation brain homeobox 2	2637
ENSG00000156687	85.962	-2.88057	0.446231	-6.45533	1.07984e-10	8.27817e-09	UNC5D	137970	unc-5 netrin receptor D	137970
ENSG00000139737	205.845	-1.04888	0.162955	-6.43662	1.22163e-10	9.16255e-09	SLAIN1	122060	SLAIN motif family member 1	122060
ENSG00000141576	674.875	-2.05073	0.319265	-6.42329	1.33357e-10	9.93049e-09	RNF157	114804	ring finger protein 157	114804
ENSG00000135903	177.363	-3.96549	0.617562	-6.42121	1.35196e-10	1.00434e-08	PAX3	5077	paired box 3	5077
ENSG00000101265	4687.79	-1.29161	0.201512	-6.40957	1.45931e-10	1.07896e-08	RASSF2	9770	Ras association domain family member 2	9770
ENSG00000108231	29.7012	-3.24811	0.507476	-6.40052	1.54852e-10	1.13952e-08	LGI1	9211	leucine rich glioma inactivated 1	9211
ENSG00000174672	80.4429	-1.33181	0.208498	-6.38761	1.68495e-10	1.2312e-08	BRSK2	9024	BR serine/threonine kinase 2	9024
ENSG00000107263	12072.3	-1.44165	0.22583	-6.38379	1.72756e-10	1.25938e-08	RAPGEF1	2889	Rap guanine nucleotide exchange factor 1	2889
ENSG00000164841	48.9984	-2.30165	0.360619	-6.38249	1.74227e-10	1.26636e-08	TMEM74	157753	transmembrane protein 74	157753
ENSG00000244405	1361.67	-1.75974	0.275962	-6.37673	1.80906e-10	1.30962e-08	ETV5	2119	ETS variant 5	2119
ENSG00000105146	81.0088	-2.64563	0.415971	-6.36014	2.01574e-10	1.45586e-08	AURKC	6795	aurora kinase C	6795
ENSG00000100167	123.007	-2.64077	0.415414	-6.35695	2.05803e-10	1.48297e-08	SEPTIN3	55964	septin 3	55964
ENSG00000171388	5988.21	-4.82486	0.759431	-6.35326	2.10806e-10	1.51552e-08	APLN	8862	apelin	8862
ENSG00000120256	54.706	-1.51769	0.239336	-6.34124	2.27921e-10	1.62731e-08	LRP11	84918	LDL receptor related protein 11	84918
ENSG00000170743	21.4981	-3.64457	0.574823	-6.34033	2.29271e-10	1.63322e-08	SYT9	143425	synaptotagmin 9	143425
ENSG00000145423	368.632	-4.69094	0.740137	-6.33793	2.32867e-10	1.65129e-08	SFRP2	6423	secreted frizzled related protein 2	6423
ENSG00000137142	203.41	-2.73103	0.430961	-6.33708	2.34156e-10	1.65667e-08	IGFBPL1	347252	insulin like growth factor binding protein like 1	347252
ENSG00000111432	434.329	-5.43226	0.857924	-6.33187	2.42212e-10	1.70593e-08	FZD10	11211	frizzled class receptor 10	11211
ENSG00000168243	136.03	-2.48847	0.393174	-6.32918	2.46469e-10	1.732e-08	GNG4	2786	G protein subunit gamma 4	2786
ENSG00000178878	4779.52	-2.07268	0.327764	-6.3237	2.55369e-10	1.79051e-08	APOLD1	81575	apolipoprotein L domain containing 1	81575
ENSG00000229544	152.262	-8.37702	1.32922	-6.30221	2.93436e-10	2.03004e-08	NKX1-2	390010	NK1 homeobox 2	390010
ENSG00000189409	513.469	-2.62032	0.415915	-6.30012	2.97415e-10	2.04849e-08	MMP23B	8510	matrix metallopeptidase 23B	8510
ENSG00000171476	3089.42	-1.89407	0.300805	-6.29667	3.04113e-10	2.09001e-08	HOPX	84525	HOP homeobox	84525
ENSG00000167037	430.609	-2.1612	0.343887	-6.2846	3.28691e-10	2.23431e-08	SGSM1	129049	small G protein signaling modulator 1	129049
ENSG00000152284	3732.15	-1.30364	0.207467	-6.28361	3.30805e-10	2.24379e-08	TCF7L1	83439	transcription factor 7 like 1	83439
ENSG00000215914	340.545	-2.49875	0.397767	-6.28194	3.34382e-10	2.26313e-08	MMP23A	8511	matrix metallopeptidase 23A (pseudogene)	8511
ENSG00000166922	437.159	-2.44294	0.389327	-6.27476	3.50165e-10	2.36483e-08	SCG5	6447	secretogranin V	6447
ENSG00000166426	454.421	-4.02982	0.643945	-6.25803	3.89879e-10	2.61605e-08	CRABP1	1381	cellular retinoic acid binding protein 1	1381
ENSG00000116962	48169.5	-1.35367	0.216734	-6.24576	4.21743e-10	2.7938e-08	NID1	4811	nidogen 1	4811
ENSG00000166897	139.703	-2.43759	0.39096	-6.23489	4.52083e-10	2.96333e-08	ELFN2	114794	extracellular leucine rich repeat and fibronectin type III domain containing 2	114794
ENSG00000136099	50.5325	-4.3877	0.704937	-6.22424	4.83893e-10	3.1454e-08	PCDH8	5100	protocadherin 8	5100
ENSG00000105483	5781.36	-1.15864	0.186161	-6.22387	4.85029e-10	3.14623e-08	CARD8	22900	caspase recruitment domain family member 8	22900
ENSG00000136010	89.4356	-1.67022	0.268497	-6.22064	4.95141e-10	3.19853e-08	ALDH1L2	160428	aldehyde dehydrogenase 1 family member L2	160428
ENSG00000076356	4592.71	-2.07344	0.334968	-6.18995	6.01841e-10	3.84009e-08	PLXNA2	5362	plexin A2	5362
ENSG00000099617	614.093	-2.29073	0.370117	-6.18922	6.04638e-10	3.85006e-08	EFNA2	1943	ephrin A2	1943
ENSG00000133124	42.9782	-3.131	0.506186	-6.18548	6.19128e-10	3.9263e-08	IRS4	8471	insulin receptor substrate 4	8471
ENSG00000168234	191.729	-1.06912	0.173146	-6.17466	6.63051e-10	4.18783e-08	TTC39C	125488	tetratricopeptide repeat domain 39C	125488
ENSG00000196460	264.826	-3.29676	0.534706	-6.16555	7.02406e-10	4.42743e-08	RFX8	731220	RFX family member 8, lacking RFX DNA binding domain	731220
ENSG00000187957	7.95573	-4.45579	0.722943	-6.16341	7.11944e-10	4.4785e-08	DNER	92737	delta/notch like EGF repeat containing	92737
ENSG00000145911	2138.86	-2.00299	0.32533	-6.15679	7.42347e-10	4.66036e-08	N4BP3	23138	NEDD4 binding protein 3	23138
ENSG00000140548	2824	-1.06022	0.172696	-6.13922	8.29259e-10	5.15412e-08	ZNF710	374655	zinc finger protein 710	374655
ENSG00000172201	584.593	-2.31422	0.378176	-6.11943	9.39101e-10	5.80216e-08	ID4	3400	inhibitor of DNA binding 4, HLH protein	3400
ENSG00000099625	644.953	-1.15461	0.188758	-6.11687	9.54296e-10	5.88438e-08	CBARP	255057	CACN subunit beta associated regulatory protein	255057
ENSG00000077063	917.251	-1.6114	0.263976	-6.10434	1.03229e-09	6.35275e-08	CTTNBP2	83992	cortactin binding protein 2	83992
ENSG00000083067	21.2696	-3.9976	0.658129	-6.0742	1.24609e-09	7.54937e-08	TRPM3	80036	transient receptor potential cation channel subfamily M member 3	80036
ENSG00000248746	114.084	-4.55485	0.750992	-6.06511	1.31861e-09	7.92717e-08	ACTN3	89	actinin alpha 3 (gene/pseudogene)	89
ENSG00000154928	265.507	-2.59999	0.428802	-6.06338	1.33291e-09	7.99773e-08	EPHB1	2047	EPH receptor B1	2047
ENSG00000185361	4100.11	-1.03403	0.170653	-6.05925	1.36759e-09	8.19008e-08	TNFAIP8L1	126282	TNF alpha induced protein 8 like 1	126282
ENSG00000253549	118.306	-1.66687	0.275326	-6.05417	1.41145e-09	8.42038e-08	CA3-AS1	100996348	CA3 antisense RNA 1	100996348
ENSG00000121653	119.941	-1.56769	0.25965	-6.0377	1.56328e-09	9.23785e-08	MAPK8IP1	9479	mitogen-activated protein kinase 8 interacting protein 1	9479
ENSG00000138622	167.799	-2.73846	0.453868	-6.03361	1.60337e-09	9.43902e-08	HCN4	10021	hyperpolarization activated cyclic nucleotide gated potassium channel 4	10021
ENSG00000170545	1424.41	-1.2048	0.199704	-6.03293	1.61017e-09	9.46117e-08	SMAGP	57228	small cell adhesion glycoprotein	57228
ENSG00000182916	440.253	-2.8576	0.473981	-6.02893	1.65048e-09	9.66167e-08	TCEAL7	56849	transcription elongation factor A like 7	56849
ENSG00000103044	182.953	-3.60434	0.598084	-6.02648	1.67573e-09	9.79108e-08	HAS3	3038	hyaluronan synthase 3	3038
ENSG00000204531	197.8	-3.69294	0.613275	-6.02167	1.7263e-09	1.00302e-07	POU5F1	5460	POU class 5 homeobox 1	5460
ENSG00000158164	450.254	-1.66374	0.276419	-6.01891	1.75599e-09	1.01837e-07	TMSB15A	11013	thymosin beta 15a	11013
ENSG00000134363	293.421	-3.21114	0.535142	-6.00055	1.96654e-09	1.12998e-07	FST	10468	follistatin	10468
ENSG00000185634	85.6243	-2.15575	0.359997	-5.98825	2.12114e-09	1.21658e-07	SHC4	399694	SHC adaptor protein 4	399694
ENSG00000230798	21.7699	-6.89804	1.15319	-5.98173	2.20784e-09	1.25706e-07	FOXD3-AS1	100996301	FOXD3 antisense RNA 1	100996301
ENSG00000113555	9051.5	-1.50257	0.251441	-5.97583	2.28919e-09	1.29159e-07	PCDH12	51294	protocadherin 12	51294
ENSG00000144730	1112.92	-2.25965	0.378361	-5.97222	2.34052e-09	1.31579e-07	IL17RD	54756	interleukin 17 receptor D	54756
ENSG00000187678	4222.9	-2.36145	0.395434	-5.97179	2.34671e-09	1.3169e-07	SPRY4	81848	sprouty RTK signaling antagonist 4	81848
ENSG00000121858	970.4	-1.50118	0.251591	-5.96674	2.4204e-09	1.34855e-07	TNFSF10	8743	TNF superfamily member 10	8743
ENSG00000111262	9.90627	-5.01181	0.841039	-5.95907	2.53677e-09	1.40585e-07	KCNA1	3736	potassium voltage-gated channel subfamily A member 1	3736
ENSG00000106688	192.401	-1.73554	0.291272	-5.95848	2.54594e-09	1.40844e-07	SLC1A1	6505	solute carrier family 1 member 1	6505
ENSG00000066032	134.87	-3.76117	0.631304	-5.95777	2.55698e-09	1.41204e-07	CTNNA2	1496	catenin alpha 2	1496
ENSG00000011021	2851.02	-1.00104	0.16811	-5.95466	2.60619e-09	1.43668e-07	CLCN6	1185	chloride voltage-gated channel 6	1185
ENSG00000141458	1954.29	-1.10686	0.186445	-5.93667	2.90869e-09	1.59498e-07	NPC1	4864	NPC intracellular cholesterol transporter 1	4864
ENSG00000103310	29.3289	-3.39033	0.573462	-5.91205	3.37873e-09	1.82072e-07	ZP2	7783	zona pellucida glycoprotein 2	7783
ENSG00000185022	325.432	-1.31739	0.222902	-5.91017	3.41759e-09	1.83532e-07	MAFF	23764	MAF bZIP transcription factor F	23764
ENSG00000187730	28.241	-3.58659	0.607091	-5.90783	3.46651e-09	1.85839e-07	GABRD	2563	gamma-aminobutyric acid type A receptor delta subunit	2563
ENSG00000167889	325.573	-2.20689	0.373963	-5.90134	3.60551e-09	1.923e-07	MGAT5B	146664	alpha-1,6-mannosylglycoprotein 6-beta-N-acetylglucosaminyltransferase B	146664
ENSG00000196581	84.6298	-4.79588	0.813288	-5.89689	3.70405e-09	1.96548e-07	AJAP1	55966	adherens junctions associated protein 1	55966
ENSG00000133083	41.5433	-4.44428	0.754097	-5.89352	3.78064e-09	1.99594e-07	DCLK1	9201	doublecortin like kinase 1	9201
ENSG00000151892	69.0993	-3.77422	0.641563	-5.88286	4.03239e-09	2.12525e-07	GFRA1	2674	GDNF family receptor alpha 1	2674
ENSG00000107719	6158.1	-1.38234	0.235037	-5.88138	4.06849e-09	2.14066e-07	PALD1	27143	phosphatase domain containing paladin 1	27143
ENSG00000144857	797.333	-1.73418	0.295309	-5.87242	4.29483e-09	2.24837e-07	BOC	91653	BOC cell adhesion associated, oncogene regulated	91653
ENSG00000102924	678.688	-4.23651	0.724168	-5.85017	4.91059e-09	2.54089e-07	CBLN1	869	cerebellin 1 precursor	869
ENSG00000184489	10217.5	-1.32458	0.227083	-5.83303	5.44298e-09	2.7978e-07	PTP4A3	11156	protein tyrosine phosphatase 4A3	11156
ENSG00000198963	4.31112	-5.27529	0.904377	-5.83306	5.44189e-09	2.7978e-07	RORB	6096	RAR related orphan receptor B	6096
ENSG00000010404	771.637	-1.4243	0.244222	-5.83198	5.47737e-09	2.81085e-07	IDS	3423	iduronate 2-sulfatase	3423
ENSG00000268235	15.609	-3.96517	0.681587	-5.81755	5.97149e-09	3.03447e-07	TCP11X1	100996631	t-complex 11 family, X-linked 1	100996631
ENSG00000177426	1922.53	-1.05673	0.181748	-5.81428	6.08958e-09	3.08725e-07	TGIF1	7050	TGFB induced factor homeobox 1	7050
ENSG00000267128	13.8569	-1.9561	0.336767	-5.80846	6.30499e-09	3.1832e-07	RNF157-AS1	100507218	RNF157 antisense RNA 1	100507218
ENSG00000165495	156.945	-2.71652	0.467936	-5.80531	6.42461e-09	3.22793e-07	PKNOX2	63876	PBX/knotted 1 homeobox 2	63876
ENSG00000189337	1086.96	-1.12289	0.193411	-5.80574	6.4084e-09	3.22793e-07	KAZN	23254	kazrin, periplakin interacting protein	23254
ENSG00000140090	24.2171	-1.7024	0.293265	-5.80499	6.43693e-09	3.22892e-07	SLC24A4	123041	solute carrier family 24 member 4	123041
ENSG00000162873	64.9565	-2.20182	0.379508	-5.80178	6.56155e-09	3.28088e-07	KLHDC8A	55220	kelch domain containing 8A	55220
ENSG00000277301	57.2668	-1.94893	0.336251	-5.79606	6.78919e-09	3.38927e-07	LOC101929698	101929698	uncharacterized LOC101929698	101929698
ENSG00000270547	37.9061	-4.02937	0.695407	-5.79426	6.86217e-09	3.41592e-07	LINC01235	401492	long intergenic non-protein coding RNA 1235	401492
ENSG00000117519	14940.6	-1.20849	0.209031	-5.78139	7.40853e-09	3.64596e-07	CNN3	1266	calponin 3	1266
ENSG00000197467	780.573	-1.26049	0.218049	-5.78078	7.43549e-09	3.65141e-07	COL13A1	1305	collagen type XIII alpha 1 chain	1305
ENSG00000177301	6.28517	-3.14157	0.544287	-5.7719	7.83812e-09	3.82718e-07	KCNA2	3737	potassium voltage-gated channel subfamily A member 2	3737
ENSG00000105855	65.8575	-2.83333	0.491011	-5.7704	7.90853e-09	3.85553e-07	ITGB8	3696	integrin subunit beta 8	3696
ENSG00000182272	995.259	-2.0586	0.356806	-5.76952	7.94987e-09	3.86964e-07	B4GALNT4	338707	beta-1,4-N-acetyl-galactosaminyltransferase 4	338707
ENSG00000067064	4781.88	-1.21629	0.211067	-5.76261	8.28246e-09	4.01275e-07	IDI1	3422	isopentenyl-diphosphate delta isomerase 1	3422
ENSG00000129657	48716.3	-1.45097	0.25197	-5.7585	8.48651e-09	4.09254e-07	SEC14L1	6397	SEC14 like lipid binding 1	6397
ENSG00000109956	281.956	-3.35919	0.584151	-5.75055	8.89531e-09	4.25027e-07	B3GAT1	27087	beta-1,3-glucuronyltransferase 1	27087
ENSG00000116132	61.9129	-3.83484	0.667136	-5.74821	9.01952e-09	4.30303e-07	PRRX1	5396	paired related homeobox 1	5396
ENSG00000184384	1049.62	-1.00071	0.174298	-5.7414	9.3896e-09	4.45913e-07	MAML2	84441	mastermind like transcriptional coactivator 2	84441
ENSG00000154930	378.25	-2.65422	0.463542	-5.72596	1.02851e-08	4.86219e-07	ACSS1	84532	acyl-CoA synthetase short chain family member 1	84532
ENSG00000171116	179.668	-1.16178	0.203144	-5.71899	1.07156e-08	5.0428e-07	HSFX1	100506164	heat shock transcription factor family, X-linked 1	100506164
ENSG00000189410	41.6923	-3.3331	0.584189	-5.70552	1.15989e-08	5.41764e-07	SH2D5	400745	SH2 domain containing 5	400745
ENSG00000141441	78.3741	-1.42532	0.249993	-5.70145	1.18789e-08	5.5236e-07	GAREM1	64762	GRB2 associated regulator of MAPK1 subtype 1	64762
ENSG00000101230	479.726	-2.68879	0.471736	-5.69977	1.1997e-08	5.56416e-07	ISM1	140862	isthmin 1	140862
ENSG00000125813	105.911	-6.50295	1.14185	-5.69512	1.23287e-08	5.70725e-07	PAX1	5075	paired box 1	5075
ENSG00000100433	58.5171	-2.63922	0.463657	-5.69218	1.25427e-08	5.79772e-07	KCNK10	54207	potassium two pore domain channel subfamily K member 10	54207
ENSG00000163032	276.724	-2.85806	0.503308	-5.67855	1.35839e-08	6.21452e-07	VSNL1	7447	visinin like 1	7447
ENSG00000114790	205.151	-1.44939	0.255454	-5.6738	1.39666e-08	6.36162e-07	ARHGEF26	26084	Rho guanine nucleotide exchange factor 26	26084
ENSG00000186462	246.785	-1.84069	0.32445	-5.67327	1.40095e-08	6.37185e-07	NAP1L2	4674	nucleosome assembly protein 1 like 2	4674
ENSG00000184144	46.5203	-5.79428	1.02221	-5.66841	1.44129e-08	6.5268e-07	CNTN2	6900	contactin 2	6900
ENSG00000154975	5.65459	-5.67057	1.00074	-5.66635	1.45869e-08	6.5865e-07	CA10	56934	carbonic anhydrase 10	56934
ENSG00000124818	179.872	-3.80406	0.672131	-5.6597	1.51633e-08	6.82701e-07	OPN5	221391	opsin 5	221391
ENSG00000167508	6806.88	-1.44065	0.254874	-5.65239	1.58231e-08	7.10356e-07	MVD	4597	mevalonate diphosphate decarboxylase	4597
ENSG00000072041	45.4877	-3.01826	0.534055	-5.65159	1.58966e-08	7.11608e-07	SLC6A15	55117	solute carrier family 6 member 15	55117
ENSG00000181085	53.1548	-2.45657	0.43466	-5.65171	1.58859e-08	7.11608e-07	MAPK15	225689	mitogen-activated protein kinase 15	225689
ENSG00000206538	137.794	-5.3233	0.942697	-5.64689	1.6338e-08	7.28231e-07	VGLL3	389136	vestigial like family member 3	389136
ENSG00000171551	11.5368	-3.27893	0.581458	-5.63914	1.709e-08	7.57423e-07	ECEL1	9427	endothelin converting enzyme like 1	9427
ENSG00000101144	106.616	-2.32998	0.413962	-5.62849	1.81795e-08	8.00026e-07	BMP7	655	bone morphogenetic protein 7	655
ENSG00000206432	68.2856	-2.31642	0.412953	-5.60939	2.03038e-08	8.87252e-07	TMEM200C	645369	transmembrane protein 200C	645369
ENSG00000080573	56.1572	-4.131	0.737064	-5.60466	2.08658e-08	9.05472e-07	COL5A3	50509	collagen type V alpha 3 chain	50509
ENSG00000139219	6655.94	-3.19673	0.570659	-5.60181	2.12122e-08	9.1795e-07	COL2A1	1280	collagen type II alpha 1 chain	1280
ENSG00000177468	32.14	-7.08542	1.2648	-5.60203	2.11859e-08	9.1795e-07	OLIG3	167826	oligodendrocyte transcription factor 3	167826
ENSG00000006432	316.859	-1.29523	0.232286	-5.57603	2.46064e-08	1.04597e-06	MAP3K9	4293	mitogen-activated protein kinase kinase kinase 9	4293
ENSG00000021645	85.76	-2.96289	0.531524	-5.57432	2.48497e-08	1.05344e-06	NRXN3	9369	neurexin 3	9369
ENSG00000135596	2833.83	-1.28017	0.229829	-5.57009	2.54607e-08	1.07788e-06	MICAL1	64780	microtubule associated monooxygenase, calponin and LIM domain containing 1	64780
ENSG00000071054	26669.4	-1.23851	0.222501	-5.56634	2.60151e-08	1.09709e-06	MAP4K4	9448	mitogen-activated protein kinase kinase kinase kinase 4	9448
ENSG00000186288	63.3606	-2.61414	0.469636	-5.5663	2.60199e-08	1.09709e-06	PABPC1L2A	340529	poly(A) binding protein cytoplasmic 1 like 2A	340529
ENSG00000103154	63.7658	-2.51394	0.451783	-5.56448	2.6293e-08	1.10711e-06	NECAB2	54550	N-terminal EF-hand calcium binding protein 2	54550
ENSG00000187140	47.1163	-8.37832	1.506	-5.56328	2.64758e-08	1.11181e-06	FOXD3	27022	forkhead box D3	27022
ENSG00000156959	21.174	-3.71522	0.66812	-5.5607	2.68688e-08	1.12679e-06	LHFPL4	375323	LHFPL tetraspan subfamily member 4	375323
ENSG00000244342	7.52776	-6.08049	1.09585	-5.54865	2.87888e-08	1.20036e-06	LINC00698	285401	long intergenic non-protein coding RNA 698	285401
ENSG00000142871	939.608	-2.00068	0.361321	-5.53712	3.07489e-08	1.2741e-06	CCN1	3491	cellular communication network factor 1	3491
ENSG00000162804	143.699	-1.77629	0.320941	-5.53461	3.11919e-08	1.29074e-06	SNED1	25992	sushi, nidogen and EGF like domains 1	25992
ENSG00000177519	32.7246	-3.34808	0.605233	-5.5319	3.16785e-08	1.30914e-06	RPRM	56475	reprimo, TP53 dependent G2 arrest mediator homolog	56475
ENSG00000231666	33.3425	-2.74561	0.497415	-5.51976	3.39464e-08	1.39547e-06	LINC01704	646268	long intergenic non-protein coding RNA 1704	646268
ENSG00000249992	682.217	-1.95128	0.353841	-5.51455	3.49666e-08	1.43175e-06	TMEM158	25907	transmembrane protein 158 (gene/pseudogene)	25907
ENSG00000162426	24.2343	-2.32616	0.422332	-5.5079	3.63135e-08	1.47528e-06	SLC45A1	50651	solute carrier family 45 member 1	50651
ENSG00000091428	613.694	-2.87975	0.522935	-5.5069	3.65217e-08	1.48181e-06	RAPGEF4	11069	Rap guanine nucleotide exchange factor 4	11069
ENSG00000123358	1298.91	-2.30481	0.418705	-5.50462	3.69967e-08	1.49913e-06	NR4A1	3164	nuclear receptor subfamily 4 group A member 1	3164
ENSG00000069431	14.3101	-3.00372	0.546239	-5.49891	3.82143e-08	1.54532e-06	ABCC9	10060	ATP binding cassette subfamily C member 9	10060
ENSG00000120549	1959.7	-1.44538	0.262885	-5.49816	3.83776e-08	1.54905e-06	KIAA1217	56243	KIAA1217	56243
ENSG00000112276	1172.09	-1.92875	0.350816	-5.49788	3.84382e-08	1.5495e-06	BVES	11149	blood vessel epicardial substance	11149
ENSG00000154822	1168.43	-1.07631	0.195821	-5.49637	3.87687e-08	1.5608e-06	PLCL2	23228	phospholipase C like 2	23228
ENSG00000102890	304.003	-1.06383	0.193887	-5.48687	4.09126e-08	1.64157e-06	ELMO3	79767	engulfment and cell motility 3	79767
ENSG00000152377	173.881	-2.46743	0.449961	-5.48365	4.16629e-08	1.66871e-06	SPOCK1	6695	SPARC (osteonectin), cwcv and kazal like domains proteoglycan 1	6695
ENSG00000007908	1869.37	-3.27296	0.597253	-5.48001	4.25296e-08	1.70124e-06	SELE	6401	selectin E	6401
ENSG00000161940	16690.7	-1.32563	0.242012	-5.47754	4.31275e-08	1.71657e-06	BCL6B	255877	BCL6B transcription repressor	255877
ENSG00000053918	681.679	-1.25815	0.229919	-5.47214	4.44642e-08	1.75755e-06	KCNQ1	3784	potassium voltage-gated channel subfamily Q member 1	3784
ENSG00000163235	136.128	-1.91412	0.349804	-5.47199	4.45005e-08	1.75755e-06	TGFA	7039	transforming growth factor alpha	7039
ENSG00000141837	809.249	-2.94983	0.539322	-5.46951	4.51281e-08	1.77559e-06	CACNA1A	773	calcium voltage-gated channel subunit alpha1 A	773
ENSG00000148704	91.3727	-3.1717	0.580788	-5.46103	4.73372e-08	1.85782e-06	VAX1	11023	ventral anterior homeobox 1	11023
ENSG00000148798	39.4079	-2.86696	0.525072	-5.46013	4.75788e-08	1.86496e-06	INA	9118	internexin neuronal intermediate filament protein alpha	9118
ENSG00000114654	795.753	-1.25075	0.229163	-5.45792	4.81741e-08	1.88592e-06	EFCC1	79825	EF-hand and coiled-coil domain containing 1	79825
ENSG00000184388	63.3485	-2.61256	0.478815	-5.4563	4.86155e-08	1.90082e-06	PABPC1L2B	645974	poly(A) binding protein cytoplasmic 1 like 2B	645974
ENSG00000100311	3149.8	-1.66514	0.305411	-5.45214	4.97673e-08	1.94099e-06	PDGFB	5155	platelet derived growth factor subunit B	5155
ENSG00000122254	100.169	-7.24665	1.33128	-5.44337	5.22822e-08	2.0264e-06	HS3ST2	9956	heparan sulfate-glucosamine 3-sulfotransferase 2	9956
ENSG00000158055	93.3676	-3.59533	0.661353	-5.43634	5.43876e-08	2.10018e-06	GRHL3	57822	grainyhead like transcription factor 3	57822
ENSG00000131634	3017.02	-1.23434	0.227315	-5.43009	5.63255e-08	2.16964e-06	TMEM204	79652	transmembrane protein 204	79652
ENSG00000067082	7999.73	-1.29869	0.23925	-5.42817	5.69354e-08	2.18773e-06	KLF6	1316	Kruppel like factor 6	1316
ENSG00000204290	7.54533	-2.55808	0.472588	-5.41292	6.20069e-08	2.36803e-06	BTNL2	56244	butyrophilin like 2	56244
ENSG00000101938	27.7453	-3.2245	0.595948	-5.41071	6.27755e-08	2.3899e-06	CHRDL1	91851	chordin like 1	91851
ENSG00000115687	1298.83	-1.08376	0.200598	-5.40262	6.56731e-08	2.48975e-06	PASK	23178	PAS domain containing serine/threonine kinase	23178
ENSG00000133985	1360.38	-1.20171	0.222802	-5.39361	6.90564e-08	2.61167e-06	TTC9	23508	tetratricopeptide repeat domain 9	23508
ENSG00000130675	31.5614	-5.11852	0.950064	-5.38755	7.14238e-08	2.69467e-06	MNX1	3110	motor neuron and pancreas homeobox 1	3110
ENSG00000177272	12.3813	-4.36949	0.81271	-5.37644	7.59738e-08	2.85598e-06	KCNA3	3738	potassium voltage-gated channel subfamily A member 3	3738
ENSG00000176595	1115.28	-2.41664	0.449983	-5.37052	7.8511e-08	2.94426e-06	KBTBD11	9920	kelch repeat and BTB domain containing 11	9920
ENSG00000176105	11504.3	-1.24339	0.231649	-5.36755	7.98138e-08	2.98952e-06	YES1	7525	YES proto-oncogene 1, Src family tyrosine kinase	7525
ENSG00000196376	130.843	-2.43493	0.454392	-5.35864	8.38496e-08	3.11823e-06	SLC35F1	222553	solute carrier family 35 member F1	222553
ENSG00000095596	47.4778	-4.36438	0.815235	-5.35352	8.62602e-08	3.20024e-06	CYP26A1	1592	cytochrome P450 family 26 subfamily A member 1	1592
ENSG00000165757	14481.6	-1.28607	0.240321	-5.35148	8.72382e-08	3.23268e-06	JCAD	57608	junctional cadherin 5 associated	57608
ENSG00000164056	1251.78	-1.28794	0.24073	-5.35013	8.78891e-08	3.25294e-06	SPRY1	10252	sprouty RTK signaling antagonist 1	10252
ENSG00000007372	18.5962	-4.22416	0.790612	-5.34289	9.1474e-08	3.38161e-06	PAX6	5080	paired box 6	5080
ENSG00000147509	171.187	-2.07704	0.389506	-5.3325	9.68686e-08	3.56836e-06	RGS20	8601	regulator of G protein signaling 20	8601
ENSG00000179008	100.143	-1.59334	0.298814	-5.33219	9.70331e-08	3.5702e-06	C14orf39	317761	chromosome 14 open reading frame 39	317761
ENSG00000074211	32.9934	-2.39011	0.448586	-5.32809	9.92522e-08	3.6347e-06	PPP2R2C	5522	protein phosphatase 2 regulatory subunit Bgamma	5522
ENSG00000136854	3075.46	-1.33039	0.249975	-5.3221	1.02576e-07	3.73381e-06	STXBP1	6812	syntaxin binding protein 1	6812
ENSG00000268738	178.924	-1.17179	0.220181	-5.32192	1.02677e-07	3.73381e-06	HSFX2	100130086	heat shock transcription factor family, X-linked 2	100130086
ENSG00000092345	8.24327	-5.46502	1.02725	-5.32005	1.03738e-07	3.76362e-06	DAZL	1618	deleted in azoospermia like	1618
ENSG00000179242	77.6324	-1.95785	0.368105	-5.31872	1.04498e-07	3.78241e-06	CDH4	1002	cadherin 4	1002
ENSG00000160223	810.852	-2.34515	0.441002	-5.31778	1.05042e-07	3.7977e-06	ICOSLG	23308	inducible T cell costimulator ligand	23308
ENSG00000160285	8652.2	-1.34576	0.253519	-5.30833	1.10634e-07	3.97292e-06	LSS	4047	lanosterol synthase	4047
ENSG00000053108	87.3295	-1.62591	0.306432	-5.30593	1.12102e-07	4.02035e-06	FSTL4	23105	follistatin like 4	23105
ENSG00000152495	41.0307	-1.42889	0.26948	-5.30239	1.14299e-07	4.09441e-06	CAMK4	814	calcium/calmodulin dependent protein kinase IV	814
ENSG00000157510	22590.2	-1.48726	0.280574	-5.30079	1.15302e-07	4.12562e-06	AFAP1L1	134265	actin filament associated protein 1 like 1	134265
ENSG00000150625	19.3343	-2.67797	0.505274	-5.30004	1.15778e-07	4.1379e-06	GPM6A	2823	glycoprotein M6A	2823
ENSG00000214336	68.1213	-3.98402	0.752693	-5.29302	1.20311e-07	4.28031e-06	FOXI3	344167	forkhead box I3	344167
ENSG00000113161	9022.06	-1.09438	0.206808	-5.29175	1.2115e-07	4.2986e-06	HMGCR	3156	3-hydroxy-3-methylglutaryl-CoA reductase	3156
ENSG00000075275	1060.79	-1.744	0.329617	-5.291	1.21651e-07	4.30834e-06	CELSR1	9620	cadherin EGF LAG seven-pass G-type receptor 1	9620
ENSG00000198513	111.321	-1.06374	0.201149	-5.2883	1.23457e-07	4.36238e-06	ATL1	51062	atlastin GTPase 1	51062
ENSG00000225783	299.369	-2.36875	0.448275	-5.28416	1.26285e-07	4.4472e-06	MIAT	440823	myocardial infarction associated transcript	440823
ENSG00000135740	596.823	-1.24853	0.236361	-5.2823	1.27575e-07	4.48252e-06	SLC9A5	6553	solute carrier family 9 member A5	6553
ENSG00000174327	1180.78	-1.1487	0.217756	-5.27518	1.32623e-07	4.64942e-06	SLC16A13	201232	solute carrier family 16 member 13	201232
ENSG00000196099	13.092	-3.29007	0.624106	-5.27165	1.35201e-07	4.72915e-06	OR6M1	390261	olfactory receptor family 6 subfamily M member 1	390261
ENSG00000186895	25.2743	-7.10956	1.35037	-5.2649	1.40269e-07	4.88997e-06	FGF3	2248	fibroblast growth factor 3	2248
ENSG00000182022	7362.64	-1.32351	0.251449	-5.26351	1.41329e-07	4.91048e-06	CHST15	51363	carbohydrate sulfotransferase 15	51363
ENSG00000095370	7027.22	-1.24187	0.236295	-5.25557	1.47563e-07	5.11569e-06	SH2D3C	10044	SH2 domain containing 3C	10044
ENSG00000063015	66.6589	-3.8677	0.736725	-5.24985	1.52219e-07	5.27124e-06	SEZ6	124925	seizure related 6 homolog	124925
ENSG00000184349	238.553	-1.94066	0.37069	-5.23526	1.64751e-07	5.67373e-06	EFNA5	1946	ephrin A5	1946
ENSG00000112033	3066.44	-1.18889	0.227181	-5.23322	1.66581e-07	5.73042e-06	PPARD	5467	peroxisome proliferator activated receptor delta	5467
ENSG00000165152	1539.51	-1.17405	0.224401	-5.23192	1.6776e-07	5.76462e-06	TMEM246	84302	transmembrane protein 246	84302
ENSG00000147596	8.66109	-5.17063	0.990341	-5.22106	1.77901e-07	6.06634e-06	PRDM14	63978	PR/SET domain 14	63978
ENSG00000217801	49.6399	-2.05629	0.394586	-5.21126	1.87558e-07	6.36087e-06	LOC100288175	100288175	uncharacterized LOC100288175	100288175
ENSG00000138771	203.822	-2.11547	0.405999	-5.21054	1.88287e-07	6.37867e-06	SHROOM3	57619	shroom family member 3	57619
ENSG00000075340	1266.11	-2.11396	0.405785	-5.20955	1.89303e-07	6.39225e-06	ADD2	119	adducin 2	119
ENSG00000164283	5563.83	-3.54021	0.679559	-5.20957	1.89277e-07	6.39225e-06	ESM1	11082	endothelial cell specific molecule 1	11082
ENSG00000128596	637.875	-1.49557	0.287189	-5.2076	1.91298e-07	6.44566e-06	CCDC136	64753	coiled-coil domain containing 136	64753
ENSG00000196557	532.608	-2.33341	0.448342	-5.20454	1.94475e-07	6.54565e-06	CACNA1H	8912	calcium voltage-gated channel subunit alpha1 H	8912
ENSG00000128918	471.901	-2.05363	0.394918	-5.20015	1.99133e-07	6.68799e-06	ALDH1A2	8854	aldehyde dehydrogenase 1 family member A2	8854
ENSG00000183638	551.796	-1.78119	0.342666	-5.19802	2.01417e-07	6.75018e-06	RP1L1	94137	RP1 like 1	94137
ENSG00000198216	31.8275	-4.16564	0.801893	-5.19476	2.04989e-07	6.84048e-06	CACNA1E	777	calcium voltage-gated channel subunit alpha1 E	777
ENSG00000145428	29.1225	-2.09525	0.403475	-5.19301	2.06916e-07	6.89742e-06	RNF175	285533	ring finger protein 175	285533
ENSG00000121769	217.278	-2.05446	0.396132	-5.18629	2.14527e-07	7.09806e-06	FABP3	2170	fatty acid binding protein 3	2170
ENSG00000237863	19.9769	-1.8909	0.364821	-5.18309	2.18235e-07	7.19782e-06	LOC101928358	101928358	uncharacterized LOC101928358	101928358
ENSG00000117069	77.9069	-2.88514	0.556812	-5.18153	2.20068e-07	7.24298e-06	ST6GALNAC5	81849	ST6 N-acetylgalactosaminide alpha-2,6-sialyltransferase 5	81849
ENSG00000144791	1280.46	-1.03149	0.199112	-5.18045	2.21349e-07	7.26981e-06	LIMD1	8994	LIM domains containing 1	8994
ENSG00000162490	298.615	-2.46379	0.475621	-5.18016	2.21697e-07	7.27359e-06	DRAXIN	374946	dorsal inhibitory axon guidance protein	374946
ENSG00000188582	10.0068	-2.82871	0.547125	-5.17014	2.33915e-07	7.65404e-06	PAQR9	344838	progestin and adipoQ receptor family member 9	344838
ENSG00000198756	148.617	-1.23975	0.239907	-5.16762	2.37094e-07	7.73873e-06	COLGALT2	23127	collagen beta(1-O)galactosyltransferase 2	23127
ENSG00000159556	45.2304	-2.38712	0.462175	-5.16497	2.40482e-07	7.82407e-06	ISL2	64843	ISL LIM homeobox 2	64843
ENSG00000159784	124.361	-1.40534	0.272081	-5.16514	2.40257e-07	7.82407e-06	FAM131B	9715	family with sequence similarity 131 member B	9715
ENSG00000267909	9.04113	-3.46033	0.67067	-5.15952	2.47586e-07	8.02173e-06	CCDC177	56936	coiled-coil domain containing 177	56936
ENSG00000159164	6843.26	-1.64459	0.31881	-5.15851	2.48917e-07	8.04815e-06	SV2A	9900	synaptic vesicle glycoprotein 2A	9900
ENSG00000175785	20.91	-4.34802	0.843558	-5.15438	2.54475e-07	8.21084e-06	PRIMA1	145270	proline rich membrane anchor 1	145270
ENSG00000144749	1040.74	-1.1742	0.227898	-5.15229	2.57331e-07	8.27729e-06	LRIG1	26018	leucine rich repeats and immunoglobulin like domains 1	26018
ENSG00000133121	1085.96	-1.2121	0.235544	-5.14595	2.66171e-07	8.53525e-06	STARD13	90627	StAR related lipid transfer domain containing 13	90627
ENSG00000180537	28.8054	-2.47776	0.482286	-5.13754	2.78351e-07	8.8802e-06	RNF182	221687	ring finger protein 182	221687
ENSG00000169174	381.557	-2.65836	0.518766	-5.12438	2.98511e-07	9.44607e-06	PCSK9	255738	proprotein convertase subtilisin/kexin type 9	255738
ENSG00000165300	170.978	-2.39599	0.46792	-5.12051	3.04709e-07	9.60327e-06	SLITRK5	26050	SLIT and NTRK like family member 5	26050
ENSG00000161791	5912.23	-1.05767	0.206677	-5.11752	3.09577e-07	9.72719e-06	FMNL3	91010	formin like 3	91010
ENSG00000145358	85.0904	-2.71626	0.531207	-5.11338	3.16451e-07	9.9033e-06	DDIT4L	115265	DNA damage inducible transcript 4 like	115265
ENSG00000130558	91.6781	-2.66594	0.521705	-5.11006	3.22062e-07	1.00688e-05	OLFM1	10439	olfactomedin 1	10439
ENSG00000183496	3004.65	-1.11045	0.217381	-5.10831	3.25052e-07	1.01521e-05	MEX3B	84206	mex-3 RNA binding family member B	84206
ENSG00000226725	55.2824	-2.73713	0.536814	-5.09883	3.41751e-07	1.06417e-05	PABPC1L2B-AS1	101928345	PABPC1L2B antisense RNA 1 (head to head)	101928345
ENSG00000237289	82.7917	-2.57187	0.504484	-5.09802	3.43221e-07	1.06645e-05	CKMT1B	1159	creatine kinase, mitochondrial 1B	1159
ENSG00000160396	12.6783	-1.42926	0.28048	-5.09579	3.47295e-07	1.07713e-05	HIPK4	147746	homeodomain interacting protein kinase 4	147746
ENSG00000224243	4.20205	-4.87653	0.957349	-5.09378	3.50993e-07	1.08537e-05	SOX1-OT	100505996	SOX1 overlapping transcript	100505996
ENSG00000231963	55.204	-2.73479	0.537043	-5.09231	3.53735e-07	1.09168e-05	LOC101928380	101928380	uncharacterized LOC101928380	101928380
ENSG00000184271	537.184	-1.14168	0.224296	-5.09004	3.57986e-07	1.10371e-05	POU6F1	5463	POU class 6 homeobox 1	5463
ENSG00000115252	68.0166	-2.7305	0.53709	-5.08388	3.69811e-07	1.13792e-05	PDE1A	5136	phosphodiesterase 1A	5136
ENSG00000144406	18.2758	-2.08993	0.411394	-5.08013	3.77184e-07	1.15718e-05	UNC80	285175	unc-80 homolog, NALCN channel complex subunit	285175
ENSG00000229891	11.261	-3.13313	0.618213	-5.06804	4.01937e-07	1.22589e-05	LINC01315	102723775	long intergenic non-protein coding RNA 1315	102723775
ENSG00000114487	20.246	-3.12202	0.616099	-5.0674	4.03288e-07	1.22881e-05	MORC1	27136	MORC family CW-type zinc finger 1	27136
ENSG00000206579	889.809	-2.28784	0.451845	-5.06334	4.11975e-07	1.25039e-05	XKR4	114786	XK related 4	114786
ENSG00000042980	110.476	-2.91021	0.575137	-5.06003	4.19182e-07	1.27103e-05	ADAM28	10863	ADAM metallopeptidase domain 28	10863
ENSG00000101210	54.0856	-2.7426	0.543217	-5.04881	4.44581e-07	1.33894e-05	EEF1A2	1917	eukaryotic translation elongation factor 1 alpha 2	1917
ENSG00000128536	79.4449	-1.30645	0.259077	-5.04269	4.59025e-07	1.37712e-05	CDHR3	222256	cadherin related family member 3	222256
ENSG00000197587	20.5101	-4.79192	0.951255	-5.03747	4.71726e-07	1.41115e-05	DMBX1	127343	diencephalon/mesencephalon homeobox 1	127343
ENSG00000089250	9.24544	-3.4969	0.694773	-5.03316	4.8247e-07	1.44191e-05	NOS1	4842	nitric oxide synthase 1	4842
ENSG00000128512	4462.68	-1.84319	0.366237	-5.03279	4.83395e-07	1.44311e-05	DOCK4	9732	dedicator of cytokinesis 4	9732
ENSG00000162761	9.82749	-6.47859	1.28736	-5.03245	4.8426e-07	1.44311e-05	LMX1A	4009	LIM homeobox transcription factor 1 alpha	4009
ENSG00000171105	1511.39	-1.58003	0.313967	-5.03248	4.84168e-07	1.44311e-05	INSR	3643	insulin receptor	3643
ENSG00000078295	36.2454	-2.17229	0.431824	-5.0305	4.89192e-07	1.45365e-05	ADCY2	108	adenylate cyclase 2	108
ENSG00000133401	1885.47	-1.03856	0.207223	-5.01179	5.39266e-07	1.58316e-05	PDZD2	23037	PDZ domain containing 2	23037
ENSG00000187720	94.5891	-2.06264	0.411851	-5.00823	5.49318e-07	1.60932e-05	THSD4	79875	thrombospondin type 1 domain containing 4	79875
ENSG00000049130	2347.65	-2.12259	0.424053	-5.0055	5.57175e-07	1.62775e-05	KITLG	4254	KIT ligand	4254
ENSG00000198125	4.91229	-3.47396	0.694101	-5.00498	5.58665e-07	1.63058e-05	MB	4151	myoglobin	4151
ENSG00000157103	77.1021	-3.27283	0.653986	-5.00443	5.60276e-07	1.63375e-05	SLC6A1	6529	solute carrier family 6 member 1	6529
ENSG00000188322	830.859	-2.34784	0.469184	-5.0041	5.61243e-07	1.63505e-05	SBK1	388228	SH3 domain binding kinase 1	388228
ENSG00000213626	7520.07	-1.58771	0.318165	-4.99019	6.03187e-07	1.74583e-05	LBH	81606	LBH regulator of WNT signaling pathway	81606
ENSG00000075388	56.1161	-6.61494	1.32636	-4.9873	6.12304e-07	1.77058e-05	FGF4	2249	fibroblast growth factor 4	2249
ENSG00000205334	19.6113	-2.54937	0.511721	-4.98194	6.29483e-07	1.81688e-05	LINC01460	100129995	long intergenic non-protein coding RNA 1460	100129995
ENSG00000166105	321.464	-3.4856	0.699768	-4.98108	6.32309e-07	1.82335e-05	GLB1L3	112937	galactosidase beta 1 like 3	112937
ENSG00000277893	15.2443	-2.8789	0.578598	-4.97565	6.50291e-07	1.8683e-05	SRD5A2	6716	steroid 5 alpha-reductase 2	6716
ENSG00000171877	25.2634	-1.63335	0.328454	-4.97286	6.59738e-07	1.8937e-05	FRMD5	84978	FERM domain containing 5	84978
ENSG00000184809	41.5922	-1.84041	0.370201	-4.97136	6.64843e-07	1.90484e-05	B3GALT5-AS1	114041	B3GALT5 antisense RNA 1	114041
ENSG00000128567	37322.7	-1.81985	0.366156	-4.97014	6.69042e-07	1.91336e-05	PODXL	5420	podocalyxin like	5420
ENSG00000168994	811.947	-1.01871	0.204992	-4.96951	6.71215e-07	1.91606e-05	PXDC1	221749	PX domain containing 1	221749
ENSG00000154262	28.3432	-1.40611	0.283348	-4.9625	6.95907e-07	1.98474e-05	ABCA6	23460	ATP binding cassette subfamily A member 6	23460
ENSG00000114757	15.3234	-1.23172	0.248302	-4.96056	7.02909e-07	1.99983e-05	PEX5L	51555	peroxisomal biogenesis factor 5 like	51555
ENSG00000112972	16653.4	-1.49881	0.302226	-4.95926	7.07638e-07	2.00901e-05	HMGCS1	3157	3-hydroxy-3-methylglutaryl-CoA synthase 1	3157
ENSG00000237872	15.994	-2.81354	0.568304	-4.95076	7.3923e-07	2.0873e-05	POU5F1P4	645682	POU class 5 homeobox 1 pseudogene 4	645682
ENSG00000006283	30.6121	-2.62615	0.530895	-4.94664	7.55043e-07	2.1281e-05	CACNA1G	8913	calcium voltage-gated channel subunit alpha1 G	8913
ENSG00000019505	91.6136	-2.69876	0.546901	-4.93463	8.0301e-07	2.25094e-05	SYT13	57586	synaptotagmin 13	57586
ENSG00000138623	1235.28	-1.13212	0.229514	-4.93268	8.11088e-07	2.26967e-05	SEMA7A	8482	semaphorin 7A (John Milton Hagen blood group)	8482
ENSG00000228594	334.471	-1.12716	0.228522	-4.93238	8.12344e-07	2.27114e-05	FNDC10	643988	fibronectin type III domain containing 10	643988
ENSG00000132196	1035.82	-1.25944	0.255409	-4.93107	8.17793e-07	2.28433e-05	HSD17B7	51478	hydroxysteroid 17-beta dehydrogenase 7	51478
ENSG00000168309	14.9638	-2.58995	0.525543	-4.92814	8.3016e-07	2.31473e-05	FAM107A	11170	family with sequence similarity 107 member A	11170
ENSG00000157064	153.73	-2.22273	0.451486	-4.92314	8.51676e-07	2.36131e-05	NMNAT2	23057	nicotinamide nucleotide adenylyltransferase 2	23057
ENSG00000168646	636.178	-1.70641	0.346607	-4.92319	8.51429e-07	2.36131e-05	AXIN2	8313	axin 2	8313
ENSG00000183798	41.1192	-1.7781	0.361132	-4.9237	8.4925e-07	2.36131e-05	EMILIN3	90187	elastin microfibril interfacer 3	90187
ENSG00000254369	138.355	-6.68986	1.35918	-4.922	8.56661e-07	2.37167e-05	HOXA-AS3	100133311	HOXA cluster antisense RNA 3	100133311
ENSG00000135678	1657.52	-1.21761	0.247421	-4.92123	8.60018e-07	2.37885e-05	CPM	1368	carboxypeptidase M	1368
ENSG00000164418	16.4147	-1.81239	0.368825	-4.91396	8.92544e-07	2.45576e-05	GRIK2	2898	glutamate ionotropic receptor kainate type subunit 2	2898
ENSG00000204252	125.229	-3.04834	0.622395	-4.89775	9.69381e-07	2.65779e-05	HLA-DOA	3111	major histocompatibility complex, class II, DO alpha	3111
ENSG00000256802	50.3196	-1.23359	0.252242	-4.89049	1.00587e-06	2.75058e-05	LOC100130111	100130111	uncharacterized LOC100130111	100130111
ENSG00000054598	2924.81	-2.061	0.421487	-4.88984	1.0092e-06	2.75487e-05	FOXC1	2296	forkhead box C1	2296
ENSG00000196872	159.974	-1.63132	0.333825	-4.88676	1.02511e-06	2.7934e-05	KIAA1211L	343990	KIAA1211 like	343990
ENSG00000155980	32.5177	-3.43845	0.70386	-4.88514	1.03356e-06	2.81152e-05	KIF5A	3798	kinesin family member 5A	3798
ENSG00000203808	32.7696	-1.50262	0.307823	-4.88146	1.05301e-06	2.85943e-05	BVES-AS1	154442	BVES antisense RNA 1	154442
ENSG00000043039	6.1247	-2.75519	0.564838	-4.87784	1.07256e-06	2.90747e-05	BARX2	8538	BARX homeobox 2	8538
ENSG00000057149	6.13077	-5.7946	1.18866	-4.8749	1.08866e-06	2.94855e-05	SERPINB3	6317	serpin family B member 3	6317
ENSG00000253764	32.625	-2.57477	0.529036	-4.86691	1.13358e-06	3.05166e-05	LOC101928058	101928058	uncharacterized LOC101928058	101928058
ENSG00000148677	582.199	-2.41108	0.495459	-4.86635	1.13678e-06	3.05462e-05	ANKRD1	27063	ankyrin repeat domain 1	27063
ENSG00000070159	71.2318	-1.99516	0.410072	-4.86539	1.1423e-06	3.06455e-05	PTPN3	5774	protein tyrosine phosphatase non-receptor type 3	5774
ENSG00000114631	331.624	-1.07856	0.221811	-4.86251	1.15905e-06	3.09884e-05	PODXL2	50512	podocalyxin like 2	50512
ENSG00000101306	42.9662	-1.42611	0.293933	-4.85182	1.22337e-06	3.24765e-05	MYLK2	85366	myosin light chain kinase 2	85366
ENSG00000174607	148.206	-3.34194	0.689059	-4.85001	1.23454e-06	3.26986e-05	UGT8	7368	UDP glycosyltransferase 8	7368
ENSG00000198719	837.622	-1.87264	0.386508	-4.84502	1.266e-06	3.34182e-05	DLL1	28514	delta like canonical Notch ligand 1	28514
ENSG00000139044	565.778	-2.16252	0.44639	-4.84447	1.26949e-06	3.34538e-05	B4GALNT3	283358	beta-1,4-N-acetyl-galactosaminyltransferase 3	283358
ENSG00000175426	15.3918	-3.62324	0.74814	-4.84299	1.27897e-06	3.36185e-05	PCSK1	5122	proprotein convertase subtilisin/kexin type 1	5122
ENSG00000105278	134.093	-2.10309	0.434822	-4.83667	1.32031e-06	3.45595e-05	ZFR2	23217	zinc finger RNA binding protein 2	23217
ENSG00000128872	3397.16	-1.71246	0.35422	-4.83447	1.33502e-06	3.49153e-05	TMOD2	29767	tropomodulin 2	29767
ENSG00000175274	20114.5	-1.31643	0.272428	-4.83222	1.35018e-06	3.52526e-05	TP53I11	9537	tumor protein p53 inducible protein 11	9537
ENSG00000171488	2601.42	-1.18186	0.244721	-4.82942	1.3693e-06	3.56326e-05	LRRC8C	84230	leucine rich repeat containing 8 VRAC subunit C	84230
ENSG00000182545	33.9024	-1.90049	0.393792	-4.82613	1.39209e-06	3.61654e-05	RNASE10	338879	ribonuclease A family member 10 (inactive)	338879
ENSG00000222047	9.92553	-2.15325	0.446542	-4.82206	1.4208e-06	3.68193e-05	C10orf55	414236	chromosome 10 open reading frame 55	414236
ENSG00000064309	402.183	-1.43674	0.298376	-4.81518	1.47065e-06	3.79535e-05	CDON	50937	cell adhesion associated, oncogene regulated	50937
ENSG00000127561	85.2997	-1.81548	0.37706	-4.81484	1.4732e-06	3.79879e-05	SYNGR3	9143	synaptogyrin 3	9143
ENSG00000168280	895.932	-2.80329	0.582435	-4.81305	1.48641e-06	3.82934e-05	KIF5C	3800	kinesin family member 5C	3800
ENSG00000184160	185.007	-2.34141	0.486518	-4.81257	1.48999e-06	3.83258e-05	ADRA2C	152	adrenoceptor alpha 2C	152
ENSG00000146090	10.4181	-2.15394	0.448239	-4.80533	1.54496e-06	3.95441e-05	RASGEF1C	255426	RasGEF domain family member 1C	255426
ENSG00000186469	2272.65	-1.20202	0.250186	-4.80451	1.5513e-06	3.96414e-05	GNG2	54331	G protein subunit gamma 2	54331
ENSG00000226792	9.70104	-3.57459	0.74419	-4.80333	1.56046e-06	3.98102e-05	C13orf42	647166	chromosome 13 open reading frame 42	647166
ENSG00000154342	55.534	-6.37015	1.3272	-4.79969	1.58911e-06	4.0442e-05	WNT3A	89780	Wnt family member 3A	89780
ENSG00000131264	63.8262	-7.76948	1.61939	-4.79778	1.60432e-06	4.07293e-05	CDX4	1046	caudal type homeobox 4	1046
ENSG00000232656	171.272	-1.1066	0.230647	-4.79782	1.60399e-06	4.07293e-05	IDI2-AS1	55853	IDI2 antisense RNA 1	55853
ENSG00000223572	62.3103	-2.55413	0.532392	-4.79746	1.60694e-06	4.07626e-05	CKMT1A	548596	creatine kinase, mitochondrial 1A	548596
ENSG00000146233	37.6378	-1.75581	0.366057	-4.79656	1.61414e-06	4.09121e-05	CYP39A1	51302	cytochrome P450 family 39 subfamily A member 1	51302
ENSG00000127863	593.826	-2.19042	0.456835	-4.79477	1.62862e-06	4.12456e-05	TNFRSF19	55504	TNF receptor superfamily member 19	55504
ENSG00000172901	29.3947	-1.53644	0.320662	-4.79146	1.65574e-06	4.18645e-05	LVRN	206338	laeverin	206338
ENSG00000254654	10.718	-3.3303	0.695909	-4.78554	1.70525e-06	4.29422e-05	LINC02685	221122	long intergenic non-protein coding RNA 2685	221122
ENSG00000187553	51.8686	-3.42455	0.716016	-4.78278	1.72884e-06	4.34661e-05	CYP26C1	340665	cytochrome P450 family 26 subfamily C member 1	340665
ENSG00000167654	1191.92	-3.25801	0.681222	-4.78259	1.73051e-06	4.34731e-05	ATCAY	85300	ATCAY kinesin light chain interacting caytaxin	85300
ENSG00000100276	1338.97	-1.46059	0.305573	-4.77984	1.75439e-06	4.40021e-05	RASL10A	10633	RAS like family 10 member A	10633
ENSG00000110092	18222.5	-1.76269	0.368828	-4.77917	1.76017e-06	4.41118e-05	CCND1	595	cyclin D1	595
ENSG00000104490	404.631	-1.4315	0.299723	-4.77607	1.78757e-06	4.46906e-05	NCALD	83988	neurocalcin delta	83988
ENSG00000154040	122.196	-1.78107	0.372959	-4.7755	1.79263e-06	4.47813e-05	CABYR	26256	calcium binding tyrosine phosphorylation regulated	26256
ENSG00000164451	7.37642	-4.1236	0.863743	-4.7741	1.80509e-06	4.50205e-05	CALHM4	221301	calcium homeostasis modulator family member 4	221301
ENSG00000106038	74.4513	-4.73593	0.992807	-4.77024	1.84005e-06	4.57827e-05	EVX1	2128	even-skipped homeobox 1	2128
ENSG00000176406	229.111	-1.35267	0.283614	-4.76942	1.84759e-06	4.59337e-05	RIMS2	9699	regulating synaptic membrane exocytosis 2	9699
ENSG00000103460	65.5841	-2.2868	0.479758	-4.76657	1.87387e-06	4.64759e-05	TOX3	27324	TOX high mobility group box family member 3	27324
ENSG00000154330	54.0238	-2.41948	0.50784	-4.76426	1.89548e-06	4.69371e-05	PGM5	5239	phosphoglucomutase 5	5239
ENSG00000164211	2992.82	-1.15285	0.242312	-4.75769	1.95825e-06	4.83764e-05	STARD4	134429	StAR related lipid transfer domain containing 4	134429
ENSG00000183888	24.2363	-3.25007	0.683211	-4.75705	1.96444e-06	4.84526e-05	SRARP	149563	steroid receptor associated and regulated protein	149563
ENSG00000235903	48.3295	-1.04091	0.218888	-4.75543	1.98025e-06	4.86655e-05	CPB2-AS1	100509894	CPB2 antisense RNA 1	100509894
ENSG00000149926	35.9189	-2.42355	0.51005	-4.75159	2.01822e-06	4.94663e-05	FAM57B	83723	family with sequence similarity 57 member B	83723
ENSG00000280780	6.36697	-4.72853	0.995951	-4.74775	2.05691e-06	5.03451e-05	JAKMIP2-AS1	153469	JAKMIP2 antisense RNA 1	153469
ENSG00000149256	323.495	-1.99812	0.421129	-4.74468	2.08831e-06	5.09441e-05	TENM4	26011	teneurin transmembrane protein 4	26011
ENSG00000079112	11.24	-1.64621	0.347008	-4.74401	2.0953e-06	5.10745e-05	CDH17	1015	cadherin 17	1015
ENSG00000092758	419.7	-2.44965	0.516814	-4.7399	2.13819e-06	5.1877e-05	COL9A3	1299	collagen type IX alpha 3 chain	1299
ENSG00000006468	543.06	-1.26961	0.268264	-4.7327	2.21556e-06	5.35873e-05	ETV1	2115	ETS variant 1	2115
ENSG00000121207	26.2778	-2.5618	0.541441	-4.73146	2.22916e-06	5.38328e-05	LRAT	9227	lecithin retinol acyltransferase	9227
ENSG00000074317	5.47926	-4.86398	1.02841	-4.7296	2.24961e-06	5.42428e-05	SNCB	6620	synuclein beta	6620
ENSG00000179603	23.8943	-2.36315	0.499807	-4.72812	2.26613e-06	5.44727e-05	GRM8	2918	glutamate metabotropic receptor 8	2918
ENSG00000064547	1326.79	-1.27596	0.270041	-4.72505	2.30059e-06	5.52585e-05	LPAR2	9170	lysophosphatidic acid receptor 2	9170
ENSG00000145632	21819.4	-1.30966	0.277182	-4.72489	2.30243e-06	5.52602e-05	PLK2	10769	polo like kinase 2	10769
ENSG00000224717	7.58957	-4.14091	0.876847	-4.7225	2.32965e-06	5.58274e-05	LOC284577	284577	uncharacterized LOC284577	284577
ENSG00000170745	123.712	-1.77753	0.376437	-4.72198	2.33558e-06	5.59266e-05	KCNS3	3790	potassium voltage-gated channel modifier subfamily S member 3	3790
ENSG00000004399	102888	-1.10047	0.233324	-4.71649	2.39951e-06	5.74135e-05	PLXND1	23129	plexin D1	23129
