# Supplementary material for: Vascular progenitors generated from tankyrase inhibitor-regulated naïve diabetic human iPSC potentiate efficient revascularization of ischemic retina
Source: Nat Commun. 2020 Mar 5;11:1195. doi: 10.1038/s41467-020-14764-5 (PMC7058090; doi:10.1038/s41467-020-14764-5)
Supplement: Supplementary file 8 — Supplementary Data 5 [file 41467_2020_14764_MOESM8_ESM.xlsx]

## Sheet: Top overexpressed N-hPSC 
	baseMean	log2FoldChange	lfcSE	stat	pvalue	padj	symbol	entrez	genename	entrezgene
ENSG00000113196	3776.07	14.0359	1.4832	9.4633	2.98e-21	1.56e-19	HAND1	9421	heart and neural crest derivatives expressed 1	9421
ENSG00000069011	558.196	11.7007	1.64394	7.11743	1.1e-12	2.1e-11	PITX1	5307	paired like homeodomain 1	5307
ENSG00000111339	419.036	11.2867	1.62599	6.94144	3.88e-12	6.87e-11	ART4	420	ADP-ribosyltransferase 4 (Dombrock blood group)	420
ENSG00000205678	204.554	11.2145	1.8358	6.10881	1e-09	1.23e-08	TECRL	253017	trans-2,3-enoyl-CoA reductase like	253017
ENSG00000037965	200.784	11.1877	1.72071	6.50183	7.93e-11	1.17e-09	HOXC8	3224	homeobox C8	3224
ENSG00000165682	198.685	11.1725	1.97747	5.64991	1.61e-08	1.64e-07	CLEC1B	51266	C-type lectin domain family 1 member B	51266
ENSG00000105991	169.938	10.9479	0.904658	12.1017	1.03e-33	1.61e-31	HOXA1	3198	homeobox A1	3198
ENSG00000108511	146.08	10.7288	2.18061	4.92009	8.65e-07	6.39e-06	HOXB6	3216	homeobox B6	3216
ENSG00000127074	136.381	10.6298	1.90131	5.59076	2.26e-08	2.24e-07	RGS13	6003	regulator of G protein signaling 13	6003
ENSG00000170290	160.76	10.3856	1.64817	6.30127	2.95e-10	3.97e-09	SLN	6588	sarcolipin	6588
ENSG00000120068	138.326	10.1686	1.66279	6.11537	9.63e-10	1.18e-08	HOXB8	3218	homeobox B8	3218
ENSG00000103241	161.381	9.90921	1.75243	5.65456	1.56e-08	1.6e-07	FOXF1	2294	forkhead box F1	2294
ENSG00000120075	97.7099	9.66677	1.9449	4.97033	6.68e-07	5.04e-06	HOXB5	3215	homeobox B5	3215
ENSG00000231107	136.141	9.66271	0.860946	11.2234	3.13e-29	3.35e-27	LINC01508	101927873	long intergenic non-protein coding RNA 1508	101927873
ENSG00000164116	362.848	9.53952	1.43181	6.66256	2.69e-11	4.25e-10	GUCY1A1	2982	guanylate cyclase 1 soluble subunit alpha 1	2982
ENSG00000167244	6282.53	9.52698	1.19855	7.94876	1.88e-15	5.18e-14	IGF2	3481	insulin like growth factor 2	3481
ENSG00000182742	86.7307	9.49476	1.65866	5.72436	1.04e-08	1.09e-07	HOXB4	3214	homeobox B4	3214
ENSG00000171560	55.5789	9.33496	1.6715	5.58477	2.34e-08	2.31e-07	FGA	2243	fibrinogen alpha chain	2243
ENSG00000172322	45.7403	9.05366	2.62872	3.44413	0.000572895	0.00223466	CLEC12A	160364	C-type lectin domain family 12 member A	160364
ENSG00000241158	86.875	9.01533	1.57656	5.71835	1.08e-08	1.13e-07	ADAMTS9-AS1	101929335	ADAMTS9 antisense RNA 1	101929335
ENSG00000142182	1402.76	8.97817	0.557715	16.0981	2.63e-58	2.32e-55	DNMT3L	29947	DNA methyltransferase 3 like	29947
ENSG00000164458	1046.56	8.97143	0.474495	18.9073	9.92e-80	4.05e-76	TBXT	6862	T-box transcription factor T	6862
ENSG00000173391	42.818	8.95843	2.6194	3.42003	0.000626153	0.00241957	OLR1	4973	oxidized low density lipoprotein receptor 1	4973
ENSG00000240505	57.9291	8.91221	0.881249	10.1132	4.83e-24	3.36e-22	TNFRSF13B	23495	TNF receptor superfamily member 13B	23495
ENSG00000170820	57.6944	8.90502	1.86653	4.77089	1.83e-06	1.26e-05	FSHR	2492	follicle stimulating hormone receptor	2492
ENSG00000139329	3730.56	8.86735	1.42198	6.23591	4.49e-10	5.84e-09	LUM	4060	lumican	4060
ENSG00000260027	54.427	8.82204	1.57705	5.59403	2.22e-08	2.2e-07	HOXB7	3217	homeobox B7	3217
ENSG00000198523	38.0526	8.78818	2.4049	3.65427	0.000257911	0.00109979	PLN	5350	phospholamban	5350
ENSG00000130600	31430.8	8.57608	1.14807	7.47002	8.02e-14	1.8e-12	H19	283120	H19 imprinted maternally expressed transcript	283120
ENSG00000198336	1057.31	8.52406	1.32047	6.4553	1.08e-10	1.56e-09	MYL4	4635	myosin light chain 4	4635
ENSG00000138449	407.724	8.35196	1.23523	6.76148	1.37e-11	2.27e-10	SLC40A1	30061	solute carrier family 40 member 1	30061
ENSG00000099869	39.2952	8.35164	1.84188	4.53431	5.78e-06	3.58e-05	IGF2-AS	51214	IGF2 antisense RNA	51214
ENSG00000141448	582.584	8.29231	0.934296	8.87547	6.96e-19	2.84e-17	GATA6	2627	GATA binding protein 6	2627
ENSG00000153822	80.6508	8.17418	1.43603	5.6922	1.25e-08	1.31e-07	KCNJ16	3773	potassium voltage-gated channel subfamily J member 16	3773
ENSG00000233429	33.8901	8.13844	0.955246	8.51973	1.6e-17	5.67e-16	HOTAIRM1	100506311	HOXA transcript antisense RNA, myeloid-specific 1	100506311
ENSG00000197757	65.9021	8.13584	1.83336	4.43768	9.09e-06	5.42e-05	HOXC6	3223	homeobox C6	3223
ENSG00000266010	64.7408	8.11147	1.43588	5.64912	1.61e-08	1.64e-07	GATA6-AS1	100128893	GATA6 antisense RNA 1 (head to head)	100128893
ENSG00000173917	292.455	8.08594	1.34792	5.99885	1.99e-09	2.33e-08	HOXB2	3212	homeobox B2	3212
ENSG00000120093	261.941	8.05082	0.787629	10.2216	1.59e-24	1.14e-22	HOXB3	3213	homeobox B3	3213
ENSG00000106038	126.699	7.96315	1.48685	5.35572	8.52e-08	7.57e-07	EVX1	2128	even-skipped homeobox 1	2128
ENSG00000168542	34543.3	7.92637	1.2767	6.2085	5.35e-10	6.83e-09	COL3A1	1281	collagen type III alpha 1 chain	1281
ENSG00000120094	112.257	7.91402	0.641786	12.3312	6.15e-35	1.06e-32	HOXB1	3211	homeobox B1	3211
ENSG00000125872	1328.83	7.88853	1.06369	7.41617	1.21e-13	2.64e-12	LRRN4	164312	leucine rich repeat neuronal 4	164312
ENSG00000250742	183.961	7.83559	1.16681	6.71537	1.88e-11	3.05e-10	LINC02381	400043	long intergenic non-protein coding RNA 2381	400043
ENSG00000136574	1134.26	7.83017	0.670814	11.6726	1.76e-31	2.14e-29	GATA4	2626	GATA binding protein 4	2626
ENSG00000159184	26.1006	7.76267	1.09792	7.07035	1.55e-12	2.88e-11	HOXB13	10481	homeobox B13	10481
ENSG00000073737	18.0562	7.7132	2.09584	3.68024	0.000233015	0.00100332	DHRS9	10170	dehydrogenase/reductase 9	10170
ENSG00000135111	597.51	7.71202	0.678634	11.364	6.32e-30	7.04e-28	TBX3	6926	T-box 3	6926
ENSG00000268388	17.7032	7.68477	2.1389	3.59286	0.000327069	0.00135886	FENDRR	400550	FOXF1 adjacent non-coding developmental regulatory RNA	400550
ENSG00000164093	1377.38	7.65996	0.580543	13.1945	9.44e-40	2.27e-37	PITX2	5308	paired like homeodomain 2	5308
ENSG00000233101	17.3795	7.65848	1.70912	4.48094	7.43e-06	4.51e-05	HOXB-AS3	404266	HOXB cluster antisense RNA 3	404266
ENSG00000113722	230.237	7.65384	0.6686	11.4476	2.42e-30	2.77e-28	CDX1	1044	caudal type homeobox 1	1044
ENSG00000166741	237.646	7.62692	1.27911	5.96269	2.48e-09	2.88e-08	NNMT	4837	nicotinamide N-methyltransferase	4837
ENSG00000159182	16.8891	7.6179	0.991946	7.67975	1.59e-14	3.93e-13	PRAC1	84366	PRAC1 small nuclear protein	84366
ENSG00000162654	153.382	7.61528	1.15288	6.60546	3.96e-11	6.1e-10	GBP4	115361	guanylate binding protein 4	115361
ENSG00000164318	676.185	7.57634	0.944455	8.02192	1.04e-15	2.95e-14	EGFLAM	133584	EGF like, fibronectin type III and laminin G domains	133584
ENSG00000204335	2517.82	7.53341	0.569143	13.2364	5.41e-40	1.35e-37	SP5	389058	Sp5 transcription factor	389058
ENSG00000203783	15.5928	7.50162	1.85334	4.04761	5.17e-05	0.000260223	PRR9	574414	proline rich 9	574414
ENSG00000109205	15.5352	7.4961	2.46634	3.03936	0.00237081	0.00783172	ODAM	54959	odontogenic, ameloblast associated	54959
ENSG00000171564	28.2412	7.3875	1.94804	3.79227	0.000149278	0.00067237	FGB	2244	fibrinogen beta chain	2244
ENSG00000185155	1959.33	7.36419	0.323689	22.7508	1.41e-114	2.3e-110	MIXL1	83881	Mix paired-like homeobox	83881
ENSG00000222033	62.3046	7.35903	0.696295	10.5688	4.16e-26	3.38e-24	LINC01124	440925	long intergenic non-protein coding RNA 1124	440925
ENSG00000186407	27.5071	7.35133	1.6275	4.51694	6.27e-06	3.86e-05	CD300E	342510	CD300e molecule	342510
ENSG00000264230	234.342	7.33988	1.13075	6.49115	8.52e-11	1.25e-09	ANXA8L1	728113	annexin A8 like 1	728113
ENSG00000165496	19.2859	7.32502	1.13599	6.44811	1.13e-10	1.64e-09	RPL10L	140801	ribosomal protein L10 like	140801
ENSG00000148702	38.0891	7.32424	1.61541	4.53399	5.79e-06	3.59e-05	HABP2	3026	hyaluronan binding protein 2	3026
ENSG00000163508	1108.46	7.29993	0.522224	13.9786	2.11e-44	7.32e-42	EOMES	8320	eomesodermin	8320
ENSG00000231826	26.1033	7.27582	1.70658	4.26338	2.01e-05	0.00011118	LINC01819	102723854	long intergenic non-protein coding RNA 1819	102723854
ENSG00000174358	77.6136	7.27263	1.28037	5.6801	1.35e-08	1.39e-07	SLC6A19	340024	solute carrier family 6 member 19	340024
ENSG00000135346	18.0438	7.22622	2.227	3.24482	0.00117524	0.00422748	CGA	1081	glycoprotein hormones, alpha polypeptide	1081
ENSG00000104415	438.64	7.21686	1.54664	4.66616	3.07e-06	2.03e-05	CCN4	8840	cellular communication network factor 4	8840
ENSG00000117834	283.538	7.19468	0.481872	14.9307	2.08e-50	1.08e-47	SLC5A9	200010	solute carrier family 5 member 9	200010
ENSG00000049249	24.1043	7.15899	1.63319	4.38345	1.17e-05	6.81e-05	TNFRSF9	3604	TNF receptor superfamily member 9	3604
ENSG00000090104	79.7944	7.13446	1.76748	4.03651	5.43e-05	0.000271419	RGS1	5996	regulator of G protein signaling 1	5996
ENSG00000240583	684.42	7.12982	1.34541	5.29935	1.16e-07	1.01e-06	AQP1	358	aquaporin 1 (Colton blood group)	358
ENSG00000115602	11.8868	7.11076	1.9274	3.6893	0.000224873	0.00097327	IL1RL1	9173	interleukin 1 receptor like 1	9173
ENSG00000171476	31.2358	7.09824	1.08582	6.53723	6.27e-11	9.41e-10	HOPX	84525	HOP homeobox	84525
ENSG00000241345	11.0738	7.01345	0.897823	7.81162	5.65e-15	1.45e-13	LOC105375483	105375483	uncharacterized LOC105375483	105375483
ENSG00000078399	15.0415	6.96351	1.46283	4.76031	1.93e-06	1.32e-05	HOXA9	3205	homeobox A9	3205
ENSG00000229637	10.631	6.95192	1.15996	5.99326	2.06e-09	2.41e-08	PRAC2	360205	PRAC2 small nuclear protein	360205
ENSG00000265190	336.309	6.90751	1.02824	6.71777	1.85e-11	3e-10	ANXA8	653145	annexin A8	653145
ENSG00000164736	187.204	6.77044	1.64281	4.12127	3.77e-05	0.000196014	SOX17	64321	SRY-box 17	64321
ENSG00000147655	636.871	6.75836	1.28866	5.2445	1.57e-07	1.33e-06	RSPO2	340419	R-spondin 2	340419
ENSG00000234423	9.17595	6.74629	1.01637	6.63761	3.19e-11	4.98e-10	LINC01250	101927554	long intergenic non-protein coding RNA 1250	101927554
ENSG00000109072	295.374	6.72698	1.2146	5.53844	3.05e-08	2.94e-07	VTN	7448	vitronectin	7448
ENSG00000163501	62.4094	6.71853	1.17695	5.70841	1.14e-08	1.2e-07	IHH	3549	Indian hedgehog signaling molecule	3549
ENSG00000107831	936.783	6.71468	0.405803	16.5466	1.69e-61	1.98e-58	FGF8	2253	fibroblast growth factor 8	2253
ENSG00000168453	32.3962	6.70417	0.913568	7.33845	2.16e-13	4.57e-12	HR	55806	HR lysine demethylase and nuclear receptor corepressor	55806
ENSG00000158815	452.655	6.67221	0.492519	13.5471	8.24e-42	2.45e-39	FGF17	8822	fibroblast growth factor 17	8822
ENSG00000177398	39.0106	6.66942	0.749589	8.89743	5.72e-19	2.35e-17	UMODL1	89766	uromodulin like 1	89766
ENSG00000164512	17.1465	6.66789	1.15678	5.7642	8.2e-09	8.76e-08	ANKRD55	79722	ankyrin repeat domain 55	79722
ENSG00000230148	23.5744	6.65889	0.844099	7.88875	3.05e-15	8.12e-14	HOXB-AS1	100874362	HOXB cluster antisense RNA 1	100874362
ENSG00000061492	329.762	6.64479	0.889112	7.47351	7.81e-14	1.76e-12	WNT8A	7478	Wnt family member 8A	7478
ENSG00000275896	16.788	6.63413	1.16468	5.6961	1.23e-08	1.28e-07	PRSS2	5645	serine protease 2	5645
ENSG00000134817	3584.82	6.63068	0.990441	6.69467	2.16e-11	3.48e-10	APLNR	187	apelin receptor	187
ENSG00000070526	11.8447	6.61894	1.1239	5.88927	3.88e-09	4.38e-08	ST6GALNAC1	55808	ST6 N-acetylgalactosaminide alpha-2,6-sialyltransferase 1	55808
ENSG00000243064	28.4428	6.61327	1.17423	5.63203	1.78e-08	1.8e-07	ABCC13	150000	ATP binding cassette subfamily C member 13 (pseudogene)	150000
ENSG00000075388	967.871	6.60329	0.519792	12.7037	5.64e-37	1.12e-34	FGF4	2249	fibroblast growth factor 4	2249
ENSG00000145681	3991.57	6.56116	0.99881	6.56897	5.07e-11	7.72e-10	HAPLN1	1404	hyaluronan and proteoglycan link protein 1	1404
ENSG00000118271	33.5545	6.53605	2.26383	2.88716	0.00388735	0.0120311	TTR	7276	transthyretin	7276
ENSG00000168743	920.761	6.53321	0.92888	7.03343	2.02e-12	3.71e-11	NPNT	255743	nephronectin	255743
ENSG00000090382	28.3045	6.53178	1.2679	5.15167	2.58e-07	2.09e-06	LYZ	4069	lysozyme	4069
ENSG00000017427	15.5872	6.52567	1.25217	5.2115	1.87e-07	1.56e-06	IGF1	3479	insulin like growth factor 1	3479
ENSG00000164393	52.8056	6.52481	0.879843	7.41588	1.21e-13	2.65e-12	ADGRF2	222611	adhesion G protein-coupled receptor F2	222611
ENSG00000213759	7.76558	6.49634	2.53084	2.56687	0.010262	0.0276794	UGT2B11	10720	UDP glucuronosyltransferase family 2 member B11	10720
ENSG00000240194	7.67601	6.48014	1.5217	4.25849	2.06e-05	0.000113308	CYMP	643160	chymosin pseudogene	643160
ENSG00000164822	7.5539	6.45778	1.51729	4.25613	2.08e-05	0.000114417	DEFA6	1671	defensin alpha 6	1671
ENSG00000163217	43.1833	6.42838	1.60418	4.00727	6.14e-05	0.000303677	BMP10	27302	bone morphogenetic protein 10	27302
ENSG00000214822	222.644	6.42832	0.541	11.8823	1.46e-32	1.98e-30	KRT16P3	644945	keratin 16 pseudogene 3	644945
ENSG00000182798	1433.11	6.41594	0.658039	9.75009	1.84e-22	1.09e-20	MAGEB17	645864	MAGE family member B17	645864
ENSG00000152207	10.3114	6.41431	1.34097	4.78333	1.72e-06	1.19e-05	CYSLTR2	57105	cysteinyl leukotriene receptor 2	57105
ENSG00000164379	78.6597	6.40386	0.792889	8.07662	6.66e-16	1.93e-14	FOXQ1	94234	forkhead box Q1	94234
ENSG00000101076	133.785	6.36671	1.04922	6.06805	1.29e-09	1.56e-08	HNF4A	3172	hepatocyte nuclear factor 4 alpha	3172
ENSG00000117152	160.671	6.35381	1.03838	6.11896	9.42e-10	1.16e-08	RGS4	5999	regulator of G protein signaling 4	5999
ENSG00000259974	174.321	6.33836	1.46259	4.33364	1.47e-05	8.37e-05	LINC00261	140828	long intergenic non-protein coding RNA 261	140828
ENSG00000173432	18.6959	6.33434	1.18366	5.35148	8.72e-08	7.73e-07	SAA1	6288	serum amyloid A1	6288
ENSG00000255394	19.0092	6.33175	1.06475	5.9467	2.74e-09	3.15e-08	C8orf49	606553	chromosome 8 open reading frame 49	606553
ENSG00000118137	715.483	6.32454	0.94779	6.67293	2.51e-11	3.98e-10	APOA1	335	apolipoprotein A1	335
ENSG00000164120	2233.54	6.23058	0.619796	10.0526	8.95e-24	6.06e-22	HPGD	3248	15-hydroxyprostaglandin dehydrogenase	3248
ENSG00000164532	84.9172	6.21501	1.37314	4.52612	6.01e-06	3.71e-05	TBX20	57057	T-box 20	57057
ENSG00000180806	6.32039	6.20402	1.26654	4.89842	9.66e-07	7.08e-06	HOXC9	3225	homeobox C9	3225
ENSG00000147081	6.31653	6.20008	1.64081	3.77868	0.000157662	0.000705751	AKAP4	8852	A-kinase anchoring protein 4	8852
ENSG00000203727	109.817	6.15741	1.11126	5.54092	3.01e-08	2.91e-07	SAMD5	389432	sterile alpha motif domain containing 5	389432
ENSG00000165794	58.5748	6.15685	1.15459	5.3325	9.69e-08	8.5e-07	SLC39A2	29986	solute carrier family 39 member 2	29986
ENSG00000165556	139.698	6.15544	0.68873	8.93738	3.99e-19	1.67e-17	CDX2	1045	caudal type homeobox 2	1045
ENSG00000232079	8.39317	6.11428	1.21784	5.0206	5.15e-07	3.96e-06	LINC01697	284825	long intergenic non-protein coding RNA 1697	284825
ENSG00000118526	23.5358	6.11147	1.97007	3.10216	0.00192115	0.00652175	TCF21	6943	transcription factor 21	6943
ENSG00000077943	46.1219	6.11095	1.38416	4.41492	1.01e-05	5.96e-05	ITGA8	8516	integrin subunit alpha 8	8516
ENSG00000235407	11.6566	6.10178	1.4394	4.23911	2.24e-05	0.000122578	CYMP-AS1	440602	CYMP antisense RNA 1	440602
ENSG00000139055	45.8189	6.08962	1.44198	4.2231	2.41e-05	0.000130682	ERP27	121506	endoplasmic reticulum protein 27	121506
ENSG00000158258	1277.34	6.06378	0.98441	6.15981	7.28e-10	9.15e-09	CLSTN2	64084	calsyntenin 2	64084
ENSG00000264265	83.0628	6.06271	2.30961	2.62499	0.00866526	0.0239968	LINC01925	105376854	long intergenic non-protein coding RNA 1925	105376854
ENSG00000160224	325.617	6.04455	0.57159	10.575	3.89e-26	3.18e-24	AIRE	326	autoimmune regulator	326
ENSG00000079557	7.99828	6.04046	1.51336	3.99143	6.57e-05	0.000323227	AFM	173	afamin	173
ENSG00000180875	132.486	6.03711	0.550511	10.9664	5.55e-28	5.33e-26	GREM2	64388	gremlin 2, DAN family BMP antagonist	64388
ENSG00000122223	5.53482	6.0116	1.45483	4.13216	3.59e-05	0.000187725	CD244	51744	CD244 molecule	51744
ENSG00000110852	5.52255	6.00784	1.64465	3.65295	0.000259243	0.00110489	CLEC2B	9976	C-type lectin domain family 2 member B	9976
ENSG00000157399	2021.36	6.00596	0.417651	14.3803	6.88e-47	2.74e-44	ARSE	415	arylsulfatase E	415
ENSG00000179348	449.788	6.00339	0.96861	6.19794	5.72e-10	7.27e-09	GATA2	2624	GATA binding protein 2	2624
ENSG00000151790	36.4993	6.00108	0.964113	6.22445	4.83e-10	6.23e-09	TDO2	6999	tryptophan 2,3-dioxygenase	6999
ENSG00000170689	19.9797	5.99322	1.79051	3.34722	0.00081625	0.00306143	HOXB9	3219	homeobox B9	3219
ENSG00000134853	550.088	5.98852	0.712597	8.40379	4.32e-17	1.47e-15	PDGFRA	5156	platelet derived growth factor receptor alpha	5156
ENSG00000156574	3169.81	5.9873	0.417079	14.3553	9.87e-47	3.84e-44	NODAL	4838	nodal growth differentiation factor	4838
ENSG00000170396	19.0273	5.97158	1.22014	4.89419	9.87e-07	7.21e-06	ZNF804A	91752	zinc finger protein 804A	91752
ENSG00000146374	272.698	5.97122	0.956005	6.24601	4.21e-10	5.49e-09	RSPO3	84870	R-spondin 3	84870
ENSG00000153294	39.8659	5.96577	1.35476	4.40356	1.06e-05	6.26e-05	ADGRF4	221393	adhesion G protein-coupled receptor F4	221393
ENSG00000188822	5.28339	5.95063	1.07061	5.55815	2.73e-08	2.67e-07	CNR2	1269	cannabinoid receptor 2	1269
ENSG00000169067	5.24138	5.93478	1.19519	4.96556	6.85e-07	5.16e-06	ACTBL2	345651	actin beta like 2	345651
ENSG00000110244	5.19827	5.91976	1.6979	3.48653	0.00048934	0.001949	APOA4	337	apolipoprotein A4	337
ENSG00000196188	37.2523	5.91892	1.53988	3.84375	0.000121167	0.000558379	CTSE	1510	cathepsin E	1510
ENSG00000198796	556.578	5.91297	0.992355	5.95852	2.55e-09	2.95e-08	ALPK2	115701	alpha kinase 2	115701
ENSG00000261863	5.17025	5.91117	1.60429	3.6846	0.000229065	0.000988813	LINC01996	400568	long intergenic non-protein coding RNA 1996	400568
ENSG00000099998	109.799	5.89572	0.711053	8.29153	1.12e-16	3.62e-15	GGT5	2687	gamma-glutamyltransferase 5	2687
ENSG00000091704	9.98354	5.87405	1.55846	3.76914	0.000163811	0.000730476	CPA1	1357	carboxypeptidase A1	1357
ENSG00000226673	4169.58	5.872	0.874462	6.71499	1.88e-11	3.05e-10	LINC01108	102216342	long intergenic non-protein coding RNA 1108	102216342
ENSG00000175329	7.09111	5.87146	1.44676	4.05835	4.94e-05	0.000249622	ISX	91464	intestine specific homeobox	91464
ENSG00000180772	4.97865	5.86062	1.43788	4.07588	4.58e-05	0.000233853	AGTR2	186	angiotensin II receptor type 2	186
ENSG00000260266	332.961	5.86032	0.615679	9.51847	1.76e-21	9.36e-20	PPIAP46	729739	peptidylprolyl isomerase A pseudogene 46	729739
ENSG00000231918	91.1189	5.85628	0.402556	14.5477	6.04e-48	2.63e-45	LOC730100	730100	uncharacterized LOC730100	730100
ENSG00000232021	9.81112	5.85554	0.968039	6.04887	1.46e-09	1.75e-08	LEF1-AS1	641518	LEF1 antisense RNA 1	641518
ENSG00000236384	42.2793	5.84837	0.91065	6.42219	1.34e-10	1.91e-09	LINC00479	150135	long intergenic non-protein coding RNA 479	150135
ENSG00000249082	6.9479	5.84392	1.53939	3.79627	0.000146892	0.000663175	C5orf66-AS1	101927953	C5orf66 antisense RNA 1	101927953
ENSG00000271447	90.3692	5.80475	1.2726	4.56134	5.08e-06	3.2e-05	MMP28	79148	matrix metallopeptidase 28	79148
ENSG00000016082	59.0101	5.78958	0.764353	7.57449	3.61e-14	8.52e-13	ISL1	3670	ISL LIM homeobox 1	3670
ENSG00000274583	6.76774	5.78575	0.958758	6.03463	1.59e-09	1.9e-08	FAM74A4	401508	family with sequence similarity 74 member A4	401508
ENSG00000176153	162.901	5.75423	0.657018	8.7581	1.99e-18	7.78e-17	GPX2	2877	glutathione peroxidase 2	2877
ENSG00000198353	16.2966	5.69733	1.31082	4.34637	1.38e-05	7.94e-05	HOXC4	3221	homeobox C4	3221
ENSG00000144191	8.65561	5.67754	1.10096	5.1569	2.51e-07	2.05e-06	CNGA3	1261	cyclic nucleotide gated channel alpha 3	1261
ENSG00000180869	6.11003	5.65522	1.17689	4.80522	1.55e-06	1.08e-05	LINC01555	439927	long intergenic non-protein coding RNA 1555	439927
ENSG00000180828	8.54603	5.65036	1.17678	4.80155	1.57e-06	1.1e-05	BHLHE22	27319	basic helix-loop-helix family member e22	27319
ENSG00000221818	158.514	5.6405	0.743964	7.58168	3.41e-14	8.1e-13	EBF2	64641	EBF transcription factor 2	64641
ENSG00000258913	4.24195	5.62323	1.07343	5.23856	1.62e-07	1.37e-06	LINC02691	145195	long intergenic non-protein coding RNA 2691	145195
ENSG00000070915	13.7292	5.61743	1.46712	3.82889	0.000128722	0.000589618	SLC12A3	6559	solute carrier family 12 member 3	6559
ENSG00000274516	6.00462	5.60737	0.966328	5.80276	6.52e-09	7.08e-08	FAM74A6	653123	family with sequence similarity 74 member A6	653123
ENSG00000168702	183.199	5.60706	1.05037	5.33817	9.39e-08	8.27e-07	LRP1B	53353	LDL receptor related protein 1B	53353
ENSG00000253405	18.186	5.59683	1.17379	4.76817	1.86e-06	1.28e-05	EVX1-AS	101410536	EVX1 antisense RNA	101410536
ENSG00000236532	8.23031	5.59379	1.06813	5.23699	1.63e-07	1.38e-06	LINC01695	101927973	long intergenic non-protein coding RNA 1695	101927973
ENSG00000160182	5.77297	5.57195	1.59168	3.50066	0.000464101	0.00185777	TFF1	7031	trefoil factor 1	7031
ENSG00000134240	4.05376	5.56225	1.68077	3.30934	0.000935155	0.00345698	HMGCS2	3158	3-hydroxy-3-methylglutaryl-CoA synthase 2	3158
ENSG00000136698	113.472	5.56051	0.687342	8.08987	5.97e-16	1.75e-14	CFC1	55997	cripto, FRL-1, cryptic family 1	55997
ENSG00000152093	101.986	5.53434	0.692432	7.99261	1.32e-15	3.71e-14	CFC1B	653275	cripto, FRL-1, cryptic family 1B	653275
ENSG00000061455	124.378	5.53257	1.03643	5.33809	9.39e-08	8.27e-07	PRDM6	93166	PR/SET domain 6	93166
ENSG00000141668	25.4991	5.53005	1.69093	3.27042	0.00107389	0.003904	CBLN2	147381	cerebellin 2 precursor	147381
ENSG00000115085	220.865	5.52728	0.792994	6.97015	3.17e-12	5.69e-11	ZAP70	7535	zeta chain of T cell receptor associated protein kinase 70	7535
ENSG00000181541	53.282	5.5253	1.3106	4.21585	2.49e-05	0.000134594	MAB21L2	10586	mab-21 like 2	10586
ENSG00000123843	3.95377	5.52492	1.74129	3.17289	0.00150927	0.00527148	C4BPB	725	complement component 4 binding protein beta	725
ENSG00000165379	496.753	5.51767	0.294053	18.7642	1.48e-78	4.84e-75	LRFN5	145581	leucine rich repeat and fibronectin type III domain containing 5	145581
ENSG00000169594	232.468	5.51666	1.00851	5.47014	4.5e-08	4.18e-07	BNC1	646	basonuclin 1	646
ENSG00000172789	3.91242	5.51651	1.26749	4.35231	1.35e-05	7.74e-05	HOXC5	3222	homeobox C5	3222
ENSG00000091986	5076.03	5.50711	0.883195	6.23544	4.51e-10	5.85e-09	CCDC80	151887	coiled-coil domain containing 80	151887
ENSG00000240498	10.9914	5.48589	1.27018	4.31897	1.57e-05	8.88e-05	CDKN2B-AS1	100048912	CDKN2B antisense RNA 1	100048912
ENSG00000160801	530.047	5.47761	0.225413	24.3003	1.95e-130	6.36e-126	PTH1R	5745	parathyroid hormone 1 receptor	5745
ENSG00000176438	112.143	5.47625	0.60571	9.04103	1.55e-19	6.78e-18	SYNE3	161176	spectrin repeat containing nuclear envelope family member 3	161176
ENSG00000112175	127.959	5.43915	1.05795	5.1412	2.73e-07	2.21e-06	BMP5	653	bone morphogenetic protein 5	653
ENSG00000150201	5.19449	5.42756	1.15765	4.68844	2.75e-06	1.83e-05	FXYD4	53828	FXYD domain containing ion transport regulator 4	53828
ENSG00000143768	9596.28	5.42681	0.630254	8.61051	7.27e-18	2.66e-16	LEFTY2	7044	left-right determination factor 2	7044
ENSG00000154493	10.0807	5.42153	0.906038	5.98378	2.18e-09	2.55e-08	C10orf90	118611	chromosome 10 open reading frame 90	118611
ENSG00000174156	7.21334	5.40717	1.00063	5.40375	6.53e-08	5.9e-07	GSTA3	2940	glutathione S-transferase alpha 3	2940
ENSG00000124107	16.1205	5.40264	1.72514	3.13171	0.00173792	0.00597295	SLPI	6590	secretory leukocyte peptidase inhibitor	6590
ENSG00000143196	3.58273	5.38681	1.45175	3.71057	0.000206791	0.000901577	DPT	1805	dermatopontin	1805
ENSG00000184344	2229.3	5.38444	0.353977	15.2113	2.98e-52	1.71e-49	GDF3	9573	growth differentiation factor 3	9573
ENSG00000062096	7.11251	5.37858	1.26146	4.26377	2.01e-05	0.000111018	ARSF	416	arylsulfatase F	416
ENSG00000203857	4.95523	5.34841	1.37633	3.88599	0.000101912	0.00047801	HSD3B1	3283	hydroxy-delta-5-steroid dehydrogenase, 3 beta- and steroid delta-isomerase 1	3283
ENSG00000120289	3.51194	5.34489	1.08867	4.90956	9.13e-07	6.72e-06	MAGEB4	4115	MAGE family member B4	4115
ENSG00000163638	2058.68	5.34289	1.03538	5.16032	2.47e-07	2.01e-06	ADAMTS9	56999	ADAM metallopeptidase with thrombospondin type 1 motif 9	56999
ENSG00000139304	3.45551	5.32908	0.949462	5.61274	1.99e-08	1.99e-07	PTPRQ	374462	protein tyrosine phosphatase receptor type Q	374462
ENSG00000159251	10787.9	5.32046	0.946933	5.61863	1.92e-08	1.93e-07	ACTC1	70	actin alpha cardiac muscle 1	70
ENSG00000133937	77.5784	5.31122	0.400735	13.2537	4.3e-40	1.08e-37	GSC	145258	goosecoid homeobox	145258
ENSG00000149295	109.289	5.28924	1.08524	4.87379	1.09e-06	7.93e-06	DRD2	1813	dopamine receptor D2	1813
ENSG00000106034	113.21	5.28114	1.25838	4.19679	2.71e-05	0.000145084	CPED1	79974	cadherin like and PC-esterase domain containing 1	79974
ENSG00000169946	131.926	5.27573	1.25615	4.19991	2.67e-05	0.000143242	ZFPM2	23414	zinc finger protein, FOG family member 2	23414
ENSG00000144476	307.781	5.27552	0.749937	7.03462	2e-12	3.68e-11	ACKR3	57007	atypical chemokine receptor 3	57007
ENSG00000107165	30.4393	5.27288	1.07584	4.90117	9.53e-07	6.99e-06	TYRP1	7306	tyrosinase related protein 1	7306
ENSG00000244067	42.5322	5.26385	0.901839	5.8368	5.32e-09	5.87e-08	GSTA2	2939	glutathione S-transferase alpha 2	2939
ENSG00000076641	365.961	5.26209	0.95137	5.53106	3.18e-08	3.06e-07	PAG1	55824	phosphoprotein membrane anchor with glycosphingolipid microdomains 1	55824
ENSG00000143595	4.63032	5.24866	1.58763	3.30597	0.000946497	0.00349435	AQP10	89872	aquaporin 10	89872
ENSG00000133317	263.91	5.23586	0.500944	10.452	1.43e-25	1.13e-23	LGALS12	85329	galectin 12	85329
ENSG00000177721	17.1212	5.22917	0.781164	6.69407	2.17e-11	3.49e-10	ANXA2R	389289	annexin A2 receptor	389289
ENSG00000165124	726.129	5.21981	0.852581	6.12236	9.22e-10	1.14e-08	SVEP1	79987	sushi, von Willebrand factor type A, EGF and pentraxin domain containing 1	79987
ENSG00000152049	69.8274	5.21601	1.16208	4.48852	7.17e-06	4.37e-05	KCNE4	23704	potassium voltage-gated channel subfamily E regulatory subunit 4	23704
ENSG00000204397	4.52972	5.21261	1.92985	2.70105	0.00691211	0.0197617	CARD16	114769	caspase recruitment domain family member 16	114769
ENSG00000170961	2227.68	5.20539	0.529223	9.83592	7.88e-23	4.87e-21	HAS2	3037	hyaluronan synthase 2	3037
ENSG00000151379	4.48927	5.20258	1.6205	3.21047	0.00132518	0.00469984	MSGN1	343930	mesogenin 1	343930
ENSG00000082074	3.1444	5.19791	1.63209	3.18481	0.00144849	0.00508801	FYB1	2533	FYN binding protein 1	2533
ENSG00000225444	17.8682	5.19013	0.736219	7.0497	1.79e-12	3.32e-11	LINC01867	105374596	long intergenic non-protein coding RNA 1867	105374596
ENSG00000241369	14.2058	5.18402	0.775433	6.68532	2.3e-11	3.69e-10	LINC01192	647107	long intergenic non-protein coding RNA 1192	647107
ENSG00000112837	73.6458	5.17853	0.887704	5.83362	5.42e-09	5.98e-08	TBX18	9096	T-box 18	9096
ENSG00000205866	3.07605	5.16525	1.7227	2.99835	0.00271448	0.00881457	FAM99A	387742	family with sequence similarity 99 member A	387742
ENSG00000258609	1067.21	5.16428	0.470296	10.9809	4.72e-28	4.56e-26	LINC-ROR	100885779	long intergenic non-protein coding RNA, regulator of reprogramming	100885779
ENSG00000020181	1545.68	5.1621	0.954106	5.41041	6.29e-08	5.7e-07	ADGRA2	25960	adhesion G protein-coupled receptor A2	25960
ENSG00000106952	3.04977	5.16097	1.16839	4.41718	1e-05	5.91e-05	TNFSF8	944	TNF superfamily member 8	944
ENSG00000279000	4.35447	5.15667	1.11156	4.63913	3.5e-06	2.27e-05	OR10A6	390093	olfactory receptor family 10 subfamily A member 6 (gene/pseudogene)	390093
ENSG00000204179	9.15273	5.1522	1.55651	3.3101	0.000932626	0.00344842	PTPN20	26095	protein tyrosine phosphatase non-receptor type 20	26095
ENSG00000171631	163.147	5.15041	0.956641	5.38385	7.29e-08	6.55e-07	P2RY6	5031	pyrimidinergic receptor P2Y6	5031
ENSG00000178175	4.31949	5.14854	1.70281	3.02356	0.00249819	0.00819039	ZNF366	167465	zinc finger protein 366	167465
ENSG00000158270	1793.3	5.14651	0.861686	5.97261	2.33e-09	2.72e-08	COLEC12	81035	collectin subfamily member 12	81035
ENSG00000233412	3.0315	5.13886	1.71224	3.00125	0.00268871	0.00873871	OR5H15	403274	olfactory receptor family 5 subfamily H member 15	403274
ENSG00000112077	3.00122	5.12782	1.69378	3.02744	0.00246635	0.00810228	RHAG	6005	Rh associated glycoprotein	6005
ENSG00000250103	63.8156	5.11622	0.389072	13.1498	1.71e-39	4.04e-37	PANCR	110231149	PITX2 adjacent non-coding RNA	110231149
ENSG00000115594	458.855	5.11271	0.931604	5.48807	4.06e-08	3.82e-07	IL1R1	3554	interleukin 1 receptor type 1	3554
ENSG00000164125	223.286	5.11117	0.981287	5.20864	1.9e-07	1.59e-06	GASK1B	51313	golgi associated kinase 1B	51313
ENSG00000171557	5.90742	5.10761	1.58102	3.23059	0.00123535	0.00441723	FGG	2266	fibrinogen gamma chain	2266
ENSG00000219445	180.535	5.10582	0.555729	9.18762	4.02e-20	1.9e-18	LOC101928254	101928254	uncharacterized LOC101928254	101928254
ENSG00000256660	2.93792	5.09761	1.82301	2.79625	0.00516987	0.0154077	CLEC12B	387837	C-type lectin domain family 12 member B	387837
ENSG00000137507	1311.64	5.09538	1.00779	5.05599	4.28e-07	3.34e-06	LRRC32	2615	leucine rich repeat containing 32	2615
ENSG00000237136	71.1564	5.09336	0.786977	6.47206	9.67e-11	1.41e-09	C4orf51	646603	chromosome 4 open reading frame 51	646603
ENSG00000107984	272.123	5.08122	1.00167	5.07274	3.92e-07	3.09e-06	DKK1	22943	dickkopf WNT signaling pathway inhibitor 1	22943
ENSG00000139292	180.848	5.06993	0.802221	6.31987	2.62e-10	3.56e-09	LGR5	8549	leucine rich repeat containing G protein-coupled receptor 5	8549
ENSG00000269586	4.15752	5.06591	1.64276	3.08378	0.00204391	0.00688769	CT45A10	102723631	cancer/testis antigen family 45 member A10	102723631
ENSG00000158874	82.717	5.0645	1.07013	4.73259	2.22e-06	1.5e-05	APOA2	336	apolipoprotein A2	336
ENSG00000114771	2.83399	5.04392	1.99356	2.53011	0.0114028	0.0302519	AADAC	13	arylacetamide deacetylase	13
ENSG00000227925	2.88305	5.04287	0.996557	5.06029	4.19e-07	3.28e-06	LINC01655	101929771	long intergenic non-protein coding RNA 1655	101929771
ENSG00000182261	28.8666	5.01022	0.534126	9.38021	6.58e-21	3.36e-19	NLRP10	338322	NLR family pyrin domain containing 10	338322
ENSG00000166823	94.6739	5.00871	0.803958	6.23006	4.66e-10	6.04e-09	MESP1	55897	mesoderm posterior bHLH transcription factor 1	55897
ENSG00000128683	1029.2	4.9989	0.485521	10.2959	7.35e-25	5.41e-23	GAD1	2571	glutamate decarboxylase 1	2571
ENSG00000168314	18.27	4.99647	0.683324	7.31201	2.63e-13	5.49e-12	MOBP	4336	myelin associated oligodendrocyte basic protein	4336
ENSG00000085741	110.972	4.98381	0.982683	5.07164	3.94e-07	3.11e-06	WNT11	7481	Wnt family member 11	7481
ENSG00000164619	510.137	4.97363	0.921366	5.3981	6.73e-08	6.08e-07	BMPER	168667	BMP binding endothelial regulator	168667
ENSG00000166152	3.812	4.97015	1.00871	4.92722	8.34e-07	6.18e-06	C16orf78	123970	chromosome 16 open reading frame 78	123970
ENSG00000134138	272.168	4.96518	0.927306	5.35441	8.58e-08	7.61e-07	MEIS2	4212	Meis homeobox 2	4212
ENSG00000129170	3.66626	4.91665	1.31817	3.7299	0.000191557	0.000841903	CSRP3	8048	cysteine and glycine rich protein 3	8048
ENSG00000246541	3.66207	4.91541	1.15319	4.26246	2.02e-05	0.000111503	LOC101929210	101929210	uncharacterized LOC101929210	101929210
ENSG00000165655	266.986	4.91412	0.638125	7.70088	1.35e-14	3.34e-13	ZNF503	84858	zinc finger protein 503	84858
ENSG00000168269	2.59451	4.91318	1.45116	3.38569	0.000710003	0.00270203	FOXI1	2299	forkhead box I1	2299
ENSG00000179934	26.7035	4.91231	0.607367	8.08787	6.07e-16	1.78e-14	CCR8	1237	C-C motif chemokine receptor 8	1237
ENSG00000175065	3.64748	4.90439	1.54947	3.16521	0.00154972	0.00540063	DSG4	147409	desmoglein 4	147409
ENSG00000238266	578.177	4.89448	1.16919	4.18623	2.84e-05	0.000151379	LINC00707	100507127	long intergenic non-protein coding RNA 707	100507127
ENSG00000285566	3.63488	4.89242	1.60887	3.04089	0.00235877	0.00779825	LOC647264	647264	keratin-associated protein 21-1	647264
ENSG00000188015	37.2806	4.88977	1.45649	3.35723	0.000787272	0.002965	S100A3	6274	S100 calcium binding protein A3	6274
ENSG00000228714	5.215	4.88517	1.21788	4.0112	6.04e-05	0.000299046	LOC101928775	101928775	uncharacterized LOC101928775	101928775
ENSG00000078098	11.1213	4.88393	1.40713	3.47084	0.00051883	0.0020517	FAP	2191	fibroblast activation protein alpha	2191
ENSG00000130635	18530.9	4.88381	0.882229	5.53576	3.1e-08	2.98e-07	COL5A1	1289	collagen type V alpha 1 chain	1289
ENSG00000041982	4921.47	4.87554	0.565613	8.61992	6.7e-18	2.45e-16	TNC	3371	tenascin C	3371
ENSG00000102359	103.864	4.86821	1.13308	4.29646	1.74e-05	9.74e-05	SRPX2	27286	sushi repeat containing protein X-linked 2	27286
ENSG00000122592	2.47623	4.86231	1.18152	4.11529	3.87e-05	0.00020062	HOXA7	3204	homeobox A7	3204
ENSG00000122176	157.94	4.85402	1.21772	3.98614	6.72e-05	0.000329718	FMOD	2331	fibromodulin	2331
ENSG00000251538	2.47734	4.84867	1.99139	2.43481	0.0148997	0.038086	LINC02201	101927379	long intergenic non-protein coding RNA 2201	101927379
ENSG00000258977	8.95582	4.84694	0.961801	5.03945	4.67e-07	3.63e-06	LINC01467	101928559	long intergenic non-protein coding RNA 1467	101928559
ENSG00000168497	11.5534	4.84428	0.939143	5.15819	2.49e-07	2.03e-06	CAVIN2	8436	caveolae associated protein 2	8436
ENSG00000124935	2.44894	4.84312	1.04231	4.64653	3.38e-06	2.2e-05	SCGB1D2	10647	secretoglobin family 1D member 2	10647
ENSG00000239474	11.249	4.84266	1.36232	3.55472	0.000378382	0.00154764	KLHL41	10324	kelch like family member 41	10324
ENSG00000099937	6.95808	4.83738	1.25905	3.8421	0.000121988	0.000561608	SERPIND1	3053	serpin family D member 1	3053
ENSG00000233521	2.45435	4.83721	1.62943	2.96865	0.00299116	0.00958061	LINC01638	105372978	long intergenic non-protein coding RNA 1638	105372978
ENSG00000163132	214.844	4.82553	0.696576	6.92751	4.28e-12	7.52e-11	MSX1	4487	msh homeobox 1	4487
ENSG00000164796	22.5337	4.82545	0.848668	5.68591	1.3e-08	1.35e-07	CSMD3	114788	CUB and Sushi multiple domains 3	114788
ENSG00000043039	3.44754	4.8177	1.91076	2.52135	0.0116906	0.0309125	BARX2	8538	BARX homeobox 2	8538
ENSG00000108244	2.40091	4.80998	1.38993	3.46058	0.000539014	0.00211972	KRT23	25984	keratin 23	25984
ENSG00000250334	12.1851	4.79737	0.847768	5.65882	1.52e-08	1.56e-07	LINC00989	100506035	long intergenic non-protein coding RNA 989	100506035
ENSG00000197273	3.37181	4.7896	1.5802	3.03101	0.00243736	0.00801912	GUCA2A	2980	guanylate cyclase activator 2A	2980
ENSG00000111404	2.40836	4.78698	0.998029	4.79643	1.62e-06	1.12e-05	RERGL	79785	RERG like	79785
ENSG00000115590	2.30908	4.75416	1.45648	3.26414	0.00109796	0.00397869	IL1R2	7850	interleukin 1 receptor type 2	7850
ENSG00000236032	2.30973	4.74363	1.52562	3.10932	0.0018752	0.00638237	OR5H14	403273	olfactory receptor family 5 subfamily H member 14	403273
ENSG00000196620	2.29439	4.74306	1.1771	4.02943	5.59e-05	0.000278827	UGT2B15	7366	UDP glucuronosyltransferase family 2 member B15	7366
ENSG00000119535	7.81223	4.73893	1.15361	4.10791	3.99e-05	0.000206608	CSF3R	1441	colony stimulating factor 3 receptor	1441
ENSG00000232624	3.25129	4.73149	1.37081	3.45161	0.000557249	0.00218249	C10orf126	283080	chromosome 10 open reading frame 126	283080
ENSG00000176971	220.413	4.72136	1.11157	4.24747	2.16e-05	0.000118386	FIBIN	387758	fin bud initiation factor homolog	387758
ENSG00000134533	31.5575	4.71565	0.979062	4.8165	1.46e-06	1.03e-05	RERG	85004	RAS like estrogen regulated growth inhibitor	85004
ENSG00000011465	136.652	4.70579	1.65862	2.83716	0.00455161	0.0137878	DCN	1634	decorin	1634
ENSG00000164107	71.597	4.70568	1.82985	2.57162	0.0101225	0.0273505	HAND2	9464	heart and neural crest derivatives expressed 2	9464
ENSG00000137809	666.824	4.69671	0.974404	4.82008	1.43e-06	1.01e-05	ITGA11	22801	integrin subunit alpha 11	22801
ENSG00000203859	7.86355	4.6922	1.29614	3.62012	0.000294463	0.00123804	HSD3B2	3284	hydroxy-delta-5-steroid dehydrogenase, 3 beta- and steroid delta-isomerase 2	3284
ENSG00000250361	8.4339	4.68841	1.34222	3.49303	0.000477564	0.00190784	GYPB	2994	glycophorin B (MNS blood group)	2994
ENSG00000215112	3.19786	4.68708	0.990669	4.73122	2.23e-06	1.51e-05	FAM74A1	401507	family with sequence similarity 74 member A1	401507
ENSG00000261807	2.19861	4.67071	1.15699	4.03696	5.41e-05	0.00027102	LINC02141	101927580	long intergenic non-protein coding RNA 2141	101927580
ENSG00000140873	104.228	4.66221	0.80675	5.779	7.51e-09	8.07e-08	ADAMTS18	170692	ADAM metallopeptidase with thrombospondin type 1 motif 18	170692
ENSG00000233056	2982.21	4.65756	0.525012	8.87134	7.23e-19	2.94e-17	ERVH48-1	90625	endogenous retrovirus group 48 member 1	90625
ENSG00000135220	2.15791	4.65347	1.72155	2.70306	0.00687036	0.019663	UGT2A3	79799	UDP glucuronosyltransferase family 2 member A3	79799
ENSG00000249487	4.29447	4.63659	0.969289	4.7835	1.72e-06	1.19e-05	LINC01586	101929743	long intergenic non-protein coding RNA 1586	101929743
ENSG00000180999	2.10574	4.62025	1.79095	2.57977	0.00988656	0.0267995	C1orf105	92346	chromosome 1 open reading frame 105	92346
ENSG00000181195	181.969	4.61826	1.12794	4.09441	4.23e-05	0.000218041	PENK	5179	proenkephalin	5179
ENSG00000168386	141.535	4.60809	0.703093	6.55403	5.6e-11	8.47e-10	FILIP1L	11259	filamin A interacting protein 1 like	11259
ENSG00000115414	59843.3	4.60152	0.735727	6.25439	3.99e-10	5.23e-09	FN1	2335	fibronectin 1	2335
ENSG00000197506	8.41905	4.60077	1.08881	4.2255	2.38e-05	0.000129443	SLC28A3	64078	solute carrier family 28 member 3	64078
ENSG00000163083	18.4734	4.59013	0.861113	5.33046	9.8e-08	8.59e-07	INHBB	3625	inhibin subunit beta B	3625
ENSG00000132965	2.05556	4.58651	1.56972	2.92186	0.00347949	0.010922	ALOX5AP	241	arachidonate 5-lipoxygenase activating protein	241
ENSG00000114204	9.37757	4.5863	0.767204	5.97795	2.26e-09	2.63e-08	SERPINI2	5276	serpin family I member 2	5276
ENSG00000137473	37.6999	4.58145	0.678486	6.75247	1.45e-11	2.39e-10	TTC29	83894	tetratricopeptide repeat domain 29	83894
ENSG00000186265	7.76317	4.5731	0.885566	5.16404	2.42e-07	1.97e-06	BTLA	151888	B and T lymphocyte associated	151888
ENSG00000106819	16.0606	4.5714	1.05744	4.3231	1.54e-05	8.74e-05	ASPN	54829	asporin	54829
ENSG00000175206	9.55489	4.56902	0.891484	5.12519	2.97e-07	2.39e-06	NPPA	4878	natriuretic peptide A	4878
ENSG00000237149	28.3926	4.54997	0.782997	5.81097	6.21e-09	6.77e-08	ZNF503-AS2	100131213	ZNF503 antisense RNA 2	100131213
ENSG00000254951	69.5142	4.5454	0.629386	7.22195	5.12e-13	1.02e-11	LOC283299	283299	uncharacterized LOC283299	283299
ENSG00000105996	4.01892	4.53918	1.07337	4.22893	2.35e-05	0.00012785	HOXA2	3199	homeobox A2	3199
ENSG00000125378	1847.99	4.53711	0.420123	10.7995	3.46e-27	3.07e-25	BMP4	652	bone morphogenetic protein 4	652
ENSG00000091482	10.0491	4.52734	0.959627	4.71781	2.38e-06	1.61e-05	SMPX	23676	small muscle protein X-linked	23676
ENSG00000070193	47.1504	4.52677	0.778049	5.81811	5.95e-09	6.52e-08	FGF10	2255	fibroblast growth factor 10	2255
ENSG00000158856	178.908	4.51204	0.40737	11.076	1.64e-28	1.64e-26	DMTN	2039	dematin actin binding protein	2039
ENSG00000145040	28.0089	4.5085	0.630011	7.15622	8.29e-13	1.61e-11	UCN2	90226	urocortin 2	90226
ENSG00000250007	34.8913	4.50615	1.05457	4.27297	1.93e-05	0.000107004	LOC101928174	101928174	uncharacterized LOC101928174	101928174
ENSG00000234275	1.9234	4.49631	1.16406	3.86262	0.000112178	0.000521296	LOC105373401	105373401	uncharacterized LOC105373401	105373401
ENSG00000237378	2.76304	4.4869	1.6564	2.70882	0.00675225	0.0193673	LOC112267897	112267897	keratin-associated protein 21-1-like	112267897
ENSG00000147883	299.654	4.48183	0.986862	4.5415	5.59e-06	3.48e-05	CDKN2B	1030	cyclin dependent kinase inhibitor 2B	1030
ENSG00000019549	672.502	4.48154	1.03284	4.33903	1.43e-05	8.18e-05	SNAI2	6591	snail family transcriptional repressor 2	6591
ENSG00000186594	281.673	4.4806	0.433445	10.3372	4.78e-25	3.54e-23	MIR22HG	84981	MIR22 host gene	84981
ENSG00000099260	11.85	4.47926	0.860806	5.20356	1.96e-07	1.63e-06	PALMD	54873	palmdelphin	54873
ENSG00000110077	1.89746	4.46968	1.69373	2.63895	0.00831637	0.0231879	MS4A6A	64231	membrane spanning 4-domains A6A	64231
ENSG00000243955	38.1957	4.46965	0.988311	4.52252	6.11e-06	3.77e-05	GSTA1	2938	glutathione S-transferase alpha 1	2938
ENSG00000147889	102.555	4.4611	0.586548	7.60569	2.83e-14	6.77e-13	CDKN2A	1029	cyclin dependent kinase inhibitor 2A	1029
ENSG00000117226	11.1358	4.45529	1.2788	3.48395	0.000494074	0.00196498	GBP3	2635	guanylate binding protein 3	2635
ENSG00000224186	8.29692	4.45313	0.980352	4.54237	5.56e-06	3.47e-05	C5orf66	100996485	chromosome 5 open reading frame 66	100996485
ENSG00000104154	18.9196	4.45182	0.778136	5.72113	1.06e-08	1.11e-07	SLC30A4	7782	solute carrier family 30 member 4	7782
ENSG00000226846	1.86714	4.44754	1.79063	2.48379	0.0129993	0.0339661	LINC00348	100885781	long intergenic non-protein coding RNA 348	100885781
ENSG00000129514	37.2252	4.44194	0.881593	5.03853	4.69e-07	3.64e-06	FOXA1	3169	forkhead box A1	3169
ENSG00000101441	147.449	4.43423	1.10751	4.00379	6.23e-05	0.000308033	CST4	1472	cystatin S	1472
ENSG00000122787	17.3982	4.43182	1.05435	4.20336	2.63e-05	0.000141251	AKR1D1	6718	aldo-keto reductase family 1 member D1	6718
ENSG00000205221	10.6436	4.42195	0.889789	4.96966	6.71e-07	5.06e-06	VIT	5212	vitrin	5212
ENSG00000138795	696.184	4.41231	0.602964	7.3177	2.52e-13	5.27e-12	LEF1	51176	lymphoid enhancer binding factor 1	51176
ENSG00000132297	3090.64	4.4051	0.486758	9.04987	1.43e-19	6.3e-18	HHLA1	10086	HERV-H LTR-associating 1	10086
ENSG00000197888	1.81063	4.40371	1.56823	2.80807	0.00498396	0.0149204	UGT2B17	7367	UDP glucuronosyltransferase family 2 member B17	7367
ENSG00000148848	323.571	4.40282	1.21475	3.62446	0.000289569	0.00121966	ADAM12	8038	ADAM metallopeptidase domain 12	8038
ENSG00000138315	8.19935	4.38603	1.20603	3.63676	0.000276086	0.00116951	OIT3	170392	oncoprotein induced transcript 3	170392
ENSG00000005243	42.6484	4.38479	0.714587	6.13612	8.46e-10	1.05e-08	COPZ2	51226	coatomer protein complex subunit zeta 2	51226
ENSG00000133048	80.9388	4.36521	1.037	4.20944	2.56e-05	0.000137943	CHI3L1	1116	chitinase 3 like 1	1116
ENSG00000180818	4.96853	4.35856	1.31993	3.3021	0.00095963	0.00353705	HOXC10	3226	homeobox C10	3226
ENSG00000170369	330.216	4.35604	1.07444	4.05425	5.03e-05	0.000253765	CST2	1470	cystatin SA	1470
ENSG00000111348	109.887	4.33444	0.815415	5.31563	1.06e-07	9.26e-07	ARHGDIB	397	Rho GDP dissociation inhibitor beta	397
ENSG00000164122	4.87059	4.33195	0.992878	4.36302	1.28e-05	7.42e-05	ASB5	140458	ankyrin repeat and SOCS box containing 5	140458
ENSG00000185897	1.71335	4.32525	1.65703	2.61024	0.00904799	0.0248774	FFAR3	2865	free fatty acid receptor 3	2865
ENSG00000250739	1.71404	4.32427	1.7798	2.42964	0.0151139	0.0385416	LINC01262	101928971	long intergenic non-protein coding RNA 1262	101928971
ENSG00000128714	4.9421	4.31981	1.29669	3.33141	0.000864083	0.00322049	HOXD13	3239	homeobox D13	3239
ENSG00000137273	25.1114	4.31978	1.104	3.91286	9.12e-05	0.000433729	FOXF2	2295	forkhead box F2	2295
ENSG00000254101	1.69097	4.30835	1.14361	3.76733	0.000165004	0.000735291	LINC02055	107986980	long intergenic non-protein coding RNA 2055	107986980
ENSG00000170373	1636.25	4.30154	1.17075	3.67419	0.000238606	0.00102496	CST1	1469	cystatin SN	1469
ENSG00000232759	45.9386	4.29948	0.397535	10.8154	2.91e-27	2.61e-25	LOC100506178	100506178	uncharacterized LOC100506178	100506178
ENSG00000123610	24.3268	4.2975	0.470526	9.13339	6.64e-20	3.01e-18	TNFAIP6	7130	TNF alpha induced protein 6	7130
ENSG00000105398	2.41014	4.29661	1.82827	2.35009	0.0187688	0.0462761	SULT2A1	6822	sulfotransferase family 2A member 1	6822
ENSG00000198491	6.5167	4.29368	0.917003	4.68229	2.84e-06	1.88e-05	LOC101929106	101929106	uncharacterized LOC101929106	101929106
ENSG00000197629	1.68101	4.29337	1.67323	2.56592	0.0102903	0.0277421	MPEG1	219972	macrophage expressed 1	219972
ENSG00000078898	1.69556	4.28979	1.30766	3.28051	0.00103618	0.00378378	BPIFB2	80341	BPI fold containing family B member 2	80341
ENSG00000145708	95.4782	4.28808	1.01329	4.23184	2.32e-05	0.000126439	CRHBP	1393	corticotropin releasing hormone binding protein	1393
ENSG00000265944	1.69313	4.28629	1.22795	3.49061	0.000481924	0.00192322	LINC01387	100130480	long intergenic non-protein coding RNA 1387	100130480
ENSG00000112499	15.1991	4.28372	0.813143	5.26811	1.38e-07	1.18e-06	SLC22A2	6582	solute carrier family 22 member 2	6582
ENSG00000159674	457.329	4.2764	0.997615	4.28662	1.81e-05	0.000101384	SPON2	10417	spondin 2	10417
ENSG00000173610	1.65863	4.27527	1.59244	2.68473	0.00725874	0.0206389	UGT2A1	10941	UDP glucuronosyltransferase family 2 member A1 complex locus	10941
ENSG00000187569	134.538	4.27486	0.589194	7.25543	4e-13	8.11e-12	DPPA3	359787	developmental pluripotency associated 3	359787
ENSG00000182824	2.36247	4.26353	1.25366	3.40087	0.000671709	0.00257369	FAM230E	642643	family with sequence similarity 230 member E	642643
ENSG00000251497	2.3808	4.25796	1.25049	3.40503	0.000661572	0.00254081	PITPNM2-AS1	100507091	PITPNM2 antisense RNA 1	100507091
ENSG00000173077	15.144	4.24452	0.636834	6.66504	2.65e-11	4.18e-10	2019-12-01	50514	deleted in esophageal cancer 1	50514
ENSG00000125798	214.096	4.2389	1.35043	3.13894	0.00169563	0.00584857	FOXA2	3170	forkhead box A2	3170
ENSG00000136244	49.8225	4.2311	0.515997	8.19986	2.41e-16	7.5e-15	IL6	3569	interleukin 6	3569
ENSG00000127951	7.3906	4.22443	1.091	3.87206	0.000107917	0.000503429	FGL2	10875	fibrinogen like 2	10875
ENSG00000167874	937.106	4.22432	0.872591	4.84112	1.29e-06	9.19e-06	TMEM88	92162	transmembrane protein 88	92162
ENSG00000238113	34.8486	4.21659	0.421879	9.99478	1.61e-23	1.06e-21	LINC01410	103352539	long intergenic non-protein coding RNA 1410	103352539
ENSG00000261738	1.60165	4.21126	1.35977	3.09703	0.00195469	0.00661911	MIR3976HG	645355	MIR3976 host gene	645355
ENSG00000203805	27.8625	4.20154	0.921653	4.55869	5.15e-06	3.23e-05	PLPP4	196051	phospholipid phosphatase 4	196051
ENSG00000108950	2219.39	4.2014	0.392472	10.705	9.65e-27	8.21e-25	FAM20A	54757	FAM20A golgi associated secretory pathway pseudokinase	54757
ENSG00000178372	4.55193	4.1997	0.897573	4.67896	2.88e-06	1.91e-05	CALML5	51806	calmodulin like 5	51806
ENSG00000081051	169.449	4.19623	0.754416	5.56223	2.66e-08	2.61e-07	AFP	174	alpha fetoprotein	174
ENSG00000189430	42.6377	4.19526	0.403069	10.4083	2.27e-25	1.75e-23	NCR1	9437	natural cytotoxicity triggering receptor 1	9437
ENSG00000187688	626.21	4.19457	0.883035	4.75018	2.03e-06	1.39e-05	TRPV2	51393	transient receptor potential cation channel subfamily V member 2	51393
ENSG00000171658	1.55097	4.19374	1.2715	3.29827	0.000972836	0.00357967	NMRAL2P	344887	NmrA like redox sensor 2, pseudogene	344887
ENSG00000169562	9.83728	4.18925	0.994385	4.21291	2.52e-05	0.00013602	GJB1	2705	gap junction protein beta 1	2705
ENSG00000257501	2.23719	4.17451	1.42276	2.93409	0.00334524	0.0105584	LOC643711	643711	platelet activating factor acetylhydrolase 1b catalytic subunit 2 pseudogene	643711
ENSG00000204011	7.0106	4.17439	1.28803	3.24091	0.00119149	0.00428057	COL5A1-AS1	414316	COL5A1 antisense RNA 1	414316
ENSG00000116729	2450.3	4.16948	0.460732	9.04969	1.43e-19	6.3e-18	WLS	79971	Wnt ligand secretion mediator	79971
ENSG00000140795	229.319	4.16931	0.726867	5.736	9.69e-09	1.03e-07	MYLK3	91807	myosin light chain kinase 3	91807
ENSG00000168830	21.4969	4.16811	1.15545	3.60734	0.000309357	0.00129367	HTR1E	3354	5-hydroxytryptamine receptor 1E	3354
ENSG00000125848	707.59	4.16723	0.706711	5.89666	3.71e-09	4.21e-08	FLRT3	23767	fibronectin leucine rich transmembrane protein 3	23767
ENSG00000260549	31.1911	4.14941	0.438694	9.45856	3.12e-21	1.63e-19	MT1L	4500	metallothionein 1L, pseudogene	4500
ENSG00000197614	103.197	4.14741	1.16795	3.55102	0.000383743	0.00156623	MFAP5	8076	microfibril associated protein 5	8076
ENSG00000165685	4.16544	4.14613	1.31667	3.14896	0.00163851	0.00567457	TMEM52B	120939	transmembrane protein 52B	120939
ENSG00000143199	12.6473	4.14582	0.889228	4.66227	3.13e-06	2.06e-05	ADCY10	55811	adenylate cyclase 10	55811
ENSG00000185823	79.9544	4.14462	0.373924	11.0841	1.5e-28	1.51e-26	NPAP1	23742	nuclear pore associated protein 1	23742
ENSG00000164761	66.9771	4.13963	0.379855	10.8979	1.18e-27	1.1e-25	TNFRSF11B	4982	TNF receptor superfamily member 11b	4982
ENSG00000179428	13.398	4.1331	0.594592	6.95115	3.62e-12	6.44e-11	LOC541472	541472	uncharacterized LOC541472	541472
ENSG00000183347	3.04695	4.1279	1.00144	4.12195	3.76e-05	0.000195553	GBP6	163351	guanylate binding protein family member 6	163351
ENSG00000008441	84.5018	4.12771	0.644958	6.39998	1.55e-10	2.19e-09	NFIX	4784	nuclear factor I X	4784
ENSG00000149507	1.48661	4.11916	1.72259	2.39126	0.0167908	0.0420788	OOSP2	219990	oocyte secreted protein 2	219990
ENSG00000143995	63.7758	4.11233	0.731822	5.6193	1.92e-08	1.93e-07	MEIS1	4211	Meis homeobox 1	4211
ENSG00000011600	2.12494	4.11029	1.60903	2.55451	0.0106336	0.0285006	TYROBP	7305	TYRO protein tyrosine kinase binding protein	7305
ENSG00000135046	1432.23	4.11003	0.945575	4.34659	1.38e-05	7.93e-05	ANXA1	301	annexin A1	301
ENSG00000198758	1.47246	4.10692	1.7203	2.38733	0.0169714	0.0424564	EPS8L3	79574	EPS8 like 3	79574
ENSG00000177468	163.742	4.09464	0.643715	6.36096	2e-10	2.77e-09	OLIG3	167826	oligodendrocyte transcription factor 3	167826
ENSG00000184984	2.98484	4.09133	1.00391	4.07539	4.59e-05	0.000234229	CHRM5	1133	cholinergic receptor muscarinic 5	1133
ENSG00000215068	13.7758	4.08242	0.799742	5.10467	3.31e-07	2.64e-06	LOC153684	153684	uncharacterized LOC153684	153684
ENSG00000181656	2.98355	4.08111	1.22611	3.32851	0.000873119	0.00325046	GPR88	54112	G protein-coupled receptor 88	54112
ENSG00000167634	1786.79	4.07531	0.612436	6.65427	2.85e-11	4.48e-10	NLRP7	199713	NLR family pyrin domain containing 7	199713
ENSG00000113083	681.82	4.07212	0.847501	4.80486	1.55e-06	1.08e-05	LOX	4015	lysyl oxidase	4015
ENSG00000168619	2.97087	4.06091	1.42466	2.85045	0.0043658	0.0132878	ADAM18	8749	ADAM metallopeptidase domain 18	8749
ENSG00000164112	127.719	4.05921	0.488042	8.31734	9e-17	2.96e-15	TMEM155	132332	transmembrane protein 155	132332
ENSG00000280409	1.4151	4.05904	1.16514	3.48375	0.000494444	0.00196598	LINC01101	84931	long intergenic non-protein coding RNA 1101	84931
ENSG00000115353	29.7118	4.04401	0.630346	6.41554	1.4e-10	1.99e-09	TACR1	6869	tachykinin receptor 1	6869
ENSG00000183463	1.39445	4.03281	1.47995	2.72497	0.00643072	0.018569	URAD	646625	ureidoimidazoline (2-oxo-4-hydroxy-4-carboxy-5-) decarboxylase	646625
ENSG00000214039	9.16168	4.02618	0.696556	5.78012	7.46e-09	8.02e-08	LINC02418	100190940	long intergenic non-protein coding RNA 2418	100190940
ENSG00000154451	1.38414	4.0237	1.49936	2.68362	0.00728296	0.0206969	GBP5	115362	guanylate binding protein 5	115362
ENSG00000163993	2.00869	4.02254	1.34701	2.98628	0.00282393	0.00911922	S100P	6286	S100 calcium binding protein P	6286
ENSG00000131969	2837.66	4.00656	0.467749	8.56563	1.07e-17	3.87e-16	ABHD12B	145447	abhydrolase domain containing 12B	145447
ENSG00000171243	36.3777	4.00552	0.580621	6.89869	5.25e-12	9.1e-11	SOSTDC1	25928	sclerostin domain containing 1	25928
ENSG00000152936	3.80896	3.99949	1.41738	2.82176	0.00477616	0.0143813	LMNTD1	160492	lamin tail domain containing 1	160492
ENSG00000099250	694.412	3.99454	0.875973	4.56012	5.11e-06	3.21e-05	NRP1	8829	neuropilin 1	8829
ENSG00000128709	1.97555	3.98429	1.1786	3.38052	0.000723496	0.00274858	HOXD9	3235	homeobox D9	3235
ENSG00000123901	33.5862	3.97447	0.763016	5.20889	1.9e-07	1.58e-06	GPR83	10888	G protein-coupled receptor 83	10888
ENSG00000248174	3.94806	3.97386	1.54913	2.56522	0.0103112	0.0277799	LINC02268	101928509	long intergenic non-protein coding RNA 2268	101928509
ENSG00000246145	6.16564	3.96897	0.74537	5.32483	1.01e-07	8.84e-07	RRS1-AS1	100505676	RRS1 antisense RNA 1 (head to head)	100505676
ENSG00000175077	88.561	3.96736	0.793761	4.99818	5.79e-07	4.42e-06	RTP1	132112	receptor transporter protein 1	132112
ENSG00000170382	1007.41	3.96625	0.224579	17.6608	8.4e-70	1.61e-66	LRRN2	10446	leucine rich repeat neuronal 2	10446
ENSG00000166509	4.96843	3.96281	1.08849	3.64064	0.00027196	0.00115368	CLEC3A	10143	C-type lectin domain family 3 member A	10143
ENSG00000181867	1.32865	3.95762	1.67545	2.36212	0.0181707	0.045029	FTMT	94033	ferritin mitochondrial	94033
ENSG00000180861	11.8971	3.9564	0.819782	4.82616	1.39e-06	9.85e-06	LINC01559	283422	long intergenic non-protein coding RNA 1559	283422
ENSG00000133106	142.897	3.95107	0.628627	6.28524	3.27e-10	4.36e-09	EPSTI1	94240	epithelial stromal interaction 1	94240
ENSG00000255474	58.9791	3.94364	0.414177	9.52162	1.7e-21	9.13e-20	GAU1	101929549	GALNT8 antisense upstream 1	101929549
ENSG00000167780	4.78115	3.94115	1.17833	3.34469	0.000823748	0.0030853	SOAT2	8435	sterol O-acyltransferase 2	8435
ENSG00000228590	2.71992	3.93283	1.05375	3.73223	0.00018979	0.000834586	MIR4432HG	106660609	MIR4432 host gene	106660609
ENSG00000168267	1.29627	3.93195	1.46467	2.68452	0.00726342	0.0206504	PTF1A	256297	pancreas associated transcription factor 1a	256297
ENSG00000225179	4.68681	3.92563	1.41643	2.77149	0.00558006	0.0164205	LINC00457	100874179	long intergenic non-protein coding RNA 457	100874179
ENSG00000256671	2.65793	3.91851	1.15399	3.39563	0.000684701	0.00261672	LIMS4	100288695	LIM zinc finger domain containing 4	100288695
ENSG00000084674	169.539	3.9166	0.775741	5.04885	4.44e-07	3.46e-06	APOB	338	apolipoprotein B	338
ENSG00000143499	1033.96	3.91489	0.337704	11.5926	4.49e-31	5.29e-29	SMYD2	56950	SET and MYND domain containing 2	56950
ENSG00000166963	887.088	3.91357	0.415724	9.41387	4.78e-21	2.48e-19	MAP1A	4130	microtubule associated protein 1A	4130
ENSG00000186009	1.89252	3.91053	1.04909	3.72754	0.000193354	0.000848545	ATP4B	496	ATPase H+/K+ transporting subunit beta	496
ENSG00000025708	95.2401	3.90861	0.703741	5.55404	2.79e-08	2.72e-07	TYMP	1890	thymidine phosphorylase	1890
ENSG00000171587	20.0795	3.90591	0.919018	4.25009	2.14e-05	0.00011721	DSCAM	1826	DS cell adhesion molecule	1826
ENSG00000178033	36.6939	3.89551	0.439115	8.87128	7.23e-19	2.94e-17	CALHM5	254228	calcium homeostasis modulator family member 5	254228
ENSG00000169933	145.4	3.88982	0.488046	7.97018	1.58e-15	4.41e-14	FRMPD4	9758	FERM and PDZ domain containing 4	9758
ENSG00000163359	2708.04	3.88715	1.06652	3.64469	0.000267717	0.0011379	COL6A3	1293	collagen type VI alpha 3 chain	1293
ENSG00000185070	1164.17	3.87698	0.46546	8.32935	8.13e-17	2.7e-15	FLRT2	23768	fibronectin leucine rich transmembrane protein 2	23768
ENSG00000182118	173.874	3.87489	0.606853	6.38523	1.71e-10	2.39e-09	FAM89A	375061	family with sequence similarity 89 member A	375061
ENSG00000224189	6.30619	3.87237	0.969788	3.99301	6.52e-05	0.000321179	HAGLR	401022	HOXD antisense growth-associated long non-coding RNA	401022
ENSG00000163453	578.25	3.86742	0.520598	7.42881	1.1e-13	2.42e-12	IGFBP7	3490	insulin like growth factor binding protein 7	3490
ENSG00000196159	630.918	3.85995	0.210371	18.3483	3.41e-75	7.94e-72	FAT4	79633	FAT atypical cadherin 4	79633
ENSG00000170166	1.21833	3.84925	1.32514	2.90478	0.00367508	0.0114566	HOXD4	3233	homeobox D4	3233
ENSG00000170367	2.54883	3.8393	1.16896	3.28438	0.00102209	0.00373816	CST5	1473	cystatin D	1473
ENSG00000183625	1.23901	3.83653	1.19661	3.20616	0.00134517	0.00476249	CCR3	1232	C-C motif chemokine receptor 3	1232
ENSG00000177519	1465.33	3.83581	0.421082	9.10941	8.28e-20	3.72e-18	RPRM	56475	reprimo, TP53 dependent G2 arrest mediator homolog	56475
ENSG00000258331	1.78127	3.83419	1.605	2.38891	0.0168984	0.0423128	LINC02461	105369740	long intergenic non-protein coding RNA 2461	105369740
ENSG00000229544	2197.69	3.83103	0.35141	10.9019	1.13e-27	1.05e-25	NKX1-2	390010	NK1 homeobox 2	390010
ENSG00000147573	24.2611	3.83014	0.867413	4.41559	1.01e-05	5.95e-05	TRIM55	84675	tripartite motif containing 55	84675
ENSG00000139915	113.463	3.82619	0.489324	7.81933	5.31e-15	1.37e-13	MDGA2	161357	MAM domain containing glycosylphosphatidylinositol anchor 2	161357
ENSG00000004848	11.6668	3.82449	0.834356	4.58376	4.57e-06	2.9e-05	ARX	170302	aristaless related homeobox	170302
ENSG00000105997	4.47162	3.82423	1.24038	3.08312	0.00204846	0.00690158	HOXA3	3200	homeobox A3	3200
ENSG00000183779	491.552	3.8242	0.342328	11.1712	5.64e-29	5.91e-27	ZNF703	80139	zinc finger protein 703	80139
ENSG00000198798	12.4714	3.82197	0.696038	5.49103	4e-08	3.76e-07	MAGEB3	4114	MAGE family member B3	4114
ENSG00000139567	189.533	3.82108	1.03198	3.70269	0.000213326	0.000927595	ACVRL1	94	activin A receptor like type 1	94
ENSG00000100665	1.21757	3.82073	1.44425	2.64547	0.00815768	0.0228102	SERPINA4	5267	serpin family A member 4	5267
ENSG00000231453	6.75961	3.81723	0.936924	4.07421	4.62e-05	0.00023531	LINC01305	285084	long intergenic non-protein coding RNA 1305	285084
ENSG00000142405	291.35	3.81128	0.443478	8.59406	8.39e-18	3.06e-16	NLRP12	91662	NLR family pyrin domain containing 12	91662
ENSG00000197646	1.20194	3.80904	1.23026	3.09613	0.00196064	0.00663721	PDCD1LG2	80380	programmed cell death 1 ligand 2	80380
ENSG00000174130	34.019	3.79516	0.855951	4.43385	9.26e-06	5.51e-05	TLR6	10333	toll like receptor 6	10333
ENSG00000198173	2.47485	3.7928	1.053	3.6019	0.000315899	0.00131849	FAM47C	442444	family with sequence similarity 47 member C	442444
ENSG00000285294	35.4101	3.78966	1.26785	2.98904	0.00279856	0.00904981	LINC00842	643650	long intergenic non-protein coding RNA 842	643650
ENSG00000143171	9.51786	3.78636	0.790518	4.78972	1.67e-06	1.16e-05	RXRG	6258	retinoid X receptor gamma	6258
ENSG00000168621	64.4891	3.78575	0.534387	7.08428	1.4e-12	2.63e-11	GDNF	2668	glial cell derived neurotrophic factor	2668
ENSG00000186895	10.0181	3.78569	0.755388	5.01159	5.4e-07	4.14e-06	FGF3	2248	fibroblast growth factor 3	2248
ENSG00000214107	3.46053	3.7846	0.92692	4.08298	4.45e-05	0.000227777	MAGEB1	4112	MAGE family member B1	4112
ENSG00000104760	1.69395	3.78458	1.27766	2.96212	0.00305527	0.00975916	FGL1	2267	fibrinogen like 1	2267
ENSG00000186867	68.5202	3.78282	0.471754	8.01862	1.07e-15	3.02e-14	QRFPR	84109	pyroglutamylated RFamide peptide receptor	84109
ENSG00000139648	1.69962	3.78035	1.56787	2.41114	0.0159026	0.0402075	KRT71	112802	keratin 71	112802
ENSG00000257017	14.669	3.77885	1.23713	3.05453	0.00225412	0.00748563	HP	3240	haptoglobin	3240
ENSG00000162595	12.1458	3.77422	0.616268	6.12432	9.11e-10	1.12e-08	DIRAS3	9077	DIRAS family GTPase 3	9077
ENSG00000198959	425.271	3.77291	0.956516	3.94443	8e-05	0.000386104	TGM2	7052	transglutaminase 2	7052
ENSG00000204277	12.5758	3.77229	0.860979	4.3814	1.18e-05	6.87e-05	LINC01993	100996291	long intergenic non-protein coding RNA 1993	100996291
ENSG00000135406	22.9109	3.77044	0.820807	4.59357	4.36e-06	2.78e-05	PRPH	5630	peripherin	5630
ENSG00000075223	468.163	3.76742	0.60235	6.25454	3.99e-10	5.23e-09	SEMA3C	10512	semaphorin 3C	10512
ENSG00000168481	1.1563	3.76246	1.51578	2.4822	0.0130575	0.0341017	LGI3	203190	leucine rich repeat LGI family member 3	203190
ENSG00000134443	7.50473	3.75859	1.31743	2.85298	0.00433119	0.0132009	GRP	2922	gastrin releasing peptide	2922
ENSG00000120149	203.602	3.75824	0.639593	5.87599	4.2e-09	4.72e-08	MSX2	4488	msh homeobox 2	4488
ENSG00000109047	3.2827	3.75814	1.39648	2.69116	0.00712039	0.0202897	RCVRN	5957	recoverin	5957
ENSG00000162849	468.054	3.75651	0.567924	6.61444	3.73e-11	5.77e-10	KIF26B	55083	kinesin family member 26B	55083
ENSG00000143632	1583.14	3.75295	0.473711	7.92244	2.33e-15	6.31e-14	ACTA1	58	actin alpha 1, skeletal muscle	58
ENSG00000161911	8.8936	3.74723	0.612491	6.11802	9.47e-10	1.16e-08	TREML1	340205	triggering receptor expressed on myeloid cells like 1	340205
ENSG00000184608	1.64646	3.7443	1.09794	3.4103	0.000648921	0.00249721	FAM167A-AS1	83656	FAM167A antisense RNA 1	83656
ENSG00000181804	100.12	3.7423	0.319729	11.7046	1.21e-31	1.51e-29	SLC9A9	285195	solute carrier family 9 member A9	285195
ENSG00000139155	5.24759	3.73464	0.937574	3.9833	6.8e-05	0.000333328	SLCO1C1	53919	solute carrier organic anion transporter family member 1C1	53919
ENSG00000109099	667.508	3.73147	0.834785	4.46998	7.82e-06	4.72e-05	PMP22	5376	peripheral myelin protein 22	5376
ENSG00000172005	7.12314	3.72831	0.905423	4.11776	3.83e-05	0.000198609	MAL	4118	mal, T cell differentiation protein	4118
ENSG00000115221	3.54218	3.72331	1.53194	2.43046	0.0150795	0.038487	ITGB6	3694	integrin subunit beta 6	3694
ENSG00000206075	19.9918	3.71754	0.817717	4.54624	5.46e-06	3.41e-05	SERPINB5	5268	serpin family B member 5	5268
ENSG00000198774	102.436	3.71568	0.454024	8.18388	2.75e-16	8.47e-15	RASSF9	9182	Ras association domain family member 9	9182
ENSG00000198947	3610.12	3.71063	0.347285	10.6847	1.2e-26	1.01e-24	DMD	1756	dystrophin	1756
ENSG00000260192	2.38888	3.70931	1.08481	3.41932	0.000627771	0.00242468	LINC02240	101927460	long intergenic non-protein coding RNA 2240	101927460
ENSG00000152315	29.5659	3.70766	0.69517	5.33345	9.64e-08	8.46e-07	KCNK13	56659	potassium two pore domain channel subfamily K member 13	56659
ENSG00000198074	31.5623	3.70469	0.848455	4.36639	1.26e-05	7.32e-05	AKR1B10	57016	aldo-keto reductase family 1 member B10	57016
ENSG00000080503	1529.11	3.70348	0.342765	10.8047	3.27e-27	2.91e-25	SMARCA2	6595	SWI/SNF related, matrix associated, actin dependent regulator of chromatin, subfamily a, member 2	6595
ENSG00000162520	15.8219	3.70074	0.677208	5.4647	4.64e-08	4.31e-07	SYNC	81493	syncoilin, intermediate filament protein	81493
ENSG00000106004	4.11938	3.69986	1.32809	2.78586	0.00533865	0.0158126	HOXA5	3202	homeobox A5	3202
ENSG00000237732	13.012	3.69976	0.870109	4.25206	2.12e-05	0.000116297	CT75	440934	cancer/testis associated transcript 75	440934
ENSG00000158516	48.3433	3.68875	0.741209	4.97668	6.47e-07	4.89e-06	CPA2	1358	carboxypeptidase A2	1358
ENSG00000135409	27.8189	3.67967	0.860551	4.27595	1.9e-05	0.000105855	AMHR2	269	anti-Mullerian hormone receptor type 2	269
ENSG00000203995	462.385	3.67828	0.325175	11.3117	1.15e-29	1.25e-27	ZYG11A	440590	zyg-11 family member A, cell cycle regulator	440590
ENSG00000283526	47.4094	3.67602	0.635101	5.78809	7.12e-09	7.67e-08	PRRT1B	642515	proline rich transmembrane protein 1B	642515
ENSG00000143867	52.4934	3.67432	0.950025	3.86761	0.000109908	0.00051206	OSR1	130497	odd-skipped related transcription factor 1	130497
ENSG00000151572	179.994	3.67119	0.485171	7.56678	3.83e-14	9.01e-13	ANO4	121601	anoctamin 4	121601
ENSG00000135426	1.59959	3.65932	1.13212	3.23226	0.00122814	0.00439481	TESPA1	9840	thymocyte expressed, positive selection associated 1	9840
ENSG00000262406	1.06866	3.65378	1.43402	2.54793	0.0108364	0.0289822	MMP12	4321	matrix metallopeptidase 12	4321
ENSG00000115850	4.23715	3.64758	0.865352	4.21513	2.5e-05	0.000134977	LCT	3938	lactase	3938
ENSG00000253799	2.21229	3.64476	1.0444	3.48981	0.000483359	0.00192824	LINC01030	101937451	long intergenic non-protein coding RNA 1030	101937451
ENSG00000135914	4.7285	3.64203	1.03848	3.50706	0.000453081	0.00181744	HTR2B	3357	5-hydroxytryptamine receptor 2B	3357
ENSG00000133055	1.5883	3.64028	1.35199	2.69253	0.00709119	0.0202135	MYBPH	4608	myosin binding protein H	4608
ENSG00000138131	214.28	3.64016	0.774812	4.69812	2.63e-06	1.75e-05	LOXL4	84171	lysyl oxidase like 4	84171
ENSG00000164741	816.462	3.63955	0.651321	5.58795	2.3e-08	2.27e-07	DLC1	10395	DLC1 Rho GTPase activating protein	10395
ENSG00000183888	2.99535	3.63922	1.00728	3.61293	0.000302756	0.00126936	SRARP	149563	steroid receptor associated and regulated protein	149563
ENSG00000264151	1.08313	3.63774	1.45122	2.50668	0.0121871	0.0321006	LOC105372038	105372038	uncharacterized LOC105372038	105372038
ENSG00000184571	14.3105	3.63478	0.525316	6.91923	4.54e-12	7.94e-11	PIWIL3	440822	piwi like RNA-mediated gene silencing 3	440822
ENSG00000077092	44.2716	3.63448	0.510713	7.11649	1.11e-12	2.11e-11	RARB	5915	retinoic acid receptor beta	5915
ENSG00000142494	420.677	3.63292	0.373814	9.71853	2.51e-22	1.47e-20	SLC47A1	55244	solute carrier family 47 member 1	55244
ENSG00000134352	2439.14	3.63071	0.487025	7.45486	9e-14	2.01e-12	IL6ST	3572	interleukin 6 signal transducer	3572
ENSG00000187537	11.4356	3.61754	0.877942	4.12048	3.78e-05	0.000196499	POTEG	404785	POTE ankyrin domain family member G	404785
ENSG00000187908	4.24855	3.61282	0.992883	3.63871	0.000274005	0.00116145	DMBT1	1755	deleted in malignant brain tumors 1	1755
ENSG00000188984	49.6745	3.6092	0.596966	6.0459	1.49e-09	1.78e-08	AADACL3	126767	arylacetamide deacetylase like 3	126767
ENSG00000090975	1283.33	3.60209	0.191455	18.8143	5.77e-79	2.09e-75	PITPNM2	57605	phosphatidylinositol transfer protein membrane associated 2	57605
ENSG00000182752	639.594	3.59913	0.881897	4.08112	4.48e-05	0.000229426	PAPPA	5069	pappalysin 1	5069
ENSG00000169297	22.9259	3.59858	0.677243	5.31357	1.07e-07	9.36e-07	NR0B1	190	nuclear receptor subfamily 0 group B member 1	190
ENSG00000115956	5.05168	3.59814	1.34987	2.66555	0.00768627	0.0216797	PLEK	5341	pleckstrin	5341
ENSG00000255346	7.29745	3.59092	1.0477	3.42743	0.000609321	0.00236208	NOX5	79400	NADPH oxidase 5	79400
ENSG00000170893	33.6345	3.59022	0.650988	5.51503	3.49e-08	3.32e-07	TRH	7200	thyrotropin releasing hormone	7200
ENSG00000197993	357.593	3.5899	0.496331	7.23288	4.73e-13	9.45e-12	KEL	3792	Kell metallo-endopeptidase (Kell blood group)	3792
ENSG00000224506	23.9874	3.58334	0.588804	6.08579	1.16e-09	1.41e-08	LINC02523	643623	long intergenic non-protein coding RNA 2523	643623
ENSG00000082126	1.02226	3.58067	1.17498	3.04744	0.00230802	0.0076421	MPP4	58538	membrane palmitoylated protein 4	58538
ENSG00000026508	1681.88	3.57943	0.500761	7.14798	8.81e-13	1.7e-11	CD44	960	CD44 molecule (Indian blood group)	960
ENSG00000197406	79.9711	3.57675	0.845212	4.23178	2.32e-05	0.00012645	DIO3	1735	iodothyronine deiodinase 3	1735
ENSG00000256977	2.99123	3.57096	1.05884	3.3725	0.000744883	0.00282195	LIMS3	96626	LIM zinc finger domain containing 3	96626
ENSG00000091879	50.8469	3.56711	0.858537	4.15487	3.25e-05	0.000171501	ANGPT2	285	angiopoietin 2	285
ENSG00000004948	72.2709	3.56638	0.497516	7.16837	7.59e-13	1.48e-11	CALCR	799	calcitonin receptor	799
ENSG00000082293	13.0767	3.55527	0.848903	4.18808	2.81e-05	0.000150372	COL19A1	1310	collagen type XIX alpha 1 chain	1310
ENSG00000118432	140.722	3.55169	0.32497	10.9293	8.35e-28	7.82e-26	CNR1	1268	cannabinoid receptor 1	1268
ENSG00000180438	5.69758	3.54739	0.849735	4.1747	2.98e-05	0.000158603	TPRXL	348825	tetrapeptide repeat homeobox like	348825
ENSG00000249993	0.988038	3.54736	1.29551	2.7382	0.00617761	0.0179365	BFSP2-AS1	85003	BFSP2 antisense RNA 1	85003
ENSG00000205085	11.2448	3.53627	0.63245	5.59139	2.25e-08	2.23e-07	FAM71F2	346653	family with sequence similarity 71 member F2	346653
ENSG00000115596	10.7125	3.53626	0.901481	3.92272	8.76e-05	0.000418416	WNT6	7475	Wnt family member 6	7475
ENSG00000183378	39.1461	3.53411	0.502383	7.0347	2e-12	3.68e-11	OVCH2	341277	ovochymase 2 (gene/pseudogene)	341277
ENSG00000267586	1.41935	3.52161	1.42877	2.46479	0.0137092	0.0355142	LINC00907	284260	long intergenic non-protein coding RNA 907	284260
ENSG00000144821	52.4854	3.51959	0.620696	5.67039	1.42e-08	1.46e-07	MYH15	22989	myosin heavy chain 15	22989
ENSG00000174948	2.05843	3.51908	1.35619	2.59483	0.00946383	0.0258229	GPR149	344758	G protein-coupled receptor 149	344758
ENSG00000130700	44.8944	3.51768	0.848396	4.14627	3.38e-05	0.000177637	GATA5	140628	GATA binding protein 5	140628
ENSG00000119922	21.3449	3.51137	0.531144	6.61096	3.82e-11	5.89e-10	IFIT2	3433	interferon induced protein with tetratricopeptide repeats 2	3433
ENSG00000261156	6.63508	3.51114	0.730696	4.8052	1.55e-06	1.08e-05	LINC01989	101927239	long intergenic non-protein coding RNA 1989	101927239
ENSG00000081237	2.87468	3.50833	1.19365	2.93916	0.00329102	0.0104074	PTPRC	5788	protein tyrosine phosphatase receptor type C	5788
ENSG00000178568	146.272	3.50061	0.93771	3.73315	0.000189102	0.000831894	ERBB4	2066	erb-b2 receptor tyrosine kinase 4	2066
ENSG00000120279	80.361	3.49749	0.537376	6.50845	7.59e-11	1.12e-09	MYCT1	80177	MYC target 1	80177
ENSG00000087303	3047.5	3.49654	0.964208	3.62634	0.000287472	0.00121271	NID2	22795	nidogen 2	22795
ENSG00000215533	3.55469	3.49633	1.14116	3.06385	0.00218511	0.00729204	LINC00189	193629	long intergenic non-protein coding RNA 189	193629
ENSG00000168398	154.219	3.49433	0.289683	12.0626	1.66e-33	2.49e-31	BDKRB2	624	bradykinin receptor B2	624
ENSG00000231689	189.436	3.49254	0.713838	4.89262	9.95e-07	7.26e-06	LINC01090	104355152	long intergenic non-protein coding RNA 1090	104355152
ENSG00000277474	2.0157	3.49184	1.09504	3.18878	0.00142876	0.00502681	MIR6894	102466759	microRNA 6894	102466759
ENSG00000163565	552.019	3.49137	0.399622	8.73669	2.4e-18	9.33e-17	IFI16	3428	interferon gamma inducible protein 16	3428
ENSG00000057657	318.451	3.48616	0.400704	8.70007	3.32e-18	1.26e-16	PRDM1	639	PR/SET domain 1	639
ENSG00000169435	36.6653	3.48247	0.819924	4.24731	2.16e-05	0.000118455	RASSF6	166824	Ras association domain family member 6	166824
ENSG00000178401	30.8976	3.48003	0.630438	5.52002	3.39e-08	3.24e-07	DNAJC22	79962	DnaJ heat shock protein family (Hsp40) member C22	79962
ENSG00000150687	1955.14	3.47625	0.68745	5.05673	4.27e-07	3.33e-06	PRSS23	11098	serine protease 23	11098
ENSG00000124942	9904.85	3.47541	0.626247	5.54958	2.86e-08	2.78e-07	AHNAK	79026	AHNAK nucleoprotein	79026
ENSG00000261325	7.98318	3.47407	0.589779	5.89046	3.85e-09	4.36e-08	LINC02192	100507534	long intergenic non-protein coding RNA 2192	100507534
ENSG00000196844	1.38123	3.46954	1.4866	2.33388	0.0196022	0.048019	PATE2	399967	prostate and testis expressed 2	399967
ENSG00000260868	2.74449	3.46751	1.46331	2.36964	0.0178055	0.0442753	LINC01960	100128905	long intergenic non-protein coding RNA 1960	100128905
ENSG00000154330	14.0018	3.46373	0.940727	3.68197	0.00023144	0.000997329	PGM5	5239	phosphoglucomutase 5	5239
ENSG00000136630	26.7427	3.4624	0.857634	4.03715	5.41e-05	0.000270877	HLX	3142	H2.0 like homeobox	3142
ENSG00000154188	146.147	3.46217	0.437441	7.9146	2.48e-15	6.67e-14	ANGPT1	284	angiopoietin 1	284
ENSG00000107796	607.442	3.45315	0.919289	3.75632	0.000172427	0.000764408	ACTA2	59	actin alpha 2, smooth muscle	59
ENSG00000104267	729.103	3.4525	0.209212	16.5024	3.53e-61	3.97e-58	CA2	760	carbonic anhydrase 2	760
ENSG00000170819	0.932348	3.44942	1.24671	2.76682	0.00566052	0.0166318	BFSP2	8419	beaded filament structural protein 2	8419
ENSG00000081479	863.209	3.44805	0.833189	4.13837	3.5e-05	0.00018327	LRP2	4036	LDL receptor related protein 2	4036
ENSG00000076356	701.494	3.44763	0.590128	5.84217	5.15e-09	5.71e-08	PLXNA2	5362	plexin A2	5362
ENSG00000166527	20.0945	3.44487	0.464318	7.4192	1.18e-13	2.59e-12	CLEC4D	338339	C-type lectin domain family 4 member D	338339
ENSG00000173114	156.164	3.44277	0.700893	4.91197	9.02e-07	6.64e-06	LRRN3	54674	leucine rich repeat neuronal 3	54674
ENSG00000159450	15.7161	3.44027	1.0937	3.14553	0.00165789	0.00573415	TCHH	7062	trichohyalin	7062
ENSG00000248522	1.95601	3.4365	1.16827	2.94153	0.00326595	0.0103425	SBF1P1	100133234	SET binding factor 1 pseudogene 1	100133234
ENSG00000135074	6650.02	3.43512	0.396973	8.65329	5e-18	1.86e-16	ADAM19	8728	ADAM metallopeptidase domain 19	8728
ENSG00000057252	853.262	3.43341	0.283163	12.1252	7.77e-34	1.24e-31	SOAT1	6646	sterol O-acyltransferase 1	6646
ENSG00000227039	26.316	3.42959	0.507229	6.76142	1.37e-11	2.27e-10	ITGB2-AS1	100505746	ITGB2 antisense RNA 1	100505746
ENSG00000177363	5.37255	3.42687	0.731526	4.68455	2.81e-06	1.86e-05	LRRN4CL	221091	LRRN4 C-terminal like	221091
ENSG00000137203	58.5834	3.42443	0.713079	4.80231	1.57e-06	1.09e-05	TFAP2A	7020	transcription factor AP-2 alpha	7020
ENSG00000157150	374.023	3.42429	0.46054	7.43538	1.04e-13	2.3e-12	TIMP4	7079	TIMP metallopeptidase inhibitor 4	7079
ENSG00000078814	208.821	3.42364	0.31636	10.822	2.71e-27	2.44e-25	MYH7B	57644	myosin heavy chain 7B	57644
ENSG00000215246	15.1986	3.42086	0.694426	4.92617	8.39e-07	6.21e-06	LOC100506688	100506688	uncharacterized LOC100506688	100506688
ENSG00000115386	6.73021	3.41185	0.724203	4.71118	2.46e-06	1.66e-05	REG1A	5967	regenerating family member 1 alpha	5967
ENSG00000278463	1.96089	3.40648	1.07474	3.16958	0.00152658	0.00532565	HIST1H2AB	8335	histone cluster 1 H2A family member b	8335
ENSG00000160808	53.086	3.40234	0.622294	5.46742	4.57e-08	4.25e-07	MYL3	4634	myosin light chain 3	4634
ENSG00000136542	37.9199	3.40009	0.610099	5.57302	2.5e-08	2.46e-07	GALNT5	11227	polypeptide N-acetylgalactosaminyltransferase 5	11227
ENSG00000110436	195.652	3.39789	0.288125	11.7931	4.24e-32	5.47e-30	SLC1A2	6506	solute carrier family 1 member 2	6506
ENSG00000171992	1291.1	3.39602	0.90172	3.76616	0.00016578	0.000738148	SYNPO	11346	synaptopodin	11346
ENSG00000095739	2433.67	3.39518	0.541622	6.26854	3.64e-10	4.81e-09	BAMBI	25805	BMP and activin membrane bound inhibitor	25805
ENSG00000227487	9.15482	3.39487	0.79969	4.24523	2.18e-05	0.000119478	NCAM1-AS1	100288346	NCAM1 antisense RNA1	100288346
ENSG00000205846	3.54221	3.3887	0.853179	3.97186	7.13e-05	0.000348352	CLEC6A	93978	C-type lectin domain containing 6A	93978
ENSG00000134762	1009.12	3.38784	0.908765	3.72796	0.000193034	0.00084755	DSC3	1825	desmocollin 3	1825
ENSG00000105974	1315.1	3.38497	0.409569	8.26471	1.4e-16	4.45e-15	CAV1	857	caveolin 1	857
ENSG00000171208	1996.13	3.38117	0.276127	12.245	1.79e-34	2.99e-32	NETO2	81831	neuropilin and tolloid like 2	81831
ENSG00000217236	7.90548	3.38056	0.871993	3.87682	0.000105833	0.000494552	SP9	100131390	Sp9 transcription factor	100131390
ENSG00000143869	40.0175	3.37579	0.862228	3.9152	9.03e-05	0.000430487	GDF7	151449	growth differentiation factor 7	151449
ENSG00000198691	54.3658	3.37114	0.723811	4.65749	3.2e-06	2.1e-05	ABCA4	24	ATP binding cassette subfamily A member 4	24
ENSG00000198400	17.087	3.36649	0.967858	3.47829	0.00050463	0.00200112	NTRK1	4914	neurotrophic receptor tyrosine kinase 1	4914
ENSG00000110876	21.5411	3.3636	0.770684	4.36443	1.27e-05	7.37e-05	SELPLG	6404	selectin P ligand	6404
ENSG00000213075	3.37006	3.35274	1.08095	3.10166	0.00192439	0.00653006	RPL31P11	641311	ribosomal protein L31 pseudogene 11	641311
ENSG00000128285	413.513	3.35054	0.567943	5.89942	3.65e-09	4.14e-08	MCHR1	2847	melanin concentrating hormone receptor 1	2847
ENSG00000127863	424.628	3.34616	0.687054	4.8703	1.11e-06	8.05e-06	TNFRSF19	55504	TNF receptor superfamily member 19	55504
ENSG00000137975	3.43744	3.34396	0.872724	3.83163	0.000127297	0.000583745	CLCA2	9635	chloride channel accessory 2	9635
ENSG00000169884	168.288	3.33759	0.496274	6.72529	1.75e-11	2.85e-10	WNT10B	7480	Wnt family member 10B	7480
ENSG00000178776	9.62865	3.32263	0.58334	5.69586	1.23e-08	1.28e-07	C5orf46	389336	chromosome 5 open reading frame 46	389336
ENSG00000256162	2.64968	3.32079	1.25696	2.64193	0.00824347	0.0230101	SMLR1	100507203	small leucine rich protein 1	100507203
ENSG00000186832	8.54732	3.31894	0.696349	4.7662	1.88e-06	1.29e-05	KRT16	3868	keratin 16	3868
ENSG00000227544	3.49647	3.31845	1.18536	2.79952	0.00511786	0.0152762	LOC100506725	100506725	uncharacterized LOC100506725	100506725
ENSG00000169554	496.96	3.31678	0.914301	3.62767	0.000285994	0.00120725	ZEB2	9839	zinc finger E-box binding homeobox 2	9839
ENSG00000180139	4.10664	3.31585	1.23002	2.69577	0.00702271	0.0200288	ACTA2-AS1	100132116	ACTA2 antisense RNA 1	100132116
ENSG00000232977	8.18879	3.31439	0.619223	5.35249	8.68e-08	7.69e-07	LINC00327	100506697	long intergenic non-protein coding RNA 327	100506697
ENSG00000102313	3.16154	3.31024	0.897046	3.69015	0.00022412	0.000970394	ITIH6	347365	inter-alpha-trypsin inhibitor heavy chain family member 6	347365
ENSG00000075673	535.1	3.30839	0.613367	5.39382	6.9e-08	6.22e-07	ATP12A	479	ATPase H+/K+ transporting non-gastric alpha2 subunit	479
ENSG00000160349	5.4222	3.30748	1.20519	2.74435	0.006063	0.0176555	LCN1	3933	lipocalin 1	3933
ENSG00000106631	430.207	3.30718	0.583169	5.67104	1.42e-08	1.46e-07	MYL7	58498	myosin light chain 7	58498
ENSG00000163131	5.08564	3.30555	0.916328	3.60739	0.000309292	0.00129367	CTSS	1520	cathepsin S	1520
ENSG00000243709	1300.19	3.30364	0.971622	3.40013	0.000673531	0.00257946	LEFTY1	10637	left-right determination factor 1	10637
ENSG00000042781	30.3351	3.30093	0.469087	7.03692	1.97e-12	3.62e-11	USH2A	7399	usherin	7399
ENSG00000226312	5.54835	3.30072	0.769233	4.29092	1.78e-05	9.96e-05	CFLAR-AS1	65072	CFLAR antisense RNA 1	65072
ENSG00000163623	28.5989	3.2998	0.726393	4.54272	5.55e-06	3.46e-05	NKX6-1	4825	NK6 homeobox 1	4825
ENSG00000127528	58.017	3.29867	0.679032	4.8579	1.19e-06	8.5e-06	KLF2	10365	Kruppel like factor 2	10365
ENSG00000258548	1.22423	3.28922	1.24794	2.63571	0.00839618	0.0233718	LINC00645	100505967	long intergenic non-protein coding RNA 645	100505967
ENSG00000248673	2.39661	3.2861	1.12159	2.92987	0.00339104	0.0106792	LINC01331	104310351	long intergenic non-protein coding RNA 1331	104310351
ENSG00000077616	855.231	3.28034	0.552513	5.93712	2.9e-09	3.33e-08	NAALAD2	10003	N-acetylated alpha-linked acidic dipeptidase 2	10003
ENSG00000153253	16.7324	3.2776	0.815525	4.019	5.84e-05	0.000290306	SCN3A	6328	sodium voltage-gated channel alpha subunit 3	6328
ENSG00000164692	19179.9	3.26507	0.570122	5.72698	1.02e-08	1.08e-07	COL1A2	1278	collagen type I alpha 2 chain	1278
ENSG00000207313	1.72608	3.26425	1.06556	3.0634	0.00218838	0.00729845	SNORA2B	677794	small nucleolar RNA, H/ACA box 2B	677794
ENSG00000015153	181.779	3.26019	0.381199	8.55246	1.2e-17	4.33e-16	YAF2	10138	YY1 associated factor 2	10138
ENSG00000125089	44.7094	3.25977	0.803538	4.05678	4.98e-05	0.00025111	SH3TC1	54436	SH3 domain and tetratricopeptide repeats 1	54436
ENSG00000134363	3831.97	3.25483	0.398689	8.16382	3.25e-16	9.91e-15	FST	10468	follistatin	10468
ENSG00000228075	1.22174	3.25359	1.16674	2.78862	0.00529325	0.0157009	BOD1L2	284257	biorientation of chromosomes in cell division 1 like 2	284257
ENSG00000147869	1310.01	3.24728	0.878924	3.69461	0.000220224	0.00095479	CER1	9350	cerberus 1, DAN family BMP antagonist	9350
ENSG00000205364	19.9569	3.24684	0.935498	3.47071	0.000519089	0.00205223	MT1M	4499	metallothionein 1M	4499
ENSG00000135722	17.8588	3.23709	0.606368	5.33849	9.37e-08	8.26e-07	FBXL8	55336	F-box and leucine rich repeat protein 8	55336
ENSG00000146453	6.9843	3.23182	0.71834	4.49901	6.83e-06	4.18e-05	PNLDC1	154197	PARN like, ribonuclease domain containing 1	154197
ENSG00000185551	100.377	3.22665	1.1038	2.92322	0.00346432	0.0108817	NR2F2	7026	nuclear receptor subfamily 2 group F member 2	7026
ENSG00000176754	1.18045	3.2199	1.32603	2.42822	0.0151732	0.0386596	LINC00303	284573	long intergenic non-protein coding RNA 303	284573
ENSG00000248599	1.19106	3.21445	1.25167	2.56813	0.0102248	0.0275883	FLJ42969	441374	uncharacterized LOC441374	441374
ENSG00000131634	25.9554	3.21416	0.749225	4.28998	1.79e-05	0.0001	TMEM204	79652	transmembrane protein 204	79652
ENSG00000132514	2.25923	3.19676	1.37579	2.32358	0.0201481	0.0491462	CLEC10A	10462	C-type lectin domain containing 10A	10462
ENSG00000149968	8.44359	3.19236	0.877859	3.63653	0.000276337	0.00117027	MMP3	4314	matrix metallopeptidase 3	4314
ENSG00000117425	135.385	3.19179	0.44341	7.19828	6.1e-13	1.2e-11	PTCH2	8643	patched 2	8643
ENSG00000135925	2.35834	3.1864	1.04551	3.0477	0.00230599	0.0076369	WNT10A	80326	Wnt family member 10A	80326
ENSG00000146477	135.794	3.18442	0.419005	7.59994	2.96e-14	7.07e-13	SLC22A3	6581	solute carrier family 22 member 3	6581
ENSG00000166317	149.373	3.18338	0.764842	4.16215	3.15e-05	0.000166446	SYNPO2L	79933	synaptopodin 2 like	79933
ENSG00000180138	10.3442	3.1814	0.712938	4.46239	8.11e-06	4.88e-05	CSNK1A1L	122011	casein kinase 1 alpha 1 like	122011
ENSG00000125355	70.6235	3.17589	0.637782	4.97958	6.37e-07	4.83e-06	TMEM255A	55026	transmembrane protein 255A	55026
ENSG00000148053	21.0352	3.17277	0.626669	5.06291	4.13e-07	3.24e-06	NTRK2	4915	neurotrophic receptor tyrosine kinase 2	4915
ENSG00000254254	6.06722	3.17047	1.18877	2.66701	0.00765288	0.0216057	LOC101929415	101929415	uncharacterized LOC101929415	101929415
ENSG00000165168	13.3607	3.16469	0.755864	4.18685	2.83e-05	0.000151039	CYBB	1536	cytochrome b-245 beta chain	1536
ENSG00000180210	10.9501	3.16127	0.648863	4.87201	1.1e-06	7.99e-06	F2	2147	coagulation factor II, thrombin	2147
ENSG00000164256	3.18021	3.159	1.238	2.5517	0.0107198	0.0287102	PRDM9	56979	PR/SET domain 9	56979
ENSG00000137198	110.342	3.157	0.328731	9.60361	7.72e-22	4.26e-20	GMPR	2766	guanosine monophosphate reductase	2766
ENSG00000143125	3.23587	3.1555	1.11871	2.82067	0.00479229	0.0144192	PROK1	84432	prokineticin 1	84432
ENSG00000173198	2.8421	3.1433	1.30584	2.40712	0.0160789	0.0405906	CYSLTR1	10800	cysteinyl leukotriene receptor 1	10800
ENSG00000271824	12.9159	3.14008	0.623838	5.03349	4.82e-07	3.73e-06	SMIM32	389332	small integral membrane protein 32	389332
ENSG00000148204	1491.14	3.13961	0.933945	3.36166	0.000774743	0.00292321	CRB2	286204	crumbs cell polarity complex component 2	286204
ENSG00000204086	10.2562	3.13854	0.47543	6.60147	4.07e-11	6.25e-10	RPA4	29935	replication protein A4	29935
ENSG00000251301	4.21317	3.13667	1.28732	2.43658	0.0148268	0.0379251	LINC02384	100507195	long intergenic non-protein coding RNA 2384	100507195
ENSG00000187837	371.171	3.13322	0.302036	10.3737	3.27e-25	2.48e-23	HIST1H1C	3006	histone cluster 1 H1 family member c	3006
ENSG00000234224	38.7445	3.13274	0.519904	6.02562	1.68e-09	2e-08	TMEM229A	730130	transmembrane protein 229A	730130
ENSG00000145824	328.422	3.12883	0.735518	4.25391	2.1e-05	0.000115419	CXCL14	9547	C-X-C motif chemokine ligand 14	9547
ENSG00000140285	29.4001	3.12815	0.60565	5.16494	2.41e-07	1.96e-06	FGF7	2252	fibroblast growth factor 7	2252
ENSG00000198358	2.42174	3.12703	1.26955	2.46311	0.0137739	0.0356647	LOC101928372	101928372	uncharacterized LOC101928372	101928372
ENSG00000124635	67.1823	3.12677	0.449811	6.9513	3.62e-12	6.44e-11	HIST1H2BJ	8970	histone cluster 1 H2B family member j	8970
ENSG00000234787	2570.4	3.12495	0.869219	3.59513	0.000324233	0.00134862	LINC00458	100507428	long intergenic non-protein coding RNA 458	100507428
ENSG00000122585	29.4934	3.12472	0.539013	5.79712	6.75e-09	7.3e-08	NPY	4852	neuropeptide Y	4852
ENSG00000189190	1128.22	3.12201	0.341265	9.14835	5.78e-20	2.65e-18	ZNF600	162966	zinc finger protein 600	162966
ENSG00000259362	10.0657	3.12082	0.596638	5.23068	1.69e-07	1.42e-06	LOC101929457	101929457	uncharacterized LOC101929457	101929457
ENSG00000167080	5.08624	3.12075	0.764984	4.07949	4.51e-05	0.000230721	B4GALNT2	124872	beta-1,4-N-acetyl-galactosaminyltransferase 2	124872
ENSG00000248713	2.20143	3.11614	1.0338	3.01426	0.00257603	0.00841616	C4orf54	285556	chromosome 4 open reading frame 54	285556
ENSG00000255970	3.51983	3.11443	1.03913	2.99715	0.00272518	0.00884318	LINC02421	101927901	long intergenic non-protein coding RNA 2421	101927901
ENSG00000224940	82.8255	3.11333	0.548942	5.6715	1.42e-08	1.46e-07	PRRT4	401399	proline rich transmembrane protein 4	401399
ENSG00000136167	1730.71	3.113	0.837893	3.71528	0.000202982	0.000886392	LCP1	3936	lymphocyte cytosolic protein 1	3936
ENSG00000168487	1171.68	3.10751	0.586036	5.3026	1.14e-07	9.89e-07	BMP1	649	bone morphogenetic protein 1	649
ENSG00000112964	106.736	3.10284	0.717341	4.32547	1.52e-05	8.66e-05	GHR	2690	growth hormone receptor	2690
ENSG00000236520	1.12466	3.09192	1.2625	2.44905	0.0143236	0.0368397	GPC6-AS1	100873972	GPC6 antisense RNA 1	100873972
ENSG00000164932	189.836	3.08743	0.631268	4.89084	1e-06	7.31e-06	CTHRC1	115908	collagen triple helix repeat containing 1	115908
ENSG00000149380	26.6111	3.08599	0.677264	4.55655	5.2e-06	3.26e-05	P4HA3	283208	prolyl 4-hydroxylase subunit alpha 3	283208
ENSG00000116132	63.5822	3.08459	0.776132	3.97431	7.06e-05	0.00034498	PRRX1	5396	paired related homeobox 1	5396
ENSG00000162951	96.6787	3.08428	0.61463	5.01811	5.22e-07	4.01e-06	LRRTM1	347730	leucine rich repeat transmembrane neuronal 1	347730
ENSG00000267659	13.1565	3.07884	0.550916	5.58859	2.29e-08	2.26e-07	LINC01482	101928104	long intergenic non-protein coding RNA 1482	101928104
ENSG00000245832	1.59931	3.07181	1.16533	2.63601	0.00838879	0.0233579	MIR4300HG	101928989	MIR4300 host gene	101928989
ENSG00000069018	4.0344	3.06804	1.27372	2.40872	0.0160084	0.0404377	TRPC7	57113	transient receptor potential cation channel subfamily C member 7	57113
ENSG00000106809	27.1548	3.06751	0.865914	3.54252	0.000396331	0.00161257	OGN	4969	osteoglycin	4969
ENSG00000274044	1.56584	3.06687	1.20887	2.53697	0.0111816	0.0297715	FAM230J	729461	family with sequence similarity 230 member J	729461
ENSG00000177202	33.3781	3.0667	0.406521	7.54376	4.57e-14	1.06e-12	SPACA4	171169	sperm acrosome associated 4	171169
ENSG00000172243	5.86083	3.05793	0.771036	3.966	7.31e-05	0.000356164	CLEC7A	64581	C-type lectin domain containing 7A	64581
ENSG00000255521	1.53578	3.05447	1.07088	2.8523	0.00434044	0.0132241	LOC100507144	100507144	uncharacterized LOC100507144	100507144
ENSG00000136999	60.3464	3.05413	0.413412	7.38761	1.49e-13	3.23e-12	CCN3	4856	cellular communication network factor 3	4856
ENSG00000188404	12.736	3.05314	0.578055	5.28175	1.28e-07	1.1e-06	SELL	6402	selectin L	6402
ENSG00000204262	6888.97	3.05171	0.695826	4.38574	1.16e-05	6.74e-05	COL5A2	1290	collagen type V alpha 2 chain	1290
ENSG00000259207	10.9033	3.05132	0.663387	4.59961	4.23e-06	2.71e-05	ITGB3	3690	integrin subunit beta 3	3690
ENSG00000117525	879.977	3.04867	0.478261	6.37449	1.84e-10	2.55e-09	F3	2152	coagulation factor III, tissue factor	2152
ENSG00000203867	175.876	3.04564	0.513826	5.92738	3.08e-09	3.52e-08	RBM20	282996	RNA binding motif protein 20	282996
ENSG00000169570	1447.76	3.04513	0.277799	10.9616	5.84e-28	5.58e-26	DTWD2	285605	DTW domain containing 2	285605
ENSG00000169129	646.085	3.04411	0.927419	3.28235	0.00102947	0.0037639	AFAP1L2	84632	actin filament associated protein 1 like 2	84632
ENSG00000183160	39.109	3.04103	0.934335	3.25475	0.00113492	0.00409988	TMEM119	338773	transmembrane protein 119	338773
ENSG00000275410	78.0567	3.03581	0.769058	3.94744	7.9e-05	0.000381738	HNF1B	6928	HNF1 homeobox B	6928
ENSG00000196664	4.00021	3.02562	1.02779	2.94382	0.00324186	0.0102778	TLR7	51284	toll like receptor 7	51284
ENSG00000143512	11.1656	3.02279	0.453254	6.66908	2.57e-11	4.08e-10	HHIPL2	79802	HHIP like 2	79802
ENSG00000008517	705.251	3.02094	0.538649	5.60835	2.04e-08	2.04e-07	IL32	9235	interleukin 32	9235
ENSG00000110090	1672.06	3.02029	0.437371	6.90556	5e-12	8.71e-11	CPT1A	1374	carnitine palmitoyltransferase 1A	1374
ENSG00000184845	27.3923	3.00693	0.596164	5.0438	4.56e-07	3.55e-06	DRD1	1812	dopamine receptor D1	1812
ENSG00000118702	3.12014	3.00661	1.06027	2.83571	0.00457238	0.0138419	GHRH	2691	growth hormone releasing hormone	2691
ENSG00000237819	9.19518	3.0062	0.620176	4.84733	1.25e-06	8.93e-06	LOC101927497	101927497	uncharacterized LOC101927497	101927497
ENSG00000066405	40.7966	3.00463	0.925293	3.24722	0.00116537	0.00419503	CLDN18	51208	claudin 18	51208
ENSG00000107485	116.99	3.00157	0.809784	3.70662	0.000210041	0.000914526	GATA3	2625	GATA binding protein 3	2625
ENSG00000258498	52.447	3.00113	0.779392	3.85061	0.000117826	0.000544522	DIO3OS	64150	DIO3 opposite strand upstream RNA	64150
ENSG00000140937	1811.92	2.99891	0.853915	3.51196	0.000444817	0.00178851	CDH11	1009	cadherin 11	1009
ENSG00000283980	1.02508	2.99395	1.21005	2.47423	0.0133523	0.034741	GNG14	105372280	G protein subunit gamma 14	105372280
ENSG00000118785	4178.92	2.98733	0.443948	6.72901	1.71e-11	2.79e-10	SPP1	6696	secreted phosphoprotein 1	6696
ENSG00000149646	7.3144	2.98635	0.609706	4.89802	9.68e-07	7.09e-06	CNBD2	140894	cyclic nucleotide binding domain containing 2	140894
ENSG00000114251	1039.95	2.98539	0.488591	6.1102	9.95e-10	1.22e-08	WNT5A	7474	Wnt family member 5A	7474
ENSG00000269526	10.5569	2.9832	0.745411	4.00208	6.28e-05	0.000310129	ERVV-1	147664	endogenous retrovirus group V member 1, envelope	147664
ENSG00000005102	18.972	2.98274	1.19364	2.49885	0.0124596	0.0327182	MEOX1	4222	mesenchyme homeobox 1	4222
ENSG00000147041	160.687	2.97653	0.771842	3.8564	0.000115067	0.000533129	SYTL5	94122	synaptotagmin like 5	94122
ENSG00000068781	4.18638	2.97157	0.805485	3.68916	0.000224994	0.000973533	STON1-GTF2A1L	286749	STON1-GTF2A1L readthrough	286749
ENSG00000206384	40.8911	2.97156	0.610748	4.86545	1.14e-06	8.23e-06	COL6A6	131873	collagen type VI alpha 6 chain	131873
ENSG00000122711	0.991705	2.96823	1.16701	2.54345	0.0109763	0.0293028	SPINK4	27290	serine peptidase inhibitor, Kazal type 4	27290
ENSG00000273540	1.44942	2.96789	1.14126	2.60053	0.00930786	0.0254676	AGBL1	123624	ATP/GTP binding protein like 1	123624
ENSG00000146285	2.04736	2.9657	1.22372	2.42351	0.0153713	0.0390796	SCML4	256380	Scm polycomb group protein like 4	256380
ENSG00000111863	17.6352	2.96214	0.792066	3.73976	0.000184195	0.000812499	ADTRP	84830	androgen dependent TFPI regulating protein	84830
ENSG00000156463	249.65	2.95718	0.596827	4.95484	7.24e-07	5.43e-06	SH3RF2	153769	SH3 domain containing ring finger 2	153769
ENSG00000132437	6.81154	2.95642	0.786248	3.76017	0.000169799	0.000753881	DDC	1644	dopa decarboxylase	1644
ENSG00000163017	857.68	2.95482	0.452398	6.53145	6.51e-11	9.77e-10	ACTG2	72	actin gamma 2, smooth muscle	72
ENSG00000003436	1077.57	2.95051	0.488354	6.04173	1.52e-09	1.82e-08	TFPI	7035	tissue factor pathway inhibitor	7035
ENSG00000197106	40.855	2.94173	0.510203	5.76581	8.13e-09	8.68e-08	SLC6A17	388662	solute carrier family 6 member 17	388662
ENSG00000232650	72.7793	2.93841	0.514964	5.70605	1.16e-08	1.21e-07	LINC01780	105378934	long intergenic non-protein coding RNA 1780	105378934
ENSG00000102554	663.51	2.93797	0.471991	6.22463	4.83e-10	6.23e-09	KLF5	688	Kruppel like factor 5	688
ENSG00000139278	144.202	2.93634	0.527569	5.56579	2.61e-08	2.56e-07	GLIPR1	11010	GLI pathogenesis related 1	11010
ENSG00000214860	0.976893	2.93403	1.25512	2.33765	0.0194054	0.047612	EVPLL	645027	envoplakin like	645027
ENSG00000142185	63.9989	2.93303	0.603054	4.86363	1.15e-06	8.29e-06	TRPM2	7226	transient receptor potential cation channel subfamily M member 2	7226
ENSG00000138308	5.0573	2.93262	1.15437	2.54044	0.0110712	0.0295136	PLA2G12B	84647	phospholipase A2 group XIIB	84647
ENSG00000140279	52.4881	2.93129	0.919665	3.18735	0.00143585	0.00504906	DUOX2	50506	dual oxidase 2	50506
ENSG00000171860	4.1588	2.92609	1.16445	2.51285	0.011976	0.0316186	C3AR1	719	complement C3a receptor 1	719
ENSG00000262003	5.77097	2.92534	0.678031	4.31446	1.6e-05	9.05e-05	LOC101927727	101927727	uncharacterized LOC101927727	101927727
ENSG00000227471	28.3978	2.92187	1.06478	2.74411	0.00606751	0.0176655	AKR1B15	441282	aldo-keto reductase family 1 member B15	441282
ENSG00000166825	363.118	2.91546	0.659514	4.42062	9.84e-06	5.82e-05	ANPEP	290	alanyl aminopeptidase, membrane	290
ENSG00000129749	21.6383	2.91233	0.441341	6.5988	4.14e-11	6.36e-10	CHRNA10	57053	cholinergic receptor nicotinic alpha 10 subunit	57053
ENSG00000089356	6.55316	2.9108	0.743672	3.91408	9.07e-05	0.000431908	FXYD3	5349	FXYD domain containing ion transport regulator 3	5349
ENSG00000173110	11.7911	2.90826	0.844312	3.44453	0.000572048	0.00223247	HSPA6	3310	heat shock protein family A (Hsp70) member 6	3310
ENSG00000182718	11742.7	2.90602	0.376439	7.71975	1.17e-14	2.92e-13	ANXA2	302	annexin A2	302
ENSG00000226741	1.96481	2.90585	1.06723	2.7228	0.00647307	0.0186638	LINC02554	100507657	long intergenic non-protein coding RNA 2554	100507657
ENSG00000116016	720.917	2.90446	0.830021	3.49926	0.000466551	0.0018662	EPAS1	2034	endothelial PAS domain protein 1	2034
ENSG00000127325	3.78095	2.90412	0.795219	3.65197	0.000260233	0.00110882	BEST3	144453	bestrophin 3	144453
ENSG00000204983	7.80791	2.89615	0.922664	3.1389	0.00169583	0.00584866	PRSS1	5644	serine protease 1	5644
ENSG00000102871	50.6102	2.89575	0.410708	7.05064	1.78e-12	3.3e-11	TRADD	8717	TNFRSF1A associated via death domain	8717
ENSG00000197465	6.81098	2.89425	1.03893	2.7858	0.00533964	0.0158141	GYPE	2996	glycophorin E (MNS blood group)	2996
ENSG00000128510	17.9891	2.89402	0.979388	2.95493	0.0031274	0.00996326	CPA4	51200	carboxypeptidase A4	51200
ENSG00000275126	1.36883	2.89211	1.17685	2.45751	0.0139904	0.0361194	HIST1H4L	8368	histone cluster 1 H4 family member l	8368
ENSG00000196569	739.941	2.89109	0.356259	8.11513	4.85e-16	1.44e-14	LAMA2	3908	laminin subunit alpha 2	3908
ENSG00000244203	1.89043	2.88667	1.04765	2.75537	0.00586259	0.0171514	FOXP1-AS1	104502416	FOXP1 antisense RNA 1	104502416
ENSG00000215866	2493.96	2.88659	0.520905	5.54149	3e-08	2.9e-07	LINC01356	100996702	long intergenic non-protein coding RNA 1356	100996702
ENSG00000169306	22.4469	2.88635	0.562772	5.1288	2.92e-07	2.34e-06	IL1RAPL1	11141	interleukin 1 receptor accessory protein like 1	11141
ENSG00000100427	25.9715	2.88623	1.12334	2.56932	0.0101897	0.0275048	MLC1	23209	modulator of VRAC current 1	23209
ENSG00000142700	3.83084	2.8841	1.05031	2.74596	0.00603345	0.017581	DMRTA2	63950	DMRT like family A2	63950
ENSG00000095970	9.59855	2.87842	0.611147	4.70986	2.48e-06	1.67e-05	TREM2	54209	triggering receptor expressed on myeloid cells 2	54209
ENSG00000119242	214.104	2.87835	0.662759	4.34299	1.41e-05	8.05e-05	CCDC92	80212	coiled-coil domain containing 92	80212
ENSG00000274750	45.5922	2.87747	0.405913	7.0889	1.35e-12	2.55e-11	HIST1H3E	8353	histone cluster 1 H3 family member e	8353
ENSG00000146094	297.959	2.87677	0.268718	10.7055	9.59e-27	8.18e-25	DOK3	79930	docking protein 3	79930
ENSG00000130592	11.2687	2.87654	0.873004	3.29499	0.000984254	0.00361598	LSP1	4046	lymphocyte specific protein 1	4046
ENSG00000284035	1.95283	2.87603	1.01422	2.83571	0.00457244	0.0138419	MIR5187	100847090	microRNA 5187	100847090
ENSG00000100558	40.7537	2.86956	1.01801	2.8188	0.00482038	0.0144852	PLEK2	26499	pleckstrin 2	26499
ENSG00000147408	56.6854	2.86915	0.400842	7.15782	8.2e-13	1.59e-11	CSGALNACT1	55790	chondroitin sulfate N-acetylgalactosaminyltransferase 1	55790
ENSG00000137486	3760.72	2.86912	0.502469	5.71005	1.13e-08	1.19e-07	ARRB1	408	arrestin beta 1	408
ENSG00000235026	111.236	2.86516	0.368053	7.78463	6.99e-15	1.8e-13	DPP10-AS1	389023	DPP10 antisense RNA 1	389023
ENSG00000197747	4299.06	2.86514	0.444475	6.44612	1.15e-10	1.66e-09	S100A10	6281	S100 calcium binding protein A10	6281
ENSG00000240922	3.17044	2.8616	1.04511	2.7381	0.00617958	0.0179406	LSAMP-AS1	101926903	LSAMP antisense RNA 1	101926903
ENSG00000158825	365.973	2.85708	0.256827	11.1245	9.53e-29	9.82e-27	CDA	978	cytidine deaminase	978
ENSG00000226506	34.5023	2.84636	0.478417	5.94953	2.69e-09	3.11e-08	LOC101929551	101929551	uncharacterized LOC101929551	101929551
ENSG00000104368	829.229	2.84403	0.417356	6.81439	9.47e-12	1.59e-10	PLAT	5327	plasminogen activator, tissue type	5327
ENSG00000168004	1199.36	2.84069	0.429225	6.61817	3.64e-11	5.64e-10	PLAAT5	117245	phospholipase A and acyltransferase 5	117245
ENSG00000184226	74.0029	2.83924	0.501667	5.6596	1.52e-08	1.55e-07	PCDH9	5101	protocadherin 9	5101
ENSG00000285943	4.8336	2.83796	0.723102	3.9247	8.68e-05	0.000415238	SPICE1	152185	spindle and centriole associated protein 1	152185
ENSG00000138650	1789.26	2.83634	0.442751	6.40618	1.49e-10	2.11e-09	PCDH10	57575	protocadherin 10	57575
ENSG00000233080	4.23043	2.83525	0.819343	3.4604	0.000539377	0.00212063	LINC01399	104310353	long intergenic non-protein coding RNA 1399	104310353
ENSG00000124429	6.05088	2.82817	0.658274	4.29634	1.74e-05	9.74e-05	POF1B	79983	POF1B actin binding protein	79983
ENSG00000113448	265.367	2.82752	0.194201	14.5598	5.06e-48	2.23e-45	PDE4D	5144	phosphodiesterase 4D	5144
ENSG00000136826	324.114	2.82425	0.272248	10.3738	3.26e-25	2.48e-23	KLF4	9314	Kruppel like factor 4	9314
ENSG00000248429	4.91376	2.82333	1.10114	2.564	0.0103472	0.0278679	FAM198B-AS1	285505	FAM198B antisense RNA 1	285505
ENSG00000135919	5885.03	2.82154	0.22737	12.4095	2.32e-35	4.12e-33	SERPINE2	5270	serpin family E member 2	5270
ENSG00000136099	145.878	2.82021	0.469958	6.00099	1.96e-09	2.3e-08	PCDH8	5100	protocadherin 8	5100
ENSG00000241388	3.01386	2.81926	1.11947	2.51839	0.0117893	0.0311558	HNF1A-AS1	283460	HNF1A antisense RNA 1	283460
ENSG00000118308	7.91785	2.81137	0.983033	2.8599	0.00423777	0.01295	LRMP	4033	lymphoid restricted membrane protein	4033
ENSG00000054598	76.5207	2.80726	0.656951	4.27317	1.93e-05	0.000106965	FOXC1	2296	forkhead box C1	2296
ENSG00000283554	2.41344	2.80652	1.0271	2.73246	0.0062863	0.0182071	LINC02341	105370177	long intergenic non-protein coding RNA 2341	105370177
ENSG00000173597	4.26829	2.8061	1.04219	2.69249	0.00709201	0.0202141	SULT1B1	27284	sulfotransferase family 1B member 1	27284
ENSG00000185761	54.8001	2.80446	0.703591	3.98592	6.72e-05	0.000329922	ADAMTSL5	339366	ADAMTS like 5	339366
ENSG00000159224	10.2127	2.80227	0.528542	5.30188	1.15e-07	9.93e-07	GIP	2695	gastric inhibitory polypeptide	2695
ENSG00000158406	63.0886	2.80149	0.381146	7.35018	1.98e-13	4.21e-12	HIST1H4H	8365	histone cluster 1 H4 family member h	8365
ENSG00000123338	16.5294	2.80064	0.660934	4.2374	2.26e-05	0.00012347	NCKAP1L	3071	NCK associated protein 1 like	3071
ENSG00000132915	4.03841	2.80039	0.923549	3.03221	0.00242772	0.00799384	PDE6A	5145	phosphodiesterase 6A	5145
ENSG00000171385	54.429	2.79867	0.855747	3.27044	0.00107382	0.003904	KCND3	3752	potassium voltage-gated channel subfamily D member 3	3752
ENSG00000178597	4.13276	2.79703	1.0705	2.61282	0.00897982	0.024717	PSAPL1	768239	prosaposin like 1 (gene/pseudogene)	768239
ENSG00000185269	47.1734	2.79519	0.55922	4.99838	5.78e-07	4.42e-06	NOTUM	147111	notum, palmitoleoyl-protein carboxylesterase	147111
ENSG00000204767	11.545	2.79454	0.787499	3.54863	0.000387238	0.00157813	INSYN2B	100131897	inhibitory synaptic factor family member 2B	100131897
ENSG00000116991	4139.98	2.79024	0.338345	8.24673	1.63e-16	5.15e-15	SIPA1L2	57568	signal induced proliferation associated 1 like 2	57568
ENSG00000026025	8993.87	2.78875	0.420178	6.63706	3.2e-11	4.99e-10	VIM	7431	vimentin	7431
ENSG00000074803	29.6329	2.78838	0.414693	6.72395	1.77e-11	2.88e-10	SLC12A1	6557	solute carrier family 12 member 1	6557
ENSG00000166450	3932.92	2.78796	0.704112	3.95954	7.51e-05	0.000364738	PRTG	283659	protogenin	283659
ENSG00000162733	334.162	2.78632	0.948478	2.93767	0.00330684	0.0104544	DDR2	4921	discoidin domain receptor tyrosine kinase 2	4921
ENSG00000242689	18.1902	2.78351	0.420319	6.62236	3.54e-11	5.49e-10	CNTF	1270	ciliary neurotrophic factor	1270
ENSG00000135218	22.1647	2.78029	0.624363	4.45299	8.47e-06	5.08e-05	CD36	948	CD36 molecule	948
ENSG00000189056	61.1966	2.7789	1.09549	2.53667	0.0111913	0.0297938	RELN	5649	reelin	5649
ENSG00000102362	17.6193	2.77846	0.802122	3.46389	0.000532422	0.00209707	SYTL4	94121	synaptotagmin like 4	94121
ENSG00000130037	79.6955	2.77642	0.561219	4.94713	7.53e-07	5.63e-06	KCNA5	3741	potassium voltage-gated channel subfamily A member 5	3741
ENSG00000175426	259.435	2.77405	0.435219	6.3739	1.84e-10	2.56e-09	PCSK1	5122	proprotein convertase subtilisin/kexin type 1	5122
ENSG00000123572	616.763	2.77139	0.381699	7.26069	3.85e-13	7.82e-12	NRK	203447	Nik related kinase	203447
ENSG00000218823	1.82483	2.76463	1.13885	2.42756	0.0152007	0.0387208	PAPOLB	56903	poly(A) polymerase beta	56903
ENSG00000187889	14.7487	2.75765	0.784932	3.51323	0.000442688	0.00178056	FYB2	199920	FYN binding protein 2	199920
ENSG00000213949	629.377	2.75404	0.648141	4.24914	2.15e-05	0.00011757	ITGA1	3672	integrin subunit alpha 1	3672
ENSG00000087085	938.432	2.75374	0.440264	6.25475	3.98e-10	5.22e-09	ACHE	43	acetylcholinesterase (Cartwright blood group)	43
ENSG00000251669	530.335	2.75247	0.340139	8.09219	5.86e-16	1.72e-14	FAM86EP	348926	family with sequence similarity 86, member A pseudogene	348926
ENSG00000123080	4.48711	2.75052	1.07614	2.55591	0.010591	0.0284096	CDKN2C	1031	cyclin dependent kinase inhibitor 2C	1031
ENSG00000228971	2.31022	2.74768	1.07037	2.56703	0.0102573	0.0276691	LINC02607	100996635	long intergenic non-protein coding RNA 2607	100996635
ENSG00000111432	146.197	2.74713	0.462775	5.93621	2.92e-09	3.35e-08	FZD10	11211	frizzled class receptor 10	11211
ENSG00000100351	7.02571	2.74535	0.919493	2.98572	0.00282911	0.00913142	GRAP2	9402	GRB2 related adaptor protein 2	9402
ENSG00000137962	1239.99	2.74431	0.377242	7.27468	3.47e-13	7.11e-12	ARHGAP29	9411	Rho GTPase activating protein 29	9411
ENSG00000273706	70.5441	2.7433	0.719963	3.81034	0.000138777	0.00063046	LHX1	3975	LIM homeobox 1	3975
ENSG00000120937	100.44	2.7433	0.974541	2.81496	0.00487829	0.0146349	NPPB	4879	natriuretic peptide B	4879
ENSG00000240654	5.00011	2.74161	0.75266	3.64257	0.000269934	0.00114642	C1QTNF9	338872	C1q and TNF related 9	338872
ENSG00000183072	20.1539	2.74123	0.802658	3.41519	0.000637384	0.00245774	NKX2-5	1482	NK2 homeobox 5	1482
ENSG00000160712	645.042	2.73961	0.466273	5.87555	4.21e-09	4.73e-08	IL6R	3570	interleukin 6 receptor	3570
ENSG00000197308	4.38004	2.73869	1.14252	2.39706	0.0165271	0.0415135	GATA3-AS1	399717	GATA3 antisense RNA 1	399717
ENSG00000114115	2023.68	2.73461	0.211115	12.9532	2.25e-38	4.94e-36	RBP1	5947	retinol binding protein 1	5947
ENSG00000161905	76.189	2.733	0.707329	3.86383	0.000111623	0.00051901	ALOX15	246	arachidonate 15-lipoxygenase	246
ENSG00000125845	548.859	2.73217	0.549232	4.97453	6.54e-07	4.95e-06	BMP2	650	bone morphogenetic protein 2	650
ENSG00000150048	7.60212	2.73047	0.881257	3.09838	0.00194582	0.00659703	CLEC1A	51267	C-type lectin domain family 1 member A	51267
ENSG00000138395	2.97709	2.73037	1.12326	2.43076	0.0150672	0.0384587	CDK15	65061	cyclin dependent kinase 15	65061
ENSG00000169715	304.323	2.72649	0.633843	4.30152	1.7e-05	9.54e-05	MT1E	4493	metallothionein 1E	4493
ENSG00000073008	1775.38	2.72408	0.342114	7.9625	1.69e-15	4.67e-14	PVR	5817	PVR cell adhesion molecule	5817
ENSG00000273983	54.8353	2.72157	0.367701	7.40159	1.35e-13	2.93e-12	HIST1H3G	8355	histone cluster 1 H3 family member g	8355
ENSG00000082175	11.4152	2.72151	0.532537	5.11047	3.21e-07	2.57e-06	PGR	5241	progesterone receptor	5241
ENSG00000101276	870.41	2.72025	0.615112	4.42237	9.76e-06	5.78e-05	SLC52A3	113278	solute carrier family 52 member 3	113278
ENSG00000081059	1283.44	2.7197	0.202175	13.4522	2.99e-41	8.41e-39	TCF7	6932	transcription factor 7	6932
ENSG00000178695	1490.84	2.7193	0.834454	3.25877	0.00111895	0.00404709	KCTD12	115207	potassium channel tetramerization domain containing 12	115207
ENSG00000162174	1601.94	2.71842	0.282644	9.61781	6.72e-22	3.73e-20	ASRGL1	80150	asparaginase like 1	80150
ENSG00000137766	9.11375	2.71554	0.704925	3.85224	0.000117043	0.00054136	UNC13C	440279	unc-13 homolog C	440279
ENSG00000135898	12.8611	2.71491	0.698303	3.88787	0.000101126	0.000474868	GPR55	9290	G protein-coupled receptor 55	9290
ENSG00000199179	5.07742	2.71474	0.615855	4.40809	1.04e-05	6.14e-05	MIRLET7I	406891	microRNA let-7i	406891
ENSG00000130812	27.2705	2.71399	0.868238	3.12585	0.00177289	0.00607593	ANGPTL6	83854	angiopoietin like 6	83854
ENSG00000087245	7522.99	2.71181	0.337557	8.03363	9.46e-16	2.69e-14	MMP2	4313	matrix metallopeptidase 2	4313
ENSG00000047648	194.006	2.71144	0.31316	8.65832	4.79e-18	1.78e-16	ARHGAP6	395	Rho GTPase activating protein 6	395
ENSG00000260386	2.57823	2.70687	0.977014	2.77056	0.00559607	0.0164653	LINC01225	149086	LINC01225 pseudogene	149086
ENSG00000205038	26.6798	2.70043	0.995498	2.71264	0.00667502	0.0191745	PKHD1L1	93035	PKHD1 like 1	93035
ENSG00000204219	24.5919	2.69498	0.716423	3.76171	0.000168754	0.000750264	TCEA3	6920	transcription elongation factor A3	6920
ENSG00000187800	239.14	2.69168	0.687928	3.91274	9.13e-05	0.000433876	PEAR1	375033	platelet endothelial aggregation receptor 1	375033
ENSG00000170683	7.6021	2.69153	0.781359	3.44468	0.000571742	0.00223203	OR10A3	26496	olfactory receptor family 10 subfamily A member 3	26496
ENSG00000169908	80.428	2.69112	1.02768	2.61863	0.00882827	0.0243676	TM4SF1	4071	transmembrane 4 L six family member 1	4071
ENSG00000128573	21.0395	2.68946	0.461818	5.82363	5.76e-09	6.33e-08	FOXP2	93986	forkhead box P2	93986
ENSG00000184347	383.07	2.68713	0.961889	2.7936	0.00521253	0.0155037	SLIT3	6586	slit guidance ligand 3	6586
ENSG00000163817	7.07197	2.68534	0.744036	3.60915	0.000307207	0.00128583	SLC6A20	54716	solute carrier family 6 member 20	54716
ENSG00000158458	27.9368	2.67821	0.849681	3.15202	0.00162145	0.00562358	NRG2	9542	neuregulin 2	9542
ENSG00000133800	4.50132	2.67627	0.787785	3.39721	0.000680762	0.00260471	LYVE1	10894	lymphatic vessel endothelial hyaluronan receptor 1	10894
ENSG00000137491	28.3706	2.67378	0.819797	3.26151	0.00110819	0.00401396	SLCO2B1	11309	solute carrier organic anion transporter family member 2B1	11309
ENSG00000119042	476.835	2.66916	0.319905	8.34359	7.21e-17	2.4e-15	SATB2	23314	SATB homeobox 2	23314
ENSG00000137872	647.01	2.66876	0.950322	2.80827	0.00498087	0.0149125	SEMA6D	80031	semaphorin 6D	80031
ENSG00000199477	2.90128	2.66114	0.954959	2.78665	0.00532556	0.0157806	SNORA31	677814	small nucleolar RNA, H/ACA box 31	677814
ENSG00000165272	127.418	2.65979	0.520816	5.10696	3.27e-07	2.61e-06	AQP3	360	aquaporin 3 (Gill blood group)	360
ENSG00000225626	5.71028	2.65587	0.838362	3.16792	0.00153534	0.00535507	C9orf135-DT	494558	C9orf135 divergent transcript	494558
ENSG00000089127	8.2815	2.6549	0.876981	3.02732	0.00246735	0.00810393	OAS1	4938	2'-5'-oligoadenylate synthetase 1	4938
ENSG00000146276	17.1541	2.65305	0.356172	7.44879	9.42e-14	2.09e-12	GABRR1	2569	gamma-aminobutyric acid type A receptor rho1 subunit	2569
ENSG00000178171	11.1886	2.65231	0.939896	2.82192	0.00477371	0.0143753	AMER3	205147	APC membrane recruitment protein 3	205147
ENSG00000254363	1.68604	2.65132	1.04837	2.529	0.0114387	0.030331	LOC101929719	101929719	uncharacterized LOC101929719	101929719
ENSG00000189045	30.4755	2.64087	0.360886	7.31772	2.52e-13	5.27e-12	ANKDD1B	728780	ankyrin repeat and death domain containing 1B	728780
ENSG00000138061	759.844	2.63366	0.409001	6.43926	1.2e-10	1.73e-09	CYP1B1	1545	cytochrome P450 family 1 subfamily B member 1	1545
ENSG00000264268	2.12088	2.63333	0.935316	2.81545	0.00487092	0.0146181	MIR4767	100616467	microRNA 4767	100616467
ENSG00000285051	7.96296	2.63279	0.891011	2.95484	0.00312835	0.00996533	SLC7A14-AS1	101928583	SLC7A14 antisense RNA 1	101928583
ENSG00000126353	37.7739	2.62424	0.884122	2.96819	0.00299557	0.0095938	CCR7	1236	C-C motif chemokine receptor 7	1236
ENSG00000144962	10.3429	2.62399	0.74927	3.50206	0.000461671	0.00184895	SPATA16	83893	spermatogenesis associated 16	83893
ENSG00000163823	2.59075	2.62283	0.937803	2.79678	0.00516151	0.0153842	CCR1	1230	C-C motif chemokine receptor 1	1230
ENSG00000154319	337.902	2.6214	0.396751	6.60717	3.92e-11	6.04e-10	FAM167A	83648	family with sequence similarity 167 member A	83648
ENSG00000118777	319.999	2.61726	0.476088	5.49744	3.85e-08	3.64e-07	ABCG2	9429	ATP binding cassette subfamily G member 2 (Junior blood group)	9429
ENSG00000100342	2.51635	2.61284	1.09546	2.38514	0.0170724	0.0426634	APOL1	8542	apolipoprotein L1	8542
ENSG00000215343	15.2544	2.61252	0.442251	5.90732	3.48e-09	3.95e-08	ZNF705D	728957	zinc finger protein 705D	728957
ENSG00000187498	21539	2.61223	0.545514	4.78857	1.68e-06	1.16e-05	COL4A1	1282	collagen type IV alpha 1 chain	1282
ENSG00000182578	18.9673	2.60962	0.800715	3.25911	0.00111763	0.00404279	CSF1R	1436	colony stimulating factor 1 receptor	1436
ENSG00000245598	3.80054	2.60805	0.862103	3.02522	0.00248451	0.00814963	DACT3-AS1	100506068	DACT3 antisense RNA 1	100506068
ENSG00000144339	60.4802	2.60647	0.413656	6.30107	2.96e-10	3.97e-09	TMEFF2	23671	transmembrane protein with EGF like and two follistatin like domains 2	23671
ENSG00000166311	485.643	2.60619	0.421814	6.17852	6.47e-10	8.17e-09	SMPD1	6609	sphingomyelin phosphodiesterase 1	6609
ENSG00000174099	204.906	2.60185	0.608093	4.27871	1.88e-05	0.000104693	MSRB3	253827	methionine sulfoxide reductase B3	253827
ENSG00000196104	49.5822	2.60184	0.721609	3.60561	0.000311422	0.00130147	SPOCK3	50859	SPARC (osteonectin), cwcv and kazal like domains proteoglycan 3	50859
ENSG00000234493	21.7276	2.60024	0.706114	3.68246	0.000230994	0.000995539	RHOXF1P1	101928941	Rhox homeobox family member 1 pseudogene 1	101928941
ENSG00000137745	6.66198	2.59695	1.069	2.42931	0.0151274	0.0385672	MMP13	4322	matrix metallopeptidase 13	4322
ENSG00000196381	27.6713	2.59631	0.445067	5.83352	5.43e-09	5.98e-08	ZNF781	163115	zinc finger protein 781	163115
ENSG00000154553	421.755	2.59588	0.708081	3.66607	0.000246305	0.00105471	PDLIM3	27295	PDZ and LIM domain 3	27295
ENSG00000115474	8.83266	2.59078	0.928387	2.79062	0.00526072	0.0156201	KCNJ13	3769	potassium voltage-gated channel subfamily J member 13	3769
ENSG00000135048	6830.94	2.59069	0.234583	11.0438	2.35e-28	2.33e-26	CEMIP2	23670	cell migration inducing hyaluronidase 2	23670
ENSG00000105880	17.1019	2.58588	1.08623	2.38059	0.0172849	0.0431185	DLX5	1749	distal-less homeobox 5	1749
ENSG00000146674	878.403	2.58468	0.875612	2.95186	0.0031587	0.0100512	IGFBP3	3486	insulin like growth factor binding protein 3	3486
ENSG00000198842	22.7389	2.58375	0.783911	3.29597	0.000980813	0.00360537	DUSP27	92235	dual specificity phosphatase 27, atypical	92235
ENSG00000171189	17.55	2.58274	0.731324	3.53159	0.000413067	0.00167275	GRIK1	2897	glutamate ionotropic receptor kainate type subunit 1	2897
ENSG00000213901	3.53713	2.5804	0.835706	3.08768	0.00201722	0.00680758	SLC23A3	151295	solute carrier family 23 member 3	151295
ENSG00000008513	1110.87	2.58019	0.65959	3.9118	9.16e-05	0.000435312	ST3GAL1	6482	ST3 beta-galactoside alpha-2,3-sialyltransferase 1	6482
ENSG00000122694	664.89	2.58009	0.558547	4.61929	3.85e-06	2.48e-05	GLIPR2	152007	GLI pathogenesis related 2	152007
ENSG00000000005	66.7747	2.57338	0.63988	4.02167	5.78e-05	0.000287391	TNMD	64102	tenomodulin	64102
ENSG00000164744	6.33356	2.56927	1.00557	2.55503	0.0106178	0.028463	SUN3	256979	Sad1 and UNC84 domain containing 3	256979
ENSG00000226757	7.32172	2.56518	0.650179	3.94533	7.97e-05	0.000384881	PP12613	100192379	uncharacterized LOC100192379	100192379
ENSG00000105971	272.525	2.5625	0.420839	6.08902	1.14e-09	1.38e-08	CAV2	858	caveolin 2	858
ENSG00000171772	2.57222	2.56012	0.86164	2.97122	0.00296619	0.00951304	SYCE1	93426	synaptonemal complex central element protein 1	93426
ENSG00000171643	15.7733	2.55919	0.720981	3.54959	0.00038583	0.00157318	S100Z	170591	S100 calcium binding protein Z	170591
ENSG00000168658	6.20507	2.55904	0.710152	3.60351	0.000313944	0.00131134	VWA3B	200403	von Willebrand factor A domain containing 3B	200403
ENSG00000114270	3460.75	2.55883	0.442022	5.78893	7.08e-09	7.63e-08	COL7A1	1294	collagen type VII alpha 1 chain	1294
ENSG00000197405	20.1402	2.55627	0.470868	5.42885	5.67e-08	5.19e-07	C5AR1	728	complement C5a receptor 1	728
ENSG00000158104	66.543	2.55278	0.466281	5.47477	4.38e-08	4.08e-07	HPD	3242	4-hydroxyphenylpyruvate dioxygenase	3242
ENSG00000188761	4.97955	2.55167	0.753772	3.3852	0.000711252	0.00270584	BCL2L15	440603	BCL2 like 15	440603
ENSG00000138271	5.98568	2.55103	1.0369	2.46025	0.0138842	0.035902	GPR87	53836	G protein-coupled receptor 87	53836
ENSG00000185404	97.8082	2.54894	0.323841	7.87098	3.52e-15	9.28e-14	SP140L	93349	SP140 nuclear body protein like	93349
ENSG00000197721	200.575	2.54695	1.00942	2.52318	0.01163	0.0307821	CR1L	1379	complement C3b/C4b receptor 1 like	1379
ENSG00000118503	346.441	2.54205	0.410017	6.19988	5.65e-10	7.19e-09	TNFAIP3	7128	TNF alpha induced protein 3	7128
ENSG00000135355	3.92073	2.54118	0.842297	3.01696	0.00255323	0.00835156	GJA10	84694	gap junction protein alpha 10	84694
ENSG00000200879	10.3428	2.53998	0.441667	5.75091	8.88e-09	9.45e-08	SNORD14E	85391	small nucleolar RNA, C/D box 14E	85391
ENSG00000232010	7.34046	2.53997	0.659362	3.85216	0.00011708	0.000541456	LOC105372833	105372833	uncharacterized LOC105372833	105372833
ENSG00000167880	43.6165	2.53934	0.488619	5.19698	2.03e-07	1.68e-06	EVPL	2125	envoplakin	2125
ENSG00000275221	2.03733	2.53219	1.07276	2.36045	0.0182529	0.0451985	HIST1H2AK	8330	histone cluster 1 H2A family member k	8330
ENSG00000102760	14.6551	2.53168	0.993604	2.54798	0.0108349	0.0289806	RGCC	28984	regulator of cell cycle	28984
ENSG00000178772	2.54561	2.53161	0.950821	2.66255	0.00775508	0.0218561	CPN2	1370	carboxypeptidase N subunit 2	1370
ENSG00000134962	27.2416	2.53108	0.393631	6.43008	1.28e-10	1.83e-09	KLB	152831	klotho beta	152831
ENSG00000266041	2.35495	2.52866	0.961384	2.63022	0.00853284	0.0236863	MIR4690	100616292	microRNA 4690	100616292
ENSG00000268964	24.1793	2.52604	0.702495	3.59581	0.000323382	0.00134543	ERVV-2	100271846	endogenous retrovirus group V member 2, envelope	100271846
ENSG00000213538	8.41671	2.52515	0.628567	4.01732	5.89e-05	0.000292169	KRT8P41	283102	keratin 8 pseudogene 41	283102
ENSG00000278910	23.9333	2.52391	0.623652	4.04699	5.19e-05	0.000260831	BANCR	100885775	BRAF-activated non-protein coding RNA	100885775
ENSG00000170298	3.62182	2.5218	0.776159	3.24907	0.00115781	0.00417149	LGALS9B	284194	galectin 9B	284194
ENSG00000176029	7.09091	2.5207	0.542828	4.64364	3.42e-06	2.23e-05	C11orf16	56673	chromosome 11 open reading frame 16	56673
ENSG00000128040	22.5881	2.51848	0.415715	6.05819	1.38e-09	1.65e-08	SPINK2	6691	serine peptidase inhibitor, Kazal type 2	6691
ENSG00000177374	60.653	2.51484	0.615557	4.08548	4.4e-05	0.000225621	HIC1	3090	HIC ZBTB transcriptional repressor 1	3090
ENSG00000110169	71.4872	2.51027	0.746929	3.36079	0.000777196	0.00293043	HPX	3263	hemopexin	3263
ENSG00000036054	3329.25	2.50487	0.239968	10.4384	1.66e-25	1.29e-23	TBC1D23	55773	TBC1 domain family member 23	55773
ENSG00000181652	162.078	2.50458	0.343405	7.29335	3.02e-13	6.24e-12	ATG9B	285973	autophagy related 9B	285973
ENSG00000267339	5.76211	2.49988	0.846049	2.95477	0.003129	0.00996642	LINC00906	148145	long intergenic non-protein coding RNA 906	148145
ENSG00000187098	45.7964	2.49553	0.519936	4.79969	1.59e-06	1.11e-05	MITF	4286	melanocyte inducing transcription factor	4286
ENSG00000111186	264.43	2.49533	0.478829	5.21132	1.88e-07	1.56e-06	WNT5B	81029	Wnt family member 5B	81029
ENSG00000132205	1210.26	2.49402	0.353789	7.04946	1.8e-12	3.32e-11	EMILIN2	84034	elastin microfibril interfacer 2	84034
ENSG00000163082	51.2633	2.49347	0.60402	4.12812	3.66e-05	0.000190747	SGPP2	130367	sphingosine-1-phosphate phosphatase 2	130367
ENSG00000141052	138.949	2.49074	0.783369	3.17953	0.00147515	0.00516183	MYOCD	93649	myocardin	93649
ENSG00000159917	129.132	2.49018	0.257443	9.67276	3.94e-22	2.25e-20	ZNF235	9310	zinc finger protein 235	9310
ENSG00000172238	59.4021	2.48769	0.608233	4.09002	4.31e-05	0.000221563	ATOH1	474	atonal bHLH transcription factor 1	474
ENSG00000076770	1665.31	2.48764	0.44856	5.54584	2.93e-08	2.84e-07	MBNL3	55796	muscleblind like splicing regulator 3	55796
ENSG00000008196	19.0231	2.48685	0.902288	2.75616	0.00584845	0.0171131	TFAP2B	7021	transcription factor AP-2 beta	7021
ENSG00000146197	391.545	2.48579	0.640575	3.88055	0.000104218	0.000488056	SCUBE3	222663	signal peptide, CUB domain and EGF like domain containing 3	222663
ENSG00000225953	45.5555	2.4857	0.588089	4.22674	2.37e-05	0.000128864	SATB2-AS1	150538	SATB2 antisense RNA 1	150538
ENSG00000213020	780.103	2.48518	0.14649	16.9649	1.49e-64	2.03e-61	ZNF611	81856	zinc finger protein 611	81856
ENSG00000245648	16.1024	2.48377	0.39899	6.22513	4.81e-10	6.21e-09	LOC101928100	101928100	uncharacterized LOC101928100	101928100
ENSG00000168646	1548.31	2.48373	0.266586	9.31679	1.2e-20	5.94e-19	AXIN2	8313	axin 2	8313
ENSG00000144410	11.7506	2.48256	0.612419	4.05369	5.04e-05	0.000254253	CPO	130749	carboxypeptidase O	130749
ENSG00000171462	22.2047	2.48205	0.609713	4.07085	4.68e-05	0.000238142	DLK2	65989	delta like non-canonical Notch ligand 2	65989
ENSG00000212296	2.90233	2.48191	0.872669	2.84405	0.0044544	0.0135234	SNORD72	619564	small nucleolar RNA, C/D box 72	619564
ENSG00000197213	3.28597	2.48115	0.795564	3.11873	0.00181634	0.00620595	ZSCAN5B	342933	zinc finger and SCAN domain containing 5B	342933
ENSG00000100739	6.95519	2.48078	0.838986	2.95688	0.00310773	0.00990935	BDKRB1	623	bradykinin receptor B1	623
ENSG00000100583	32.2647	2.47798	0.342457	7.2359	4.62e-13	9.26e-12	SAMD15	161394	sterile alpha motif domain containing 15	161394
ENSG00000166292	31.9138	2.47662	0.75552	3.27803	0.00104535	0.00381164	TMEM100	55273	transmembrane protein 100	55273
ENSG00000173013	20.2328	2.47408	0.468501	5.28084	1.29e-07	1.1e-06	CCDC96	257236	coiled-coil domain containing 96	257236
ENSG00000154734	1674.76	2.47337	0.275095	8.99098	2.45e-19	1.05e-17	ADAMTS1	9510	ADAM metallopeptidase with thrombospondin type 1 motif 1	9510
ENSG00000242600	14.9298	2.47174	0.566161	4.36579	1.27e-05	7.33e-05	MBL1P	8512	mannose binding lectin 1, pseudogene	8512
ENSG00000173867	4.20605	2.47032	0.958054	2.57847	0.00992385	0.0268895	DET1	55070	DET1 partner of COP1 E3 ubiquitin ligase	55070
ENSG00000266017	3.53728	2.46846	0.804527	3.06821	0.00215347	0.00720337	MIR4477B	100616194	microRNA 4477b	100616194
ENSG00000198948	1142.05	2.46492	0.249708	9.87121	5.55e-23	3.47e-21	MFAP3L	9848	microfibril associated protein 3 like	9848
ENSG00000248360	29.4512	2.46476	0.532853	4.6256	3.74e-06	2.41e-05	LINC00504	201853	long intergenic non-protein coding RNA 504	201853
ENSG00000272767	19.5773	2.46346	0.472997	5.20819	1.91e-07	1.59e-06	JMJD1C-AS1	84989	JMJD1C antisense RNA 1	84989
ENSG00000253394	5.50388	2.46212	0.623329	3.94995	7.82e-05	0.00037815	LINC00534	100874052	long intergenic non-protein coding RNA 534	100874052
ENSG00000140945	130.091	2.46058	0.5704	4.31377	1.6e-05	9.07e-05	CDH13	1012	cadherin 13	1012
ENSG00000237523	33.5202	2.45887	0.475859	5.16722	2.38e-07	1.94e-06	LINC00857	439990	long intergenic non-protein coding RNA 857	439990
ENSG00000141431	65.697	2.45512	0.757017	3.24314	0.00118219	0.00424994	ASXL3	80816	ASXL transcriptional regulator 3	80816
ENSG00000143028	186.553	2.45299	0.303761	8.07541	6.73e-16	1.95e-14	SYPL2	284612	synaptophysin like 2	284612
ENSG00000110693	110.441	2.4495	0.828417	2.95684	0.00310805	0.00990935	SOX6	55553	SRY-box 6	55553
ENSG00000101825	721.507	2.44761	0.662437	3.69486	0.000220011	0.000953994	MXRA5	25878	matrix remodeling associated 5	25878
ENSG00000176692	25.8335	2.44565	0.583571	4.19083	2.78e-05	0.000148606	FOXC2	2303	forkhead box C2	2303
ENSG00000215190	73.6122	2.44563	0.394152	6.20479	5.48e-10	6.99e-09	LINC00680	106660612	long intergenic non-protein coding RNA 680	106660612
ENSG00000136960	476.31	2.44556	0.427422	5.72166	1.05e-08	1.11e-07	ENPP2	5168	ectonucleotide pyrophosphatase/phosphodiesterase 2	5168
ENSG00000185002	11.9414	2.44498	0.990109	2.46941	0.0135337	0.035129	RFX6	222546	regulatory factor X6	222546
ENSG00000125148	445.487	2.44399	0.492808	4.95932	7.07e-07	5.32e-06	MT2A	4502	metallothionein 2A	4502
ENSG00000167800	52.841	2.44068	0.362645	6.73021	1.69e-11	2.76e-10	TBX10	347853	T-box 10	347853
ENSG00000206530	37.1545	2.43893	0.621935	3.92152	8.8e-05	0.000420386	CFAP44	55779	cilia and flagella associated protein 44	55779
ENSG00000112494	84.787	2.43507	0.497079	4.89876	9.64e-07	7.07e-06	UNC93A	54346	unc-93 homolog A	54346
ENSG00000145864	122.241	2.43228	0.431972	5.63063	1.8e-08	1.82e-07	GABRB2	2561	gamma-aminobutyric acid type A receptor beta2 subunit	2561
ENSG00000183305	13.2624	2.43158	0.865553	2.80928	0.00496528	0.0148734	MAGEA2B	266740	MAGE family member A2B	266740
ENSG00000173930	689.999	2.43118	0.28946	8.39904	4.5e-17	1.53e-15	SLCO4C1	353189	solute carrier organic anion transporter family member 4C1	353189
ENSG00000183784	6.16133	2.43075	0.601206	4.04313	5.27e-05	0.000264681	DOCK8-AS1	157983	DOCK8 antisense RNA 1	157983
ENSG00000081148	6.34567	2.42803	0.701467	3.46135	0.000537468	0.0021144	IMPG2	50939	interphotoreceptor matrix proteoglycan 2	50939
ENSG00000277117	736.893	2.42621	0.281114	8.6307	6.1e-18	2.24e-16	LOC102723996	102723996	ICOS ligand	102723996
ENSG00000122145	58.8483	2.42471	0.365652	6.63121	3.33e-11	5.19e-10	TBX22	50945	T-box 22	50945
ENSG00000261040	16.0755	2.42351	0.847393	2.85996	0.00423696	0.0129487	WFDC21P	645638	WAP four-disulfide core domain 21, pseudogene	645638
ENSG00000172594	119.164	2.41703	0.390362	6.19175	5.95e-10	7.55e-09	SMPDL3A	10924	sphingomyelin phosphodiesterase acid like 3A	10924
ENSG00000133328	5.30568	2.41701	0.65145	3.7102	0.000207094	0.000902777	PLAAT2	54979	phospholipase A and acyltransferase 2	54979
ENSG00000162576	1165.41	2.4166	0.552378	4.3749	1.21e-05	7.05e-05	MXRA8	54587	matrix remodeling associated 8	54587
ENSG00000171956	542.691	2.41434	0.541961	4.45482	8.4e-06	5.04e-05	FOXB1	27023	forkhead box B1	27023
ENSG00000171840	12.2041	2.41398	0.499019	4.83744	1.32e-06	9.36e-06	NINJ2	4815	ninjurin 2	4815
ENSG00000196335	19.7179	2.41379	0.612321	3.94202	8.08e-05	0.000389427	STK31	56164	serine/threonine kinase 31	56164
ENSG00000173706	1595.43	2.41365	0.357025	6.76044	1.38e-11	2.28e-10	HEG1	57493	heart development protein with EGF like domains 1	57493
ENSG00000169174	3100.71	2.40688	0.296823	8.10881	5.11e-16	1.52e-14	PCSK9	255738	proprotein convertase subtilisin/kexin type 9	255738
ENSG00000164287	2.31287	2.40664	1.00957	2.38383	0.0171335	0.0427898	CDC20B	166979	cell division cycle 20B	166979
ENSG00000123609	291.927	2.40573	0.32347	7.43727	1.03e-13	2.28e-12	NMI	9111	N-myc and STAT interactor	9111
ENSG00000170122	5.70514	2.40354	0.661668	3.63254	0.000280642	0.00118665	FOXD4	2298	forkhead box D4	2298
ENSG00000112981	25.8656	2.4016	0.462787	5.18943	2.11e-07	1.74e-06	NME5	8382	NME/NM23 family member 5	8382
ENSG00000101846	219.853	2.40122	0.195775	12.2652	1.39e-34	2.36e-32	STS	412	steroid sulfatase	412
ENSG00000138119	1040.92	2.3983	0.672332	3.56714	0.000360893	0.00148356	MYOF	26509	myoferlin	26509
ENSG00000170214	5.72646	2.39207	0.94485	2.53169	0.0113513	0.0301471	ADRA1B	147	adrenoceptor alpha 1B	147
ENSG00000234289	64.718	2.39047	0.324727	7.36148	1.82e-13	3.89e-12	H2BFS	54145	H2B histone family member S	54145
ENSG00000221740	8.08839	2.3895	0.624574	3.82581	0.000130343	0.000596207	SNORD93	692210	small nucleolar RNA, C/D box 93	692210
ENSG00000215009	3.59722	2.38896	0.971304	2.45953	0.0139118	0.0359533	ACSM4	341392	acyl-CoA synthetase medium chain family member 4	341392
ENSG00000158710	7077.52	2.38733	0.25619	9.31858	1.18e-20	5.85e-19	TAGLN2	8407	transgelin 2	8407
ENSG00000274559	64.5591	2.38625	0.323669	7.37249	1.67e-13	3.59e-12	LOC102724334	102724334	histone H2B type F-S-like	102724334
ENSG00000166592	26.5211	2.38563	0.828237	2.88038	0.00397202	0.0122479	RRAD	6236	RRAD, Ras related glycolysis inhibitor and calcium channel regulator	6236
ENSG00000153976	565.498	2.38375	0.396275	6.01538	1.79e-09	2.12e-08	HS3ST3A1	9955	heparan sulfate-glucosamine 3-sulfotransferase 3A1	9955
ENSG00000268606	12.889	2.38302	0.85896	2.7743	0.00553202	0.0162997	MAGEA2	4101	MAGE family member A2	4101
ENSG00000071282	751.214	2.37935	0.537085	4.43011	9.42e-06	5.59e-05	LMCD1	29995	LIM and cysteine rich domains 1	29995
ENSG00000070731	7.65035	2.37895	0.919871	2.58618	0.0097046	0.026361	ST6GALNAC2	10610	ST6 N-acetylgalactosaminide alpha-2,6-sialyltransferase 2	10610
ENSG00000008226	67.0879	2.37801	0.361572	6.57687	4.8e-11	7.33e-10	DLEC1	9940	DLEC1 cilia and flagella associated protein	9940
ENSG00000261780	1216.52	2.37498	0.405997	5.84974	4.92e-09	5.47e-08	LINC02582	100505817	long intergenic non-protein coding RNA 2582	100505817
ENSG00000100385	91.3571	2.37134	0.502136	4.72251	2.33e-06	1.57e-05	IL2RB	3560	interleukin 2 receptor subunit beta	3560
ENSG00000125735	15.2175	2.37053	0.793798	2.98632	0.0028236	0.00911906	TNFSF14	8740	TNF superfamily member 14	8740
ENSG00000124785	25.9198	2.36823	0.491289	4.82043	1.43e-06	1.01e-05	NRN1	51299	neuritin 1	51299
ENSG00000158560	166.488	2.36785	0.35822	6.61006	3.84e-11	5.93e-10	DYNC1I1	1780	dynein cytoplasmic 1 intermediate chain 1	1780
ENSG00000186188	2.2727	2.3675	0.948231	2.49676	0.0125335	0.0328882	FFAR4	338557	free fatty acid receptor 4	338557
ENSG00000164850	48.0852	2.36421	0.576929	4.09792	4.17e-05	0.000215081	GPER1	2852	G protein-coupled estrogen receptor 1	2852
ENSG00000234222	5.99626	2.36414	0.652228	3.62472	0.00028928	0.00121876	LIX1L-AS1	105371260	LIX1L antisense RNA 1	105371260
ENSG00000125266	1325.39	2.36403	0.416379	5.67758	1.37e-08	1.41e-07	EFNB2	1948	ephrin B2	1948
ENSG00000256045	8.46596	2.36237	0.600463	3.93425	8.35e-05	0.000401228	MTRNR2L10	100463488	MT-RNR2 like 10	100463488
ENSG00000073756	21.1854	2.35997	0.492366	4.79313	1.64e-06	1.14e-05	PTGS2	5743	prostaglandin-endoperoxide synthase 2	5743
ENSG00000268324	7.89826	2.359	0.534728	4.4116	1.03e-05	6.05e-05	LRRC2-AS1	83598	LRRC2 antisense RNA 1	83598
ENSG00000124160	1320.29	2.35742	0.244793	9.63028	5.96e-22	3.35e-20	NCOA5	57727	nuclear receptor coactivator 5	57727
ENSG00000226674	23.2367	2.35523	0.392132	6.00623	1.9e-09	2.24e-08	TEX41	401014	testis expressed 41	401014
ENSG00000100276	65.4444	2.35251	0.337367	6.97316	3.1e-12	5.57e-11	RASL10A	10633	RAS like family 10 member A	10633
ENSG00000215356	2.34866	2.35175	0.948233	2.48014	0.0131332	0.034261	ZNF705B	100132396	zinc finger protein 705B	100132396
ENSG00000274290	33.4026	2.35147	0.466797	5.03746	4.72e-07	3.66e-06	HIST1H2BE	8344	histone cluster 1 H2B family member e	8344
ENSG00000099957	22.0078	2.34982	0.622344	3.77577	0.000159516	0.000713466	P2RX6	9127	purinergic receptor P2X 6	9127
ENSG00000274641	15.6507	2.34696	0.520565	4.50848	6.53e-06	4.01e-05	HIST1H2BO	8348	histone cluster 1 H2B family member o	8348
ENSG00000010671	39.1147	2.34667	0.74714	3.14086	0.0016845	0.00581387	BTK	695	Bruton tyrosine kinase	695
ENSG00000137440	2.80689	2.34662	0.840335	2.79248	0.00523058	0.0155518	FGFBP1	9982	fibroblast growth factor binding protein 1	9982
ENSG00000150347	139.078	2.34494	0.751771	3.11922	0.00181331	0.00619756	ARID5B	84159	AT-rich interaction domain 5B	84159
ENSG00000129167	7.72164	2.34254	0.531996	4.4033	1.07e-05	6.27e-05	TPH1	7166	tryptophan hydroxylase 1	7166
ENSG00000165507	107.496	2.33999	0.446294	5.24317	1.58e-07	1.33e-06	DEPP1	11067	DEPP1 autophagy regulator	11067
ENSG00000171747	6.71087	2.3383	0.553675	4.22324	2.41e-05	0.000130638	LGALS4	3960	galectin 4	3960
ENSG00000120708	1579.85	2.33691	0.917064	2.54825	0.0108265	0.0289605	TGFBI	7045	transforming growth factor beta induced	7045
ENSG00000150540	150.052	2.33435	0.28562	8.17293	3.01e-16	9.23e-15	HNMT	3176	histamine N-methyltransferase	3176
ENSG00000156427	209.319	2.33319	0.36828	6.33537	2.37e-10	3.25e-09	FGF18	8817	fibroblast growth factor 18	8817
ENSG00000110975	99.5838	2.33174	0.746537	3.12341	0.00178767	0.0061208	SYT10	341359	synaptotagmin 10	341359
ENSG00000175538	178.084	2.32951	0.301955	7.71476	1.21e-14	3.02e-13	KCNE3	10008	potassium voltage-gated channel subfamily E regulatory subunit 3	10008
ENSG00000131781	92.1184	2.32948	0.293943	7.92494	2.28e-15	6.19e-14	FMO5	2330	flavin containing monooxygenase 5	2330
ENSG00000249035	5.25401	2.32626	0.840496	2.76773	0.00564485	0.0165917	CLMAT3	101927096	colorectal liver metastasis associated transcript 3	101927096
ENSG00000169851	849.431	2.32526	0.632047	3.67893	0.000234216	0.00100783	PCDH7	5099	protocadherin 7	5099
ENSG00000164330	7.27029	2.31798	0.733808	3.15884	0.001584	0.00550775	EBF1	1879	EBF transcription factor 1	1879
ENSG00000133636	1795.99	2.31779	0.415171	5.58273	2.37e-08	2.33e-07	NTS	4922	neurotensin	4922
ENSG00000163885	21.0308	2.31722	0.417283	5.55311	2.81e-08	2.73e-07	CFAP100	348807	cilia and flagella associated protein 100	348807
ENSG00000214960	84.7097	2.31685	0.303605	7.63113	2.33e-14	5.61e-13	CRPPA	729920	CDP-L-ribitol pyrophosphorylase A	729920
ENSG00000170209	4.97327	2.31627	0.807198	2.86952	0.00411089	0.0126083	ANKK1	255239	ankyrin repeat and kinase domain containing 1	255239
ENSG00000170419	26.2636	2.31476	0.457645	5.05797	4.24e-07	3.31e-06	VSTM2A	222008	V-set and transmembrane domain containing 2A	222008
ENSG00000085276	54.5519	2.31299	0.525997	4.39734	1.1e-05	6.43e-05	MECOM	2122	MDS1 and EVI1 complex locus	2122
ENSG00000112195	5.19125	2.31218	0.619007	3.7353	0.000187491	0.000825366	TREML2	79865	triggering receptor expressed on myeloid cells like 2	79865
ENSG00000162344	896.847	2.31021	0.337992	6.8351	8.19e-12	1.39e-10	FGF19	9965	fibroblast growth factor 19	9965
ENSG00000182022	993.794	2.30904	0.158565	14.5621	4.89e-48	2.19e-45	CHST15	51363	carbohydrate sulfotransferase 15	51363
ENSG00000230550	2.19032	2.30304	0.964622	2.38751	0.0169632	0.0424418	ERLNC1	101929441	estrogen receptor responsive lncRNA 1	101929441
ENSG00000171451	506.436	2.29966	0.464374	4.95216	7.34e-07	5.5e-06	DSEL	92126	dermatan sulfate epimerase like	92126
ENSG00000164542	106.17	2.29848	0.526249	4.36766	1.26e-05	7.27e-05	KIAA0895	23366	KIAA0895	23366
ENSG00000082438	838.514	2.29401	0.579944	3.95557	7.64e-05	0.000370129	COBLL1	22837	cordon-bleu WH2 repeat protein like 1	22837
ENSG00000204655	29.2889	2.29036	0.407523	5.62019	1.91e-08	1.92e-07	MOG	4340	myelin oligodendrocyte glycoprotein	4340
ENSG00000168447	11.9264	2.29025	0.602821	3.79922	0.000145151	0.000656405	SCNN1B	6338	sodium channel epithelial 1 beta subunit	6338
ENSG00000122912	727.197	2.28956	0.244664	9.35799	8.13e-21	4.11e-19	SLC25A16	8034	solute carrier family 25 member 16	8034
ENSG00000205683	23.7705	2.28416	0.701519	3.25602	0.00112986	0.00408249	DPF3	8110	double PHD fingers 3	8110
ENSG00000230392	9.543	2.28219	0.521795	4.37372	1.22e-05	7.09e-05	LOC101928336	101928336	uncharacterized LOC101928336	101928336
ENSG00000122012	8.92606	2.28026	0.635954	3.58557	0.000336348	0.00139404	SV2C	22987	synaptic vesicle glycoprotein 2C	22987
ENSG00000175040	2680.73	2.27641	0.374996	6.0705	1.28e-09	1.54e-08	CHST2	9435	carbohydrate sulfotransferase 2	9435
ENSG00000109667	6.58597	2.27469	0.682225	3.33422	0.000855379	0.00319097	SLC2A9	56606	solute carrier family 2 member 9	56606
ENSG00000183250	52.3627	2.27362	0.302972	7.50438	6.17e-14	1.41e-12	LINC01547	84536	long intergenic non-protein coding RNA 1547	84536
ENSG00000153714	20.9478	2.27267	0.719643	3.15806	0.00158824	0.00552015	LURAP1L	286343	leucine rich adaptor protein 1 like	286343
ENSG00000225930	22.3571	2.27185	0.383148	5.92943	3.04e-09	3.48e-08	LINC02249	26082	long intergenic non-protein coding RNA 2249	26082
ENSG00000166147	1439.56	2.27169	0.573742	3.95943	7.51e-05	0.000364856	FBN1	2200	fibrillin 1	2200
ENSG00000258405	962.293	2.27148	0.489354	4.6418	3.45e-06	2.25e-05	ZNF578	147660	zinc finger protein 578	147660
ENSG00000123360	240.267	2.26937	0.521208	4.35406	1.34e-05	7.69e-05	PDE1B	5153	phosphodiesterase 1B	5153
ENSG00000113532	59.0321	2.26416	0.695737	3.25433	0.00113658	0.00410542	ST8SIA4	7903	ST8 alpha-N-acetyl-neuraminide alpha-2,8-sialyltransferase 4	7903
ENSG00000122641	102.839	2.26396	0.628927	3.59972	0.000318562	0.00132825	INHBA	3624	inhibin subunit beta A	3624
ENSG00000121577	17.6363	2.26387	0.580348	3.90089	9.58e-05	0.000452388	POPDC2	64091	popeye domain containing 2	64091
ENSG00000109436	286.375	2.26266	0.61197	3.69733	0.000217878	0.000945748	TBC1D9	23158	TBC1 domain family member 9	23158
ENSG00000006606	51.5773	2.26183	0.422939	5.34789	8.9e-08	7.87e-07	CCL26	10344	C-C motif chemokine ligand 26	10344
ENSG00000144648	4.2925	2.26157	0.641911	3.52318	0.000426394	0.00172394	ACKR2	1238	atypical chemokine receptor 2	1238
ENSG00000140092	167.855	2.261	0.741606	3.04878	0.0022977	0.00761176	FBLN5	10516	fibulin 5	10516
ENSG00000079263	38.8242	2.26074	0.522339	4.32812	1.5e-05	8.56e-05	SP140	11262	SP140 nuclear body protein	11262
ENSG00000162645	12.3644	2.25707	0.859411	2.6263	0.00863189	0.0239206	GBP2	2634	guanylate binding protein 2	2634
ENSG00000185340	761.681	2.25539	0.181377	12.4348	1.69e-35	3.05e-33	GAS2L1	10634	growth arrest specific 2 like 1	10634
ENSG00000118946	129.16	2.25448	0.786556	2.86627	0.00415342	0.0127256	PCDH17	27253	protocadherin 17	27253
ENSG00000224714	3.59934	2.25444	0.861654	2.61641	0.00888586	0.024508	LINC02671	101928887	long intergenic non-protein coding RNA 2671	101928887
ENSG00000175820	4.99324	2.25408	0.640708	3.5181	0.000434642	0.00175252	CCDC168	643677	coiled-coil domain containing 168	643677
ENSG00000276289	9.43192	2.2538	0.729689	3.08871	0.00201029	0.00678698	KCNE1B	102723475	potassium voltage-gated channel subfamily E regulatory subunit 1B	102723475
ENSG00000160593	4.95672	2.25087	0.633609	3.55246	0.000381653	0.00155856	JAML	120425	junction adhesion molecule like	120425
ENSG00000136541	15.6435	2.25044	0.421677	5.33689	9.46e-08	8.32e-07	ERMN	57471	ermin	57471
ENSG00000205863	7.70415	2.24991	0.562843	3.99741	6.4e-05	0.000315842	C1QTNF9B	387911	C1q and TNF related 9B	387911
ENSG00000070808	18.4041	2.24971	0.840301	2.67726	0.00742264	0.0210426	CAMK2A	815	calcium/calmodulin dependent protein kinase II alpha	815
ENSG00000197903	269.799	2.24812	0.260149	8.64166	5.54e-18	2.05e-16	HIST1H2BK	85236	histone cluster 1 H2B family member k	85236
ENSG00000147689	3.47295	2.24755	0.768538	2.92445	0.0034507	0.0108431	FAM83A	84985	family with sequence similarity 83 member A	84985
ENSG00000183508	112.421	2.24483	0.603179	3.72167	0.00019791	0.000866561	TENT5C	54855	terminal nucleotidyltransferase 5C	54855
ENSG00000133131	530.063	2.24437	0.464104	4.83593	1.33e-06	9.42e-06	MORC4	79710	MORC family CW-type zinc finger 4	79710
ENSG00000124920	1870.35	2.24339	0.68697	3.26563	0.00109222	0.00396173	MYRF	745	myelin regulatory factor	745
ENSG00000108691	168.057	2.23897	0.381982	5.86146	4.59e-09	5.12e-08	CCL2	6347	C-C motif chemokine ligand 2	6347
ENSG00000143184	11.8009	2.23624	0.438034	5.10517	3.3e-07	2.63e-06	XCL1	6375	X-C motif chemokine ligand 1	6375
ENSG00000184492	3.59556	2.23348	0.777369	2.87312	0.00406435	0.0124872	FOXD4L1	200350	forkhead box D4 like 1	200350
ENSG00000209042	10.2604	2.22745	0.431153	5.16625	2.39e-07	1.95e-06	SNORD12C	26765	small nucleolar RNA, C/D box 12C	26765
ENSG00000136205	2506.82	2.2258	0.174777	12.7351	3.77e-37	7.61e-35	TNS3	64759	tensin 3	64759
ENSG00000108001	82.5668	2.22245	0.461178	4.81906	1.44e-06	1.01e-05	EBF3	253738	EBF transcription factor 3	253738
ENSG00000168427	11.6594	2.22239	0.634352	3.50341	0.000459348	0.00183987	KLHL30	377007	kelch like family member 30	377007
ENSG00000160097	77.6936	2.22175	0.390928	5.68328	1.32e-08	1.37e-07	FNDC5	252995	fibronectin type III domain containing 5	252995
ENSG00000102539	3.69888	2.2214	0.674854	3.29167	0.000995946	0.00365277	MLNR	2862	motilin receptor	2862
ENSG00000285278	16.9272	2.22126	0.324086	6.85393	7.18e-12	1.23e-10	TFAP2A-AS2	109729173	TFAP2A antisense RNA 2	109729173
ENSG00000236137	3.52859	2.22035	0.74298	2.98844	0.00280407	0.00906404	LOC101929099	101929099	uncharacterized LOC101929099	101929099
ENSG00000171916	6.87718	2.21717	0.589985	3.75801	0.000171271	0.000759797	LGALS9C	654346	galectin 9C	654346
ENSG00000103546	11.9181	2.21694	0.394236	5.62339	1.87e-08	1.89e-07	SLC6A2	6530	solute carrier family 6 member 2	6530
ENSG00000180638	12.046	2.21581	0.471337	4.70113	2.59e-06	1.73e-05	SLC47A2	146802	solute carrier family 47 member 2	146802
ENSG00000171540	2.14932	2.21474	0.914108	2.42284	0.0153997	0.0391299	OTP	23440	orthopedia homeobox	23440
ENSG00000143318	60.2249	2.21462	0.432059	5.12574	2.96e-07	2.38e-06	CASQ1	844	calsequestrin 1	844
ENSG00000183722	334.497	2.20981	0.434032	5.09136	3.56e-07	2.82e-06	LHFPL6	10186	LHFPL tetraspan subfamily member 6	10186
ENSG00000127588	10.6024	2.20756	0.57169	3.86146	0.000112712	0.000523625	GNG13	51764	G protein subunit gamma 13	51764
ENSG00000179869	10.032	2.2052	0.669851	3.29207	0.000994517	0.00364835	ABCA13	154664	ATP binding cassette subfamily A member 13	154664
ENSG00000227456	9.72989	2.20314	0.433786	5.07887	3.8e-07	2.99e-06	LINC00310	114036	long intergenic non-protein coding RNA 310	114036
ENSG00000064012	475.326	2.20251	0.243876	9.03123	1.7e-19	7.38e-18	CASP8	841	caspase 8	841
ENSG00000125170	2472.38	2.20119	0.644757	3.41399	0.000640186	0.00246767	DOK4	55715	docking protein 4	55715
ENSG00000183876	405.439	2.19914	0.531868	4.13476	3.55e-05	0.000185913	ARSI	340075	arylsulfatase family member I	340075
ENSG00000169071	1019.28	2.19721	0.193348	11.364	6.32e-30	7.04e-28	ROR2	4920	receptor tyrosine kinase like orphan receptor 2	4920
ENSG00000120664	15.8196	2.19504	0.547256	4.01099	6.05e-05	0.00029911	SPART-AS1	100507135	SPART antisense RNA 1	100507135
ENSG00000169247	18.8322	2.19255	0.594614	3.68735	0.000226599	0.000979959	SH3TC2	79628	SH3 domain and tetratricopeptide repeats 2	79628
ENSG00000148600	1115.56	2.19101	0.406202	5.39388	6.9e-08	6.22e-07	CDHR1	92211	cadherin related family member 1	92211
ENSG00000124143	251.393	2.18535	0.626476	3.48832	0.000486058	0.00193806	ARHGAP40	343578	Rho GTPase activating protein 40	343578
ENSG00000253641	10.7322	2.18394	0.574139	3.80385	0.000142467	0.000645788	LINCR-0001	101929191	uncharacterized LINCR-0001	101929191
ENSG00000156265	9.04459	2.18367	0.92519	2.36024	0.0182632	0.045217	MAP3K7CL	56911	MAP3K7 C-terminal like	56911
ENSG00000226742	82.6408	2.18251	0.428533	5.09298	3.52e-07	2.8e-06	HSBP1L1	440498	heat shock factor binding protein 1 like 1	440498
ENSG00000139998	3965.38	2.17866	0.273344	7.97041	1.58e-15	4.4e-14	RAB15	376267	RAB15, member RAS oncogene family	376267
ENSG00000203883	41.4473	2.17494	0.424208	5.12707	2.94e-07	2.36e-06	SOX18	54345	SRY-box 18	54345
ENSG00000278899	6.28887	2.17314	0.536556	4.05016	5.12e-05	0.000257759	LOC645967	645967	uncharacterized LOC645967	645967
ENSG00000183186	941.86	2.16735	0.331587	6.53629	6.31e-11	9.47e-10	C2CD4C	126567	C2 calcium dependent domain containing 4C	126567
ENSG00000182791	22.0274	2.16731	0.548293	3.95283	7.72e-05	0.000374017	CCDC87	55231	coiled-coil domain containing 87	55231
ENSG00000100031	101.12	2.16651	0.319231	6.78666	1.15e-11	1.92e-10	GGT1	2678	gamma-glutamyltransferase 1	2678
ENSG00000101439	1589.03	2.165	0.388138	5.57793	2.43e-08	2.4e-07	CST3	1471	cystatin C	1471
ENSG00000117643	1280.82	2.16331	0.234494	9.22542	2.82e-20	1.35e-18	MAN1C1	57134	mannosidase alpha class 1C member 1	57134
ENSG00000257381	2.20708	2.15916	0.888556	2.42996	0.0151004	0.0385163	MIR3179-2	100422886	microRNA 3179-2	100422886
ENSG00000266454	2.20708	2.15916	0.888556	2.42996	0.0151004	0.0385163	MIR3179-3	100423006	microRNA 3179-3	100423006
ENSG00000277014	2.20708	2.15916	0.888556	2.42996	0.0151004	0.0385163	MIR3179-4	103504729	microRNA 3179-4	103504729
ENSG00000183807	58.8706	2.15696	0.308329	6.99564	2.64e-12	4.79e-11	FAM162B	221303	family with sequence similarity 162 member B	221303
ENSG00000112208	1443.86	2.15514	0.185346	11.6277	2.98e-31	3.57e-29	BAG2	9532	BCL2 associated athanogene 2	9532
ENSG00000173705	275.208	2.15431	0.30992	6.95117	3.62e-12	6.44e-11	SUSD5	26032	sushi domain containing 5	26032
ENSG00000132357	16.2537	2.15407	0.466649	4.61604	3.91e-06	2.52e-05	CARD6	84674	caspase recruitment domain family member 6	84674
ENSG00000259583	24.9424	2.15226	0.445204	4.83433	1.34e-06	9.49e-06	LOC101927751	101927751	uncharacterized LOC101927751	101927751
ENSG00000170542	11695.1	2.15152	0.630749	3.41105	0.00064713	0.00249149	SERPINB9	5272	serpin family B member 9	5272
ENSG00000155465	387.772	2.15014	0.552248	3.89343	9.88e-05	0.000465316	SLC7A7	9056	solute carrier family 7 member 7	9056
ENSG00000139508	59.7579	2.14937	0.557611	3.8546	0.000115917	0.000536839	SLC46A3	283537	solute carrier family 46 member 3	283537
ENSG00000104321	39.7529	2.1483	0.556162	3.86273	0.000112128	0.000521136	TRPA1	8989	transient receptor potential cation channel subfamily A member 1	8989
ENSG00000108821	29089.5	2.14373	0.652466	3.28559	0.0010177	0.00372419	COL1A1	1277	collagen type I alpha 1 chain	1277
ENSG00000175164	89.783	2.13425	0.812223	2.62767	0.00859721	0.0238407	ABO	28	ABO, alpha 1-3-N-acetylgalactosaminyltransferase and alpha 1-3-galactosyltransferase	28
ENSG00000249628	2.83548	2.134	0.73919	2.88694	0.00389009	0.0120362	LINC00942	100292680	long intergenic non-protein coding RNA 942	100292680
ENSG00000146250	278.266	2.12873	0.633361	3.36101	0.000776574	0.0029291	PRSS35	167681	serine protease 35	167681
ENSG00000158014	9.27585	2.12842	0.599104	3.55266	0.000381354	0.00155784	SLC30A2	7780	solute carrier family 30 member 2	7780
ENSG00000254166	3.26537	2.12836	0.836438	2.54455	0.0109418	0.0292282	PCAT2	103164619	prostate cancer associated transcript 2	103164619
ENSG00000122691	126.238	2.12516	0.64458	3.29696	0.000977357	0.00359347	TWIST1	7291	twist family bHLH transcription factor 1	7291
ENSG00000158373	94.0373	2.12467	0.402476	5.279	1.3e-07	1.11e-06	HIST1H2BD	3017	histone cluster 1 H2B family member d	3017
ENSG00000087510	1221.97	2.12396	0.336082	6.31976	2.62e-10	3.56e-09	TFAP2C	7022	transcription factor AP-2 gamma	7022
ENSG00000182687	4.44724	2.11722	0.647616	3.26925	0.00107833	0.00391753	GALR2	8811	galanin receptor 2	8811
ENSG00000171016	231.355	2.11547	0.602748	3.50971	0.000448594	0.0018021	PYGO1	26108	pygopus family PHD finger 1	26108
ENSG00000164687	5602.25	2.11115	0.219375	9.62347	6.36e-22	3.56e-20	FABP5	2171	fatty acid binding protein 5	2171
ENSG00000143369	181.488	2.10719	0.566769	3.7179	0.000200887	0.000878536	ECM1	1893	extracellular matrix protein 1	1893
ENSG00000251493	44.9917	2.10654	0.602081	3.49876	0.000467425	0.00186947	FOXD1	2297	forkhead box D1	2297
ENSG00000257636	4.60004	2.10322	0.614608	3.42205	0.000621511	0.0024042	G2E3-AS1	105370431	G2E3 antisense RNA 1	105370431
ENSG00000147596	3229.84	2.10059	0.337204	6.22942	4.68e-10	6.06e-09	PRDM14	63978	PR/SET domain 14	63978
ENSG00000153531	42.682	2.10057	0.283424	7.41141	1.25e-13	2.74e-12	ADPRHL1	113622	ADP-ribosylhydrolase like 1	113622
ENSG00000169551	2.89948	2.10043	0.840958	2.49766	0.0125016	0.0328151	CT55	54967	cancer/testis antigen 55	54967
ENSG00000252213	3.27903	2.10008	0.698849	3.00505	0.00265537	0.00864068	SNORA74D	109616975	small nucleolar RNA, H/ACA box 74D	109616975
ENSG00000137869	7.3962	2.09305	0.725584	2.88465	0.00391853	0.0121093	CYP19A1	1588	cytochrome P450 family 19 subfamily A member 1	1588
ENSG00000266235	9.33672	2.0896	0.432816	4.82792	1.38e-06	9.78e-06	MIR3176	100423037	microRNA 3176	100423037
ENSG00000168283	416.434	2.08496	0.28723	7.25886	3.9e-13	7.92e-12	BMI1	648	BMI1 proto-oncogene, polycomb ring finger	648
ENSG00000008735	215.152	2.08435	0.452403	4.60729	4.08e-06	2.62e-05	MAPK8IP2	23542	mitogen-activated protein kinase 8 interacting protein 2	23542
ENSG00000180509	12.6707	2.08241	0.641419	3.24657	0.00116803	0.00420412	KCNE1	3753	potassium voltage-gated channel subfamily E regulatory subunit 1	3753
ENSG00000146476	4025.29	2.07853	0.162545	12.7874	1.93e-37	3.99e-35	ARMT1	79624	acidic residue methyltransferase 1	79624
ENSG00000232284	14.1753	2.07755	0.550581	3.77338	0.000161054	0.000719554	GNG12-AS1	100289178	GNG12, DIRAS3 and WLS antisense RNA 1	100289178
ENSG00000132773	502.593	2.07614	0.177833	11.6747	1.72e-31	2.1e-29	TOE1	114034	target of EGR1, exonuclease	114034
ENSG00000160255	40.6388	2.07084	0.401674	5.15552	2.53e-07	2.06e-06	ITGB2	3689	integrin subunit beta 2	3689
ENSG00000171132	175.946	2.06878	0.740418	2.79407	0.00520485	0.0154865	PRKCE	5581	protein kinase C epsilon	5581
ENSG00000127472	3.84533	2.06521	0.630514	3.27543	0.001055	0.00384174	PLA2G5	5322	phospholipase A2 group V	5322
ENSG00000186340	1294.36	2.06302	0.404942	5.09459	3.49e-07	2.78e-06	THBS2	7058	thrombospondin 2	7058
ENSG00000173641	40.2625	2.06238	0.711133	2.90014	0.00372998	0.0116057	HSPB7	27129	heat shock protein family B (small) member 7	27129
ENSG00000164794	17.5552	2.06234	0.66461	3.10308	0.00191519	0.00650423	KCNV1	27012	potassium voltage-gated channel modifier subfamily V member 1	27012
ENSG00000104327	714.682	2.06232	0.3022	6.82435	8.83e-12	1.49e-10	CALB1	793	calbindin 1	793
ENSG00000178726	53.2783	2.05751	0.720466	2.8558	0.00429282	0.0130975	THBD	7056	thrombomodulin	7056
ENSG00000230337	9.11757	2.05644	0.626002	3.28504	0.00101966	0.00373054	EXOSC10-AS1	105376736	EXOSC10 antisense RNA 1	105376736
ENSG00000180596	34.6376	2.05058	0.255037	8.04031	8.96e-16	2.57e-14	HIST1H2BC	8347	histone cluster 1 H2B family member c	8347
ENSG00000275023	1714.42	2.047	0.374332	5.46842	4.54e-08	4.22e-07	MLLT6	4302	MLLT6, PHD finger containing	4302
ENSG00000258920	37.5273	2.04681	0.336708	6.07888	1.21e-09	1.47e-08	FOXN3-AS1	400236	FOXN3 antisense RNA 1	400236
ENSG00000206052	78.0694	2.04113	0.60211	3.38997	0.000699013	0.00266455	DOK6	220164	docking protein 6	220164
ENSG00000187013	4.01684	2.04088	0.817155	2.49754	0.0125059	0.0328238	C17orf82	388407	chromosome 17 open reading frame 82	388407
ENSG00000121966	66.3656	2.04042	0.403126	5.0615	4.16e-07	3.26e-06	CXCR4	7852	C-X-C motif chemokine receptor 4	7852
ENSG00000105329	1212.61	2.03911	0.479385	4.25359	2.1e-05	0.000115545	TGFB1	7040	transforming growth factor beta 1	7040
ENSG00000274180	1929.73	2.03429	0.113079	17.9899	2.34e-72	4.77e-69	NATD1	256302	N-acetyltransferase domain containing 1	256302
ENSG00000119699	52.4147	2.03337	0.487688	4.1694	3.05e-05	0.000161917	TGFB3	7043	transforming growth factor beta 3	7043
ENSG00000101197	17.4138	2.03086	0.381535	5.32285	1.02e-07	8.93e-07	BIRC7	79444	baculoviral IAP repeat containing 7	79444
ENSG00000238099	4.63467	2.03058	0.712869	2.84847	0.00439306	0.0133605	LINC01625	645434	long intergenic non-protein coding RNA 1625	645434
ENSG00000143185	5.24835	2.03038	0.568036	3.57438	0.000351055	0.00144637	XCL2	6846	X-C motif chemokine ligand 2	6846
ENSG00000183840	51.2883	2.02438	0.424941	4.76391	1.9e-06	1.3e-05	GPR39	2863	G protein-coupled receptor 39	2863
ENSG00000272196	133.6	2.02273	0.230111	8.79022	1.49e-18	5.9e-17	HIST2H2AA4	723790	histone cluster 2 H2A family member a4	723790
ENSG00000250634	3.8131	2.02178	0.715398	2.82608	0.00471209	0.014212	LINC01182	101929071	long intergenic non-protein coding RNA 1182	101929071
ENSG00000118855	462.262	2.01971	0.188764	10.6997	1.02e-26	8.66e-25	MFSD1	64747	major facilitator superfamily domain containing 1	64747
ENSG00000228544	44.3966	2.01764	0.357844	5.63831	1.72e-08	1.74e-07	CCDC183-AS1	100131193	CCDC183 antisense RNA 1	100131193
ENSG00000203812	132.921	2.01355	0.230859	8.72202	2.73e-18	1.05e-16	HIST2H2AA3	8337	histone cluster 2 H2A family member a3	8337
ENSG00000160223	1146.24	2.01352	0.282876	7.11803	1.09e-12	2.09e-11	ICOSLG	23308	inducible T cell costimulator ligand	23308
ENSG00000276043	3349.33	2.00903	0.211488	9.49947	2.11e-21	1.12e-19	UHRF1	29128	ubiquitin like with PHD and ring finger domains 1	29128
ENSG00000185015	121.153	2.00831	0.149679	13.4174	4.78e-41	1.31e-38	CA13	377677	carbonic anhydrase 13	377677
ENSG00000180347	25.5792	2.00819	0.644185	3.11742	0.00182444	0.00623104	ITPRID1	223075	ITPR interacting domain containing 1	223075
ENSG00000155749	7.34986	2.0064	0.510763	3.92824	8.56e-05	0.000409887	FLACC1	130540	flagellum associated containing coiled-coil domains 1	130540
ENSG00000170421	33588.1	2.00524	0.363508	5.51637	3.46e-08	3.3e-07	KRT8	3856	keratin 8	3856
ENSG00000222009	77.1688	2.00087	0.598004	3.34592	0.000820112	0.00307415	BTBD19	149478	BTB domain containing 19	149478
ENSG00000265452	3.19075	1.99936	0.708925	2.82027	0.00479834	0.0144335	MIR3682	100500850	microRNA 3682	100500850
ENSG00000233822	45.5582	1.9968	0.384351	5.19525	2.04e-07	1.69e-06	HIST1H2BN	8341	histone cluster 1 H2B family member n	8341
ENSG00000112238	6.27093	1.99602	0.626542	3.18577	0.00144371	0.00507342	PRDM13	59336	PR/SET domain 13	59336
ENSG00000130675	13.2068	1.99501	0.520217	3.83496	0.000125584	0.000576703	MNX1	3110	motor neuron and pancreas homeobox 1	3110
ENSG00000127241	303.187	1.99395	0.73079	2.72849	0.00636255	0.0184037	MASP1	5648	mannan binding lectin serine peptidase 1	5648
ENSG00000215529	9.82022	1.99379	0.586617	3.39879	0.000676838	0.00259091	EFCAB8	388795	EF-hand calcium binding domain 8	388795
ENSG00000280213	28.845	1.99344	0.353335	5.64177	1.68e-08	1.71e-07	UCKL1-AS1	100113386	UCKL1 antisense RNA 1	100113386
ENSG00000125388	59.8979	1.99276	0.344873	5.77824	7.55e-09	8.1e-08	GRK4	2868	G protein-coupled receptor kinase 4	2868
ENSG00000004799	6.23302	1.98956	0.837484	2.37565	0.0175183	0.0436374	PDK4	5166	pyruvate dehydrogenase kinase 4	5166
ENSG00000277942	13.0739	1.98951	0.452137	4.40023	1.08e-05	6.35e-05	MIR8075	102465874	microRNA 8075	102465874
ENSG00000112561	65.5919	1.98925	0.418279	4.75581	1.98e-06	1.35e-05	TFEB	7942	transcription factor EB	7942
ENSG00000184500	447.457	1.98847	0.379844	5.23497	1.65e-07	1.39e-06	PROS1	5627	protein S	5627
ENSG00000254535	382.585	1.98677	0.380701	5.21871	1.8e-07	1.51e-06	PABPC4L	132430	poly(A) binding protein cytoplasmic 4 like	132430
ENSG00000107099	117.651	1.98545	0.245935	8.07308	6.85e-16	1.98e-14	DOCK8	81704	dedicator of cytokinesis 8	81704
ENSG00000164764	304.689	1.98504	0.499124	3.97705	6.98e-05	0.000341235	SBSPON	157869	somatomedin B and thrombospondin type 1 domain containing	157869
ENSG00000188710	6.17838	1.98504	0.561013	3.53831	0.000402699	0.00163502	QRFP	347148	pyroglutamylated RFamide peptide	347148
ENSG00000258947	468.133	1.98493	0.203049	9.77565	1.43e-22	8.55e-21	TUBB3	10381	tubulin beta 3 class III	10381
ENSG00000183598	9.3488	1.98477	0.632899	3.136	0.00171268	0.00589991	HIST2H3D	653604	histone cluster 2 H3 family member d	653604
ENSG00000149256	810.37	1.9847	0.390584	5.08136	3.75e-07	2.96e-06	TENM4	26011	teneurin transmembrane protein 4	26011
ENSG00000270231	2467.51	1.98263	0.294576	6.73046	1.69e-11	2.76e-10	NBPF8	728841	NBPF member 8	728841
ENSG00000123405	105.126	1.98207	0.4651	4.2616	2.03e-05	0.00011184	NFE2	4778	nuclear factor, erythroid 2	4778
ENSG00000234817	2.7537	1.98151	0.822418	2.40938	0.0159798	0.0403717	LOC100507506	100507506	uncharacterized LOC100507506	100507506
ENSG00000259129	36.913	1.98113	0.530731	3.73283	0.000189338	0.000832822	LINC00648	100506433	long intergenic non-protein coding RNA 648	100506433
ENSG00000110148	276.5	1.97955	0.33811	5.85475	4.78e-09	5.32e-08	CCKBR	887	cholecystokinin B receptor	887
ENSG00000116774	5729.92	1.97549	0.29652	6.66224	2.7e-11	4.26e-10	OLFML3	56944	olfactomedin like 3	56944
ENSG00000197977	94.6017	1.97511	0.41788	4.7265	2.28e-06	1.54e-05	ELOVL2	54898	ELOVL fatty acid elongase 2	54898
ENSG00000155792	200.711	1.97503	0.259514	7.61049	2.73e-14	6.53e-13	DEPTOR	64798	DEP domain containing MTOR interacting protein	64798
ENSG00000104899	579.672	1.9746	0.496139	3.97992	6.89e-05	0.000337547	AMH	268	anti-Mullerian hormone	268
ENSG00000204532	5.66887	1.97431	0.548842	3.59723	0.00032162	0.00133946	ZSCAN5C	649137	zinc finger and SCAN domain containing 5C	649137
ENSG00000162692	16.9656	1.97364	0.728879	2.70777	0.00677364	0.0194236	VCAM1	7412	vascular cell adhesion molecule 1	7412
ENSG00000121316	1126.57	1.9729	0.292804	6.73797	1.61e-11	2.63e-10	PLBD1	79887	phospholipase B domain containing 1	79887
ENSG00000250208	27.6169	1.97265	0.483806	4.07735	4.56e-05	0.000232485	FZD10-AS1	440119	FZD10 antisense divergent transcript	440119
ENSG00000139211	432.503	1.97222	0.505139	3.90431	9.45e-05	0.000446618	AMIGO2	347902	adhesion molecule with Ig like domain 2	347902
ENSG00000164690	12.3603	1.97182	0.625723	3.15127	0.00162562	0.00563567	SHH	6469	sonic hedgehog signaling molecule	6469
ENSG00000139438	111.079	1.96795	0.275399	7.14583	8.95e-13	1.72e-11	FAM222A	84915	family with sequence similarity 222 member A	84915
ENSG00000277157	5.40248	1.96785	0.546152	3.60313	0.000314413	0.00131296	HIST1H4D	8360	histone cluster 1 H4 family member d	8360
ENSG00000135960	5.80598	1.96549	0.535472	3.67057	0.000242012	0.00103714	EDAR	10913	ectodysplasin A receptor	10913
ENSG00000137834	638.844	1.96536	0.29702	6.61692	3.67e-11	5.68e-10	SMAD6	4091	SMAD family member 6	4091
ENSG00000275793	37.8785	1.96115	0.487806	4.02034	5.81e-05	0.000288834	RIMBP3	85376	RIMS binding protein 3	85376
ENSG00000119737	70.2225	1.9603	0.35062	5.59097	2.26e-08	2.24e-07	GPR75	10936	G protein-coupled receptor 75	10936
ENSG00000177738	96.1018	1.96009	0.266451	7.3563	1.89e-13	4.03e-12	LOC648987	648987	uncharacterized LOC648987	648987
ENSG00000172137	148.675	1.95832	0.785288	2.49376	0.0126399	0.0331329	CALB2	794	calbindin 2	794
ENSG00000237372	6.97984	1.95782	0.458998	4.26543	2e-05	0.000110255	UNQ6494	100129066	uncharacterized LOC100129066	100129066
ENSG00000033100	1157.73	1.95737	0.327042	5.98508	2.16e-09	2.53e-08	CHPF2	54480	chondroitin polymerizing factor 2	54480
ENSG00000165102	833.223	1.9567	0.310335	6.30515	2.88e-10	3.88e-09	HGSNAT	138050	heparan-alpha-glucosaminide N-acetyltransferase	138050
ENSG00000232434	167.034	1.95647	0.331158	5.90795	3.46e-09	3.94e-08	AJM1	389813	apical junction component 1 homolog	389813
ENSG00000183671	8.01728	1.95511	0.568172	3.44105	0.000579465	0.00225711	GPR1	2825	G protein-coupled receptor 1	2825
ENSG00000242950	17.0654	1.9527	0.40924	4.77152	1.83e-06	1.26e-05	ERVW-1	30816	endogenous retrovirus group W member 1, envelope	30816
ENSG00000128591	6679.82	1.95186	0.662034	2.94827	0.00319553	0.0101496	FLNC	2318	filamin C	2318
ENSG00000165156	285.653	1.95081	0.479181	4.07114	4.68e-05	0.000237897	ZHX1	11244	zinc fingers and homeoboxes 1	11244
ENSG00000103175	10.4424	1.94983	0.733472	2.65836	0.00785231	0.0220711	WFDC1	58189	WAP four-disulfide core domain 1	58189
ENSG00000091136	9935.25	1.9497	0.332578	5.86239	4.56e-09	5.1e-08	LAMB1	3912	laminin subunit beta 1	3912
ENSG00000213626	2150.29	1.949	0.331724	5.87537	4.22e-09	4.74e-08	LBH	81606	LBH regulator of WNT signaling pathway	81606
ENSG00000273703	3.14868	1.94879	0.813189	2.39648	0.0165534	0.0415731	HIST1H2BM	8342	histone cluster 1 H2B family member m	8342
ENSG00000183246	32.772	1.94862	0.467977	4.16393	3.13e-05	0.00016526	RIMBP3C	150221	RIMS binding protein 3C	150221
ENSG00000183914	101.226	1.94758	0.744981	2.61427	0.00894187	0.0246324	DNAH2	146754	dynein axonemal heavy chain 2	146754
ENSG00000145949	13.3998	1.94568	0.405146	4.8024	1.57e-06	1.09e-05	MYLK4	340156	myosin light chain kinase family member 4	340156
ENSG00000147036	31.0487	1.94426	0.40687	4.77857	1.77e-06	1.22e-05	LANCL3	347404	LanC like 3	347404
ENSG00000161040	63.264	1.9439	0.464623	4.18383	2.87e-05	0.000152763	FBXL13	222235	F-box and leucine rich repeat protein 13	222235
ENSG00000164683	123.11	1.94272	0.502444	3.86655	0.000110384	0.000513837	HEY1	23462	hes related family bHLH transcription factor with YRPW motif 1	23462
ENSG00000271601	384.409	1.93645	0.363405	5.32862	9.9e-08	8.68e-07	LIX1L	128077	limb and CNS expressed 1 like	128077
ENSG00000182224	94.8376	1.93371	0.491577	3.93368	8.37e-05	0.000402074	CYB5D1	124637	cytochrome b5 domain containing 1	124637
ENSG00000198739	15.9672	1.93005	0.642688	3.00309	0.00267256	0.00869053	LRRTM3	347731	leucine rich repeat transmembrane neuronal 3	347731
ENSG00000104435	101.754	1.92935	0.618858	3.1176	0.00182331	0.00622782	STMN2	11075	stathmin 2	11075
ENSG00000267060	49.3144	1.92933	0.223654	8.6264	6.33e-18	2.32e-16	PTGES3L	100885848	prostaglandin E synthase 3 like	100885848
ENSG00000207445	18.8539	1.9291	0.30062	6.41706	1.39e-10	1.97e-09	SNORD15B	114599	small nucleolar RNA, C/D box 15B	114599
ENSG00000206603	3.43621	1.92787	0.683664	2.81991	0.00480368	0.0144482	SNORA22B	109616964	small nucleolar RNA, H/ACA box 22B	109616964
ENSG00000280109	3.39153	1.9272	0.728539	2.64529	0.00816209	0.0228201	PLAC4	191585	placenta enriched 4	191585
ENSG00000135333	1218.16	1.92675	0.480357	4.01109	6.04e-05	0.000299046	EPHA7	2045	EPH receptor A7	2045
ENSG00000162624	35.5077	1.92664	0.779575	2.4714	0.0134586	0.0349682	LHX8	431707	LIM homeobox 8	431707
ENSG00000274600	36.0525	1.92524	0.473232	4.06829	4.74e-05	0.000240492	RIMBP3B	440804	RIMS binding protein 3B	440804
ENSG00000227741	14.1993	1.92387	0.473831	4.06025	4.9e-05	0.000247821	LOC729867	729867	uncharacterized LOC729867	729867
ENSG00000078804	605.638	1.92336	0.358524	5.36467	8.11e-08	7.23e-07	TP53INP2	58476	tumor protein p53 inducible nuclear protein 2	58476
ENSG00000183535	4.53987	1.92254	0.652419	2.94679	0.00321095	0.0101907	COL18A1-AS1	378832	COL18A1 antisense RNA 1	378832
ENSG00000137948	11.5673	1.91877	0.709122	2.70584	0.00681328	0.0195195	BRDT	676	bromodomain testis associated	676
ENSG00000143194	4.19749	1.91746	0.687507	2.789	0.00528717	0.0156886	MAEL	84944	maelstrom spermatogenic transposon silencer	84944
ENSG00000145113	557.202	1.91745	0.406214	4.72029	2.36e-06	1.59e-05	MUC4	4585	mucin 4, cell surface associated	4585
ENSG00000197934	4.70823	1.91563	0.689329	2.77898	0.005453	0.016106	CYYR1-AS1	100996571	cysteine and tyrosine rich 1 antisense RNA 1	100996571
ENSG00000173559	282.814	1.91536	0.318241	6.01857	1.76e-09	2.08e-08	NABP1	64859	nucleic acid binding protein 1	64859
ENSG00000129946	871.95	1.91421	0.393015	4.87058	1.11e-06	8.04e-06	SHC2	25759	SHC adaptor protein 2	25759
ENSG00000128254	11.4901	1.90979	0.561075	3.4038	0.000664543	0.00254982	C22orf24	25775	chromosome 22 open reading frame 24	25775
ENSG00000212123	107.322	1.90468	0.291808	6.52717	6.7e-11	1e-09	PRR22	163154	proline rich 22	163154
ENSG00000162989	16.5732	1.90462	0.654061	2.912	0.00359127	0.011234	KCNJ3	3760	potassium voltage-gated channel subfamily J member 3	3760
ENSG00000186919	7.13734	1.89995	0.49139	3.86648	0.000110417	0.000513917	ZACN	353174	zinc activated ion channel	353174
ENSG00000077420	8.4855	1.89994	0.62482	3.04077	0.00235973	0.00780066	APBB1IP	54518	amyloid beta precursor protein binding family B member 1 interacting protein	54518
ENSG00000271614	41.0548	1.89818	0.534855	3.54897	0.000386737	0.00157633	ATP2B1-AS1	338758	ATP2B1 antisense RNA 1	338758
ENSG00000069482	6001.5	1.89577	0.603552	3.14102	0.00168362	0.00581143	GAL	51083	galanin and GMAP prepropeptide	51083
ENSG00000175764	28.2894	1.8944	0.491552	3.85392	0.000116242	0.000538114	TTLL11	158135	tubulin tyrosine ligase like 11	158135
ENSG00000166401	49.131	1.89238	0.420947	4.49554	6.94e-06	4.24e-05	SERPINB8	5271	serpin family B member 8	5271
ENSG00000156697	1540.43	1.89205	0.217116	8.71446	2.92e-18	1.12e-16	UTP14A	10813	UTP14A small subunit processome component	10813
ENSG00000166800	3.57557	1.89188	0.717312	2.63745	0.00835321	0.0232767	LDHAL6A	160287	lactate dehydrogenase A like 6A	160287
ENSG00000184979	258.142	1.88931	0.244802	7.71774	1.18e-14	2.96e-13	USP18	11274	ubiquitin specific peptidase 18	11274
ENSG00000182095	2585.67	1.88781	0.244273	7.7283	1.09e-14	2.74e-13	TNRC18	84629	trinucleotide repeat containing 18	84629
ENSG00000241735	38.6498	1.88573	0.316058	5.96641	2.43e-09	2.82e-08	FABP5P3	220832	fatty acid binding protein 5 pseudogene 3	220832
ENSG00000251226	7.59322	1.88441	0.739961	2.54663	0.0108768	0.0290766	LOC729305	729305	uncharacterized LOC729305	729305
ENSG00000224597	130.91	1.88426	0.463244	4.06754	4.75e-05	0.000241213	SVIL-AS1	102724316	SVIL antisense RNA 1	102724316
ENSG00000276903	6.74501	1.88121	0.507587	3.70618	0.00021041	0.000916009	HIST1H2AL	8332	histone cluster 1 H2A family member l	8332
ENSG00000168938	381.346	1.88118	0.343284	5.47996	4.25e-08	3.98e-07	PPIC	5480	peptidylprolyl isomerase C	5480
ENSG00000163191	4428.08	1.88036	0.293058	6.41634	1.4e-10	1.98e-09	S100A11	6282	S100 calcium binding protein A11	6282
ENSG00000174469	8157.65	1.88027	0.207267	9.07171	1.17e-19	5.21e-18	CNTNAP2	26047	contactin associated protein like 2	26047
ENSG00000270882	238.297	1.87995	0.409884	4.58655	4.51e-06	2.87e-05	HIST2H4A	8370	histone cluster 2 H4 family member a	8370
ENSG00000106258	60.3345	1.87668	0.26525	7.07514	1.49e-12	2.79e-11	CYP3A5	1577	cytochrome P450 family 3 subfamily A member 5	1577
ENSG00000185527	183.671	1.87642	0.22614	8.2976	1.06e-16	3.45e-15	PDE6G	5148	phosphodiesterase 6G	5148
ENSG00000245573	80.143	1.87595	0.251787	7.45056	9.29e-14	2.07e-12	BDNF-AS	497258	BDNF antisense RNA	497258
ENSG00000277224	11.0168	1.87401	0.714249	2.62375	0.00869667	0.0240695	HIST1H2BF	8343	histone cluster 1 H2B family member f	8343
ENSG00000131379	3.90219	1.87344	0.68806	2.72279	0.00647325	0.0186638	C3orf20	84077	chromosome 3 open reading frame 20	84077
ENSG00000270276	236.892	1.87135	0.408574	4.58018	4.65e-06	2.94e-05	HIST2H4B	554313	histone cluster 2 H4 family member b	554313
ENSG00000134871	19233.8	1.87099	0.496788	3.76619	0.00016576	0.000738148	COL4A2	1284	collagen type IV alpha 2 chain	1284
ENSG00000120675	1608.95	1.87041	0.256178	7.30121	2.85e-13	5.9e-12	DNAJC15	29103	DnaJ heat shock protein family (Hsp40) member C15	29103
ENSG00000130649	11.9706	1.86937	0.782007	2.39048	0.0168264	0.042155	CYP2E1	1571	cytochrome P450 family 2 subfamily E member 1	1571
ENSG00000185972	6.49504	1.86898	0.711757	2.62587	0.00864283	0.0239408	CCIN	881	calicin	881
ENSG00000171931	5.9679	1.86823	0.65536	2.8507	0.00436237	0.0132798	FBXW10	10517	F-box and WD repeat domain containing 10	10517
ENSG00000120055	11.3382	1.86593	0.516872	3.61004	0.000306149	0.00128173	C10orf95	79946	chromosome 10 open reading frame 95	79946
ENSG00000173320	1663.59	1.86557	0.420649	4.43497	9.21e-06	5.48e-05	STOX2	56977	storkhead box 2	56977
ENSG00000277586	1581.51	1.86419	0.444781	4.19125	2.77e-05	0.000148358	NEFL	4747	neurofilament light	4747
ENSG00000070961	3711.94	1.86382	0.410528	4.54005	5.62e-06	3.5e-05	ATP2B1	490	ATPase plasma membrane Ca2+ transporting 1	490
ENSG00000205861	3.41238	1.8623	0.647354	2.87679	0.00401743	0.0123622	PCOTH	542767	Pro-X-Gly collagen triple helix like repeat containing	542767
ENSG00000152669	9.06983	1.86177	0.736607	2.52749	0.011488	0.0304483	CCNO	10309	cyclin O	10309
ENSG00000273604	612.615	1.86015	0.327954	5.67198	1.41e-08	1.45e-07	EPOP	100170841	elongin BC and polycomb repressive complex 2 associated protein	100170841
ENSG00000132669	207.818	1.85639	0.58294	3.18453	0.0014499	0.00509244	RIN2	54453	Ras and Rab interactor 2	54453
ENSG00000272031	26.7174	1.85383	0.38443	4.82228	1.42e-06	1e-05	ANKRD34A	284615	ankyrin repeat domain 34A	284615
ENSG00000139679	295.996	1.85266	0.330846	5.59975	2.15e-08	2.14e-07	LPAR6	10161	lysophosphatidic acid receptor 6	10161
ENSG00000256751	29.2639	1.84933	0.40663	4.54795	5.42e-06	3.39e-05	PLBD1-AS1	101928290	PLBD1 antisense RNA 1	101928290
ENSG00000176014	4958.23	1.84838	0.222733	8.29863	1.05e-16	3.42e-15	TUBB6	84617	tubulin beta 6 class V	84617
ENSG00000184557	1534.58	1.84782	0.53299	3.4669	0.000526504	0.00207777	SOCS3	9021	suppressor of cytokine signaling 3	9021
ENSG00000069702	394.794	1.84631	0.647973	2.84937	0.00438062	0.0133264	TGFBR3	7049	transforming growth factor beta receptor 3	7049
ENSG00000143878	4297.65	1.8456	0.37595	4.90918	9.15e-07	6.73e-06	RHOB	388	ras homolog family member B	388
ENSG00000172020	736.306	1.84529	0.243571	7.57597	3.56e-14	8.44e-13	GAP43	2596	growth associated protein 43	2596
ENSG00000198771	50.4109	1.84524	0.671328	2.74864	0.00598432	0.0174622	RCSD1	92241	RCSD domain containing 1	92241
ENSG00000183654	23.6438	1.8449	0.485627	3.799	0.000145281	0.000656902	2019-03-11	441061	membrane associated ring-CH-type finger 11	441061
ENSG00000091513	36.5739	1.84418	0.51315	3.59385	0.000325828	0.00135422	TF	7018	transferrin	7018
ENSG00000079215	1053.63	1.84308	0.33127	5.56369	2.64e-08	2.59e-07	SLC1A3	6507	solute carrier family 1 member 3	6507
ENSG00000144655	745.575	1.8413	0.36901	4.98984	6.04e-07	4.6e-06	CSRNP1	64651	cysteine and serine rich nuclear protein 1	64651
ENSG00000155629	259.987	1.84103	0.34151	5.39085	7.01e-08	6.31e-07	PIK3AP1	118788	phosphoinositide-3-kinase adaptor protein 1	118788
ENSG00000111885	796.467	1.84074	0.464915	3.95931	7.52e-05	0.000364933	MAN1A1	4121	mannosidase alpha class 1A member 1	4121
ENSG00000196581	315.076	1.83958	0.381251	4.82511	1.4e-06	9.88e-06	AJAP1	55966	adherens junctions associated protein 1	55966
ENSG00000170786	5.8692	1.83783	0.648274	2.83496	0.00458317	0.0138706	SDR16C5	195814	short chain dehydrogenase/reductase family 16C member 5	195814
ENSG00000175564	17.7847	1.83682	0.385226	4.76816	1.86e-06	1.28e-05	UCP3	7352	uncoupling protein 3	7352
ENSG00000142173	8123.76	1.83455	0.300986	6.09514	1.09e-09	1.33e-08	COL6A2	1292	collagen type VI alpha 2 chain	1292
ENSG00000253304	415.544	1.83425	0.365704	5.01568	5.28e-07	4.06e-06	TMEM200B	399474	transmembrane protein 200B	399474
ENSG00000197702	1354.81	1.83229	0.374647	4.89072	1e-06	7.32e-06	PARVA	55742	parvin alpha	55742
ENSG00000184254	286.785	1.83212	0.272387	6.72616	1.74e-11	2.84e-10	ALDH1A3	220	aldehyde dehydrogenase 1 family member A3	220
ENSG00000164743	19.9588	1.83066	0.333837	5.4837	4.17e-08	3.91e-07	C8orf48	157773	chromosome 8 open reading frame 48	157773
ENSG00000072210	6332.41	1.82998	0.22107	8.27786	1.25e-16	4.03e-15	ALDH3A2	224	aldehyde dehydrogenase 3 family member A2	224
ENSG00000175920	37.0226	1.82932	0.392063	4.66588	3.07e-06	2.03e-05	DOK7	285489	docking protein 7	285489
ENSG00000183396	3.30246	1.82875	0.776098	2.35634	0.0184558	0.0456248	TMEM89	440955	transmembrane protein 89	440955
ENSG00000169330	117.042	1.8281	0.440746	4.14774	3.36e-05	0.000176672	MINAR1	23251	membrane integral NOTCH2 associated receptor 1	23251
ENSG00000099994	373.457	1.82685	0.553288	3.3018	0.000960673	0.0035401	SUSD2	56241	sushi domain containing 2	56241
ENSG00000275620	103.859	1.82401	0.675054	2.70202	0.00689201	0.0197111	FLJ16779	100192386	uncharacterized LOC100192386	100192386
ENSG00000256463	2370.52	1.82348	0.320525	5.68903	1.28e-08	1.33e-07	SALL3	27164	spalt like transcription factor 3	27164
ENSG00000102904	33.2073	1.81977	0.386092	4.71332	2.44e-06	1.64e-05	TSNAXIP1	55815	translin associated factor X interacting protein 1	55815
ENSG00000238042	62.4676	1.81857	0.33412	5.44286	5.24e-08	4.83e-07	LINC02257	105372950	long intergenic non-protein coding RNA 2257	105372950
ENSG00000139722	674.21	1.81703	0.151337	12.0065	3.28e-33	4.72e-31	VPS37B	79720	VPS37B subunit of ESCRT-I	79720
ENSG00000185920	2089.11	1.81693	0.268773	6.76009	1.38e-11	2.29e-10	PTCH1	5727	patched 1	5727
ENSG00000165023	15.5365	1.81616	0.700174	2.59387	0.00949037	0.0258673	DIRAS2	54769	DIRAS family GTPase 2	54769
ENSG00000168806	465.479	1.81596	0.269799	6.73077	1.69e-11	2.76e-10	LCMT2	9836	leucine carboxyl methyltransferase 2	9836
ENSG00000003400	282.393	1.81492	0.237251	7.64981	2.01e-14	4.9e-13	CASP10	843	caspase 10	843
ENSG00000246777	12.506	1.81337	0.385202	4.70758	2.51e-06	1.68e-05	LOC106699570	106699570	uncharacterized LOC106699570	106699570
ENSG00000164411	30.2983	1.81332	0.394252	4.5994	4.24e-06	2.71e-05	GJB7	375519	gap junction protein beta 7	375519
ENSG00000258839	97.9712	1.81277	0.260241	6.96574	3.27e-12	5.86e-11	MC1R	4157	melanocortin 1 receptor	4157
ENSG00000011028	3031.4	1.8119	0.481806	3.76064	0.000169476	0.000752757	MRC2	9902	mannose receptor C type 2	9902
ENSG00000185885	11044	1.81167	0.266928	6.78712	1.14e-11	1.92e-10	IFITM1	8519	interferon induced transmembrane protein 1	8519
ENSG00000187796	105.845	1.80693	0.4838	3.73487	0.000187813	0.000826673	CARD9	64170	caspase recruitment domain family member 9	64170
ENSG00000134569	2971.59	1.80542	0.16127	11.195	4.31e-29	4.56e-27	LRP4	4038	LDL receptor related protein 4	4038
ENSG00000165359	703.341	1.80497	0.176843	10.2066	1.85e-24	1.32e-22	INTS6L	203522	integrator complex subunit 6 like	203522
ENSG00000174348	15.6337	1.80463	0.75275	2.39738	0.0165128	0.041484	PODN	127435	podocan	127435
ENSG00000196747	18.6046	1.80299	0.374293	4.81705	1.46e-06	1.02e-05	HIST1H2AI	8329	histone cluster 1 H2A family member i	8329
ENSG00000246763	76.4946	1.80206	0.414856	4.34382	1.4e-05	8.03e-05	RGMB-AS1	503569	RGMB antisense RNA 1	503569
ENSG00000161896	99.9534	1.80191	0.752424	2.3948	0.0166294	0.0417288	IP6K3	117283	inositol hexakisphosphate kinase 3	117283
ENSG00000137672	144.888	1.80101	0.613681	2.93476	0.00333805	0.0105388	TRPC6	7225	transient receptor potential cation channel subfamily C member 6	7225
ENSG00000115935	843.89	1.80093	0.527218	3.41591	0.000635688	0.00245207	WIPF1	7456	WAS/WASL interacting protein family member 1	7456
ENSG00000123146	243.559	1.79703	0.237623	7.56256	3.95e-14	9.28e-13	ADGRE5	976	adhesion G protein-coupled receptor E5	976
ENSG00000011083	5.57758	1.79616	0.733792	2.44778	0.0143738	0.036934	SLC6A7	6534	solute carrier family 6 member 7	6534
ENSG00000182397	3.94387	1.79552	0.658269	2.72764	0.00637892	0.0184472	DNM1P46	196968	dynamin 1 pseudogene 46	196968
ENSG00000274060	5.96024	1.79519	0.492429	3.64559	0.000266783	0.00113437	MIR6724-2	103504727	microRNA 6724-2	103504727
ENSG00000275692	5.96024	1.79519	0.492429	3.64559	0.000266783	0.00113437	MIR6724-4	103504733	microRNA 6724-4	103504733
ENSG00000163328	115.309	1.79313	0.586134	3.05924	0.00221898	0.0073862	GPR155	151556	G protein-coupled receptor 155	151556
ENSG00000166510	27.9474	1.79264	0.629683	2.84688	0.00441495	0.0134161	CCDC68	80323	coiled-coil domain containing 68	80323
ENSG00000115295	55.0197	1.79009	0.686542	2.60739	0.00912343	0.0250532	CLIP4	79745	CAP-Gly domain containing linker protein family member 4	79745
ENSG00000229558	6.81638	1.78842	0.621318	2.87844	0.00399651	0.0123071	SACS-AS1	100506680	SACS antisense RNA 1	100506680
ENSG00000157570	2382.89	1.7868	0.225369	7.92834	2.22e-15	6.04e-14	TSPAN18	90139	tetraspanin 18	90139
ENSG00000203896	103.455	1.78642	0.353014	5.06048	4.18e-07	3.28e-06	LIME1	54923	Lck interacting transmembrane adaptor 1	54923
ENSG00000134755	2562.22	1.78478	0.223007	8.00322	1.21e-15	3.42e-14	DSC2	1824	desmocollin 2	1824
ENSG00000232814	6.40235	1.78335	0.642114	2.77731	0.00548102	0.0161713	COL4A2-AS1	100874203	COL4A2 antisense RNA 1	100874203
ENSG00000275950	5.21141	1.7829	0.538102	3.31331	0.000921995	0.00341452	MIR6724-1	102465433	microRNA 6724-1	102465433
ENSG00000277379	5.21141	1.7829	0.538102	3.31331	0.000921995	0.00341452	MIR6724-3	103504739	microRNA 6724-3	103504739
ENSG00000165617	1664.2	1.78243	0.564278	3.15877	0.00158434	0.00550835	DACT1	51339	dishevelled binding antagonist of beta catenin 1	51339
ENSG00000213699	1067.73	1.78197	0.232428	7.66677	1.76e-14	4.32e-13	SLC35F6	54978	solute carrier family 35 member F6	54978
ENSG00000100285	599.191	1.78186	0.21771	8.18457	2.73e-16	8.43e-15	NEFH	4744	neurofilament heavy	4744
ENSG00000143344	387.382	1.78014	0.4829	3.68635	0.000227489	0.000983028	RGL1	23179	ral guanine nucleotide dissociation stimulator like 1	23179
ENSG00000139263	935.732	1.77912	0.171072	10.3998	2.48e-25	1.9e-23	LRIG3	121227	leucine rich repeats and immunoglobulin like domains 3	121227
ENSG00000185130	9.31515	1.77644	0.567367	3.13102	0.00174201	0.00598327	HIST1H2BL	8340	histone cluster 1 H2B family member l	8340
ENSG00000067066	19.7376	1.77568	0.459976	3.86037	0.000113213	0.000525657	SP100	6672	SP100 nuclear antigen	6672
ENSG00000183423	9.73174	1.77496	0.528028	3.36148	0.000775246	0.00292477	LRIT3	345193	leucine rich repeat, Ig-like and transmembrane domains 3	345193
ENSG00000221949	20.3121	1.77465	0.466657	3.80291	0.000143008	0.00064806	LINC01465	283416	long intergenic non-protein coding RNA 1465	283416
ENSG00000172404	8.8018	1.7745	0.440039	4.0326	5.52e-05	0.000275508	DNAJB7	150353	DnaJ heat shock protein family (Hsp40) member B7	150353
ENSG00000164976	808.03	1.7745	0.245106	7.23971	4.5e-13	9.03e-12	MYORG	57462	myogenesis regulating glycosidase (putative)	57462
ENSG00000283654	6.49787	1.77354	0.506561	3.50115	0.000463262	0.00185464	LMLN2	100128908	leishmanolysin like peptidase 2	100128908
ENSG00000278828	44.973	1.77225	0.387146	4.57773	4.7e-06	2.98e-05	HIST1H3H	8357	histone cluster 1 H3 family member h	8357
ENSG00000168143	179.729	1.77179	0.410847	4.31253	1.61e-05	9.12e-05	FAM83B	222584	family with sequence similarity 83 member B	222584
ENSG00000203724	15.7916	1.77166	0.31296	5.66097	1.51e-08	1.54e-07	C1orf53	388722	chromosome 1 open reading frame 53	388722
ENSG00000197837	38.8456	1.76684	0.339974	5.19698	2.03e-07	1.68e-06	HIST4H4	121504	histone cluster 4 H4	121504
ENSG00000145431	210.615	1.76662	0.247777	7.12985	1e-12	1.92e-11	PDGFC	56034	platelet derived growth factor C	56034
ENSG00000178935	624.676	1.76619	0.195353	9.041	1.55e-19	6.78e-18	ZNF552	79818	zinc finger protein 552	79818
ENSG00000170558	4636.41	1.76613	0.234044	7.54614	4.48e-14	1.04e-12	CDH2	1000	cadherin 2	1000
ENSG00000173401	93.3539	1.76126	0.73789	2.38688	0.016992	0.0424884	GLIPR1L1	256710	GLIPR1 like 1	256710
ENSG00000196562	2615.98	1.76031	0.249387	7.05857	1.68e-12	3.13e-11	SULF2	55959	sulfatase 2	55959
ENSG00000196890	17.3485	1.75993	0.463667	3.79568	0.000147241	0.000664569	HIST3H2BB	128312	histone cluster 3 H2B family member b	128312
ENSG00000165917	10.6126	1.75832	0.56376	3.11892	0.00181514	0.00620252	RAPSN	5913	receptor associated protein of the synapse	5913
ENSG00000215375	410.049	1.75776	0.282988	6.21141	5.25e-10	6.72e-09	MYL5	4636	myosin light chain 5	4636
ENSG00000157368	155.417	1.75654	0.482388	3.64135	0.000271213	0.00115066	IL34	146433	interleukin 34	146433
ENSG00000071205	456.136	1.75613	0.302008	5.81484	6.07e-09	6.63e-08	ARHGAP10	79658	Rho GTPase activating protein 10	79658
ENSG00000137449	302.533	1.75259	0.233209	7.51511	5.69e-14	1.31e-12	CPEB2	132864	cytoplasmic polyadenylation element binding protein 2	132864
ENSG00000135824	13.565	1.75088	0.40889	4.28203	1.85e-05	0.000103265	RGS8	85397	regulator of G protein signaling 8	85397
ENSG00000166984	3.40377	1.74929	0.66467	2.63182	0.00849282	0.0236013	TCP10L2	401285	t-complex 10 like 2	401285
ENSG00000225434	9.29243	1.74918	0.517466	3.38028	0.000724118	0.00275013	LINC01504	100507540	long intergenic non-protein coding RNA 1504	100507540
ENSG00000135637	248.016	1.74823	0.265844	6.57615	4.83e-11	7.36e-10	CCDC142	84865	coiled-coil domain containing 142	84865
ENSG00000148175	2430.59	1.74102	0.267848	6.50004	8.03e-11	1.18e-09	STOM	2040	stomatin	2040
ENSG00000005238	585.296	1.73812	0.257624	6.74671	1.51e-11	2.48e-10	FAM214B	80256	family with sequence similarity 214 member B	80256
ENSG00000107611	31.281	1.73552	0.73425	2.36367	0.0180951	0.0448792	CUBN	8029	cubilin	8029
ENSG00000196793	300.979	1.73462	0.220191	7.87781	3.33e-15	8.82e-14	ZNF239	8187	zinc finger protein 239	8187
ENSG00000101230	40.38	1.73291	0.522405	3.31718	0.00090931	0.00337136	ISM1	140862	isthmin 1	140862
ENSG00000258643	6.2765	1.73108	0.586837	2.94985	0.00317926	0.0101058	BCL2L2-PABPN1	100529063	BCL2L2-PABPN1 readthrough	100529063
ENSG00000231607	111.68	1.73083	0.220842	7.83738	4.6e-15	1.2e-13	DLEU2	8847	deleted in lymphocytic leukemia 2	8847
ENSG00000125675	165.605	1.72989	0.315452	5.48383	4.16e-08	3.91e-07	GRIA3	2892	glutamate ionotropic receptor AMPA type subunit 3	2892
ENSG00000180245	7.82894	1.72837	0.485406	3.56066	0.000369921	0.00151568	RRH	10692	retinal pigment epithelium-derived rhodopsin homolog	10692
ENSG00000107819	180.459	1.72784	0.554125	3.11813	0.00182003	0.00621725	SFXN3	81855	sideroflexin 3	81855
ENSG00000189057	884.919	1.72524	0.301154	5.72877	1.01e-08	1.07e-07	FAM111B	374393	family with sequence similarity 111 member B	374393
ENSG00000229739	3.20422	1.7249	0.669811	2.5752	0.0100183	0.0271004	LOC102724919	102724919	uncharacterized LOC102724919	102724919
ENSG00000182187	4.86703	1.72418	0.708754	2.43269	0.0149873	0.0382816	CRYGB	1419	crystallin gamma B	1419
ENSG00000123191	1159.84	1.72246	0.561064	3.06999	0.00214063	0.00716997	ATP7B	540	ATPase copper transporting beta	540
ENSG00000177628	974.563	1.72243	0.194969	8.83439	1.01e-18	4.04e-17	GBA	2629	glucosylceramidase beta	2629
ENSG00000180318	97.0074	1.72156	0.474023	3.63181	0.00028144	0.00118957	ALX1	8092	ALX homeobox 1	8092
ENSG00000035681	1944.19	1.72097	0.122795	14.015	1.26e-44	4.48e-42	NSMAF	8439	neutral sphingomyelinase activation associated factor	8439
ENSG00000148444	39.5884	1.72071	0.338247	5.08714	3.63e-07	2.88e-06	COMMD3	23412	COMM domain containing 3	23412
ENSG00000103257	21565.6	1.71951	0.212827	8.07938	6.51e-16	1.89e-14	SLC7A5	8140	solute carrier family 7 member 5	8140
ENSG00000236751	4.98599	1.719	0.619358	2.77546	0.00551234	0.0162534	LINC01186	101927574	long intergenic non-protein coding RNA 1186	101927574
ENSG00000149596	198.226	1.7183	0.569487	3.01728	0.00255054	0.00834444	JPH2	57158	junctophilin 2	57158
ENSG00000164023	94.1153	1.71753	0.432675	3.96956	7.2e-05	0.000351409	SGMS2	166929	sphingomyelin synthase 2	166929
ENSG00000283486	65.0807	1.71688	0.477023	3.59915	0.000319257	0.00133098	FAM95C	100289137	family with sequence similarity 95 member C	100289137
ENSG00000124788	286.91	1.71683	0.353729	4.85353	1.21e-06	8.67e-06	ATXN1	6310	ataxin 1	6310
ENSG00000092969	78.9914	1.71421	0.685832	2.49946	0.0124384	0.0326649	TGFB2	7042	transforming growth factor beta 2	7042
ENSG00000145022	404.996	1.71393	0.1297	13.2146	7.22e-40	1.77e-37	TCTA	6988	T cell leukemia translocation altered	6988
ENSG00000140798	5.47192	1.71229	0.7346	2.33091	0.019758	0.0483501	ABCC12	94160	ATP binding cassette subfamily C member 12	94160
ENSG00000140479	182.563	1.71044	0.224798	7.60881	2.77e-14	6.62e-13	PCSK6	5046	proprotein convertase subtilisin/kexin type 6	5046
ENSG00000131711	9831.04	1.70993	0.18717	9.13573	6.5e-20	2.95e-18	MAP1B	4131	microtubule associated protein 1B	4131
ENSG00000101236	1776.24	1.70959	0.193974	8.81353	1.21e-18	4.82e-17	RNF24	11237	ring finger protein 24	11237
ENSG00000124215	87.2881	1.70716	0.226037	7.55259	4.27e-14	9.95e-13	CDH26	60437	cadherin 26	60437
ENSG00000188199	141.676	1.70547	0.257721	6.61751	3.65e-11	5.66e-10	NUTM2B	729262	NUT family member 2B	729262
ENSG00000228570	102.727	1.70244	0.237163	7.17833	7.06e-13	1.38e-11	NUTM2E	283008	NUT family member 2E	283008
ENSG00000181444	74.6478	1.7024	0.574003	2.96585	0.00301852	0.00966069	ZNF467	168544	zinc finger protein 467	168544
ENSG00000144043	974.325	1.70187	0.141053	12.0655	1.61e-33	2.43e-31	TEX261	113419	testis expressed 261	113419
ENSG00000135253	286.29	1.69988	0.311959	5.44904	5.06e-08	4.68e-07	KCP	375616	kielin cysteine rich BMP regulator	375616
ENSG00000171345	6520.26	1.69478	0.530076	3.19724	0.00138748	0.00489822	KRT19	3880	keratin 19	3880
ENSG00000186792	86.0716	1.69258	0.30138	5.61611	1.95e-08	1.96e-07	HYAL3	8372	hyaluronidase 3	8372
ENSG00000164161	25.1402	1.69235	0.522368	3.23976	0.00119631	0.00429411	HHIP	64399	hedgehog interacting protein	64399
ENSG00000170006	149.246	1.69188	0.334627	5.05603	4.28e-07	3.34e-06	TMEM154	201799	transmembrane protein 154	201799
ENSG00000069399	224.016	1.69169	0.283712	5.96272	2.48e-09	2.88e-08	BCL3	602	BCL3 transcription coactivator	602
ENSG00000245526	6.9801	1.68927	0.584272	2.89124	0.0038372	0.0118928	LINC00461	645323	long intergenic non-protein coding RNA 461	645323
ENSG00000245532	2199.94	1.68849	0.497248	3.39568	0.00068459	0.0026166	NEAT1	283131	nuclear paraspeckle assembly transcript 1	283131
ENSG00000138821	1381.48	1.68761	0.275891	6.11694	9.54e-10	1.17e-08	SLC39A8	64116	solute carrier family 39 member 8	64116
ENSG00000179981	85.6077	1.68632	0.685961	2.45833	0.0139585	0.0360484	TSHZ1	10194	teashirt zinc finger homeobox 1	10194
ENSG00000173762	38.2694	1.68555	0.358741	4.69851	2.62e-06	1.75e-05	CD7	924	CD7 molecule	924
ENSG00000206754	12.2543	1.68522	0.374684	4.49772	6.87e-06	4.2e-05	SNORD101	594837	small nucleolar RNA, C/D box 101	594837
ENSG00000260916	238.999	1.68485	0.2277	7.39941	1.37e-13	2.97e-12	CCPG1	9236	cell cycle progression 1	9236
ENSG00000106823	5.76095	1.68312	0.632064	2.6629	0.00774716	0.0218356	ECM2	1842	extracellular matrix protein 2	1842
ENSG00000158234	230.438	1.68237	0.156338	10.7611	5.25e-27	4.57e-25	FAIM	55179	Fas apoptotic inhibitory molecule	55179
ENSG00000180573	349.771	1.68152	0.323637	5.19569	2.04e-07	1.69e-06	HIST1H2AC	8334	histone cluster 1 H2A family member c	8334
ENSG00000129646	170.938	1.68121	0.384202	4.37585	1.21e-05	7.03e-05	QRICH2	84074	glutamine rich 2	84074
ENSG00000151838	3.65887	1.68063	0.692573	2.42665	0.015239	0.0388032	CCDC175	729665	coiled-coil domain containing 175	729665
ENSG00000197635	215.688	1.68026	0.641626	2.61875	0.00882524	0.0243613	DPP4	1803	dipeptidyl peptidase 4	1803
ENSG00000149451	731.231	1.68005	0.659245	2.54845	0.0108204	0.0289489	ADAM33	80332	ADAM metallopeptidase domain 33	80332
ENSG00000163632	3.80738	1.67995	0.673793	2.49327	0.0126572	0.0331704	C3orf49	132200	chromosome 3 open reading frame 49	132200
ENSG00000112773	350.104	1.67883	0.631316	2.65925	0.00783145	0.0220321	TENT5A	55603	terminal nucleotidyltransferase 5A	55603
ENSG00000173218	1674.85	1.67828	0.141559	11.8557	2.01e-32	2.67e-30	VANGL1	81839	VANGL planar cell polarity protein 1	81839
ENSG00000170549	122.869	1.67757	0.62795	2.6715	0.00755121	0.0213663	IRX1	79192	iroquois homeobox 1	79192
ENSG00000101665	1247.27	1.67723	0.264799	6.33396	2.39e-10	3.27e-09	SMAD7	4092	SMAD family member 7	4092
ENSG00000120693	141.337	1.67687	0.699878	2.39594	0.0165777	0.041627	SMAD9	4093	SMAD family member 9	4093
ENSG00000145451	12.3752	1.676	0.374644	4.47359	7.69e-06	4.65e-05	GLRA3	8001	glycine receptor alpha 3	8001
ENSG00000158055	229.665	1.67597	0.397796	4.21313	2.52e-05	0.000135975	GRHL3	57822	grainyhead like transcription factor 3	57822
ENSG00000185432	855.324	1.67366	0.308426	5.42644	5.75e-08	5.25e-07	METTL7A	25840	methyltransferase like 7A	25840
ENSG00000166033	875.281	1.67163	0.619487	2.69841	0.00696719	0.0199	HTRA1	5654	HtrA serine peptidase 1	5654
ENSG00000188997	115.618	1.67109	0.343022	4.87166	1.11e-06	8e-06	KCTD21	283219	potassium channel tetramerization domain containing 21	283219
ENSG00000137842	117.23	1.6689	0.368647	4.52708	5.98e-06	3.7e-05	TMEM62	80021	transmembrane protein 62	80021
ENSG00000184937	5.19673	1.66831	0.719439	2.31891	0.0204	0.0496469	WT1	7490	WT1 transcription factor	7490
ENSG00000067177	1433.07	1.66735	0.153604	10.8548	1.89e-27	1.73e-25	PHKA1	5255	phosphorylase kinase regulatory subunit alpha 1	5255
ENSG00000184956	37.7348	1.66692	0.627251	2.6575	0.00787228	0.0221156	MUC6	4588	mucin 6, oligomeric mucus/gel-forming	4588
ENSG00000142149	775.291	1.66684	0.336427	4.95455	7.25e-07	5.43e-06	HUNK	30811	hormonally up-regulated Neu-associated kinase	30811
ENSG00000185924	27.0191	1.66532	0.586234	2.84072	0.00450122	0.0136465	RTN4RL1	146760	reticulon 4 receptor like 1	146760
ENSG00000266074	368.793	1.66381	0.569367	2.92221	0.00347555	0.0109117	BAHCC1	57597	BAH domain and coiled-coil containing 1	57597
ENSG00000278223	5.19618	1.66239	0.661637	2.51254	0.0119864	0.0316434	MIR6783	102466734	microRNA 6783	102466734
ENSG00000038427	19847.2	1.66226	0.159036	10.4521	1.43e-25	1.13e-23	VCAN	1462	versican	1462
ENSG00000134256	60.1247	1.66047	0.293711	5.6534	1.57e-08	1.61e-07	CD101	9398	CD101 molecule	9398
ENSG00000083812	290.833	1.66023	0.160324	10.3555	3.95e-25	2.96e-23	ZNF324	25799	zinc finger protein 324	25799
ENSG00000197153	18.282	1.66008	0.346497	4.79105	1.66e-06	1.15e-05	HIST1H3J	8356	histone cluster 1 H3 family member j	8356
ENSG00000138792	73.8269	1.66001	0.41134	4.03561	5.45e-05	0.000272299	ENPEP	2028	glutamyl aminopeptidase	2028
ENSG00000101311	666.329	1.65867	0.246253	6.73564	1.63e-11	2.67e-10	FERMT1	55612	fermitin family member 1	55612
ENSG00000136932	142.988	1.65472	0.19456	8.50492	1.82e-17	6.42e-16	TRMO	51531	tRNA methyltransferase O	51531
ENSG00000124721	3.80595	1.65439	0.647706	2.55423	0.0106422	0.0285213	DNAH8	1769	dynein axonemal heavy chain 8	1769
ENSG00000270194	51.9307	1.65381	0.311816	5.3038	1.13e-07	9.83e-07	LOC152048	152048	uncharacterized FLJ31715	152048
ENSG00000164251	2139.37	1.65318	0.171844	9.62022	6.57e-22	3.66e-20	F2RL1	2150	F2R like trypsin receptor 1	2150
ENSG00000116833	388.031	1.65255	0.337642	4.89439	9.86e-07	7.2e-06	NR5A2	2494	nuclear receptor subfamily 5 group A member 2	2494
ENSG00000126231	17.3156	1.6516	0.536183	3.08029	0.00206796	0.00696011	PROZ	8858	protein Z, vitamin K dependent plasma glycoprotein	8858
ENSG00000013588	122.712	1.65143	0.641697	2.57353	0.0100666	0.02722	GPRC5A	9052	G protein-coupled receptor class C group 5 member A	9052
ENSG00000129009	109.578	1.65023	0.65939	2.50266	0.0123263	0.0324021	ISLR	3671	immunoglobulin superfamily containing leucine rich repeat	3671
ENSG00000142156	14696	1.65021	0.290641	5.67783	1.36e-08	1.41e-07	COL6A1	1291	collagen type VI alpha 1 chain	1291
ENSG00000285897	4.27178	1.64899	0.566314	2.9118	0.00359355	0.0112379	RNF43	54894	ring finger protein 43	54894
ENSG00000167968	18.3382	1.64817	0.375896	4.38464	1.16e-05	6.77e-05	DNASE1L2	1775	deoxyribonuclease 1 like 2	1775
ENSG00000166250	1245.07	1.64775	0.168031	9.80625	1.06e-22	6.46e-21	CLMP	79827	CXADR like membrane protein	79827
ENSG00000258471	6.52036	1.64712	0.706188	2.33241	0.0196789	0.0481744	LOC101929718	101929718	uncharacterized LOC101929718	101929718
ENSG00000005020	316.456	1.64538	0.226298	7.27087	3.57e-13	7.3e-12	SKAP2	8935	src kinase associated phosphoprotein 2	8935
ENSG00000024422	1388.71	1.64358	0.513501	3.20073	0.00137081	0.00484274	EHD2	30846	EH domain containing 2	30846
ENSG00000277775	4.80171	1.64064	0.640675	2.56081	0.010443	0.0280886	HIST1H3F	8968	histone cluster 1 H3 family member f	8968
ENSG00000164265	1014.18	1.6389	0.621902	2.63529	0.00840644	0.0233822	SCGB3A2	117156	secretoglobin family 3A member 2	117156
ENSG00000132434	862.772	1.63746	0.154022	10.6314	2.13e-26	1.77e-24	LANCL2	55915	LanC like 2	55915
ENSG00000174370	16.2216	1.63545	0.474192	3.44892	0.000562843	0.00220071	C11orf45	219833	chromosome 11 open reading frame 45	219833
ENSG00000110675	24.572	1.63492	0.538869	3.03398	0.0024135	0.00795186	ELMOD1	55531	ELMO domain containing 1	55531
ENSG00000232527	98.0957	1.63364	0.48434	3.37291	0.000743772	0.0028184	LOC100996732	100996732	uncharacterized LOC100996732	100996732
ENSG00000269959	6.64247	1.63274	0.493533	3.30827	0.000938741	0.00346867	SPACA6P-AS	102238594	SPACA6P antisense RNA	102238594
ENSG00000019102	11.4966	1.63273	0.584941	2.79127	0.00525009	0.0155913	VSIG2	23584	V-set and immunoglobulin domain containing 2	23584
ENSG00000007237	1192.29	1.63131	0.451505	3.61305	0.000302615	0.00126921	GAS7	8522	growth arrest specific 7	8522
ENSG00000267796	47.3487	1.63044	0.349993	4.65848	3.19e-06	2.09e-05	LIN37	55957	lin-37 DREAM MuvB core complex component	55957
ENSG00000136842	79.1688	1.63031	0.651441	2.50262	0.0123278	0.0324032	TMOD1	7111	tropomodulin 1	7111
ENSG00000105939	3423.46	1.6299	0.13044	12.4954	7.91e-36	1.47e-33	ZC3HAV1	56829	zinc finger CCCH-type containing, antiviral 1	56829
ENSG00000138823	18.4033	1.62867	0.646813	2.51799	0.0118028	0.0311864	MTTP	4547	microsomal triglyceride transfer protein	4547
ENSG00000145391	851.296	1.62387	0.346401	4.68782	2.76e-06	1.84e-05	SETD7	80854	SET domain containing 7, histone lysine methyltransferase	80854
ENSG00000168994	323.838	1.62227	0.347185	4.67263	2.97e-06	1.97e-05	PXDC1	221749	PX domain containing 1	221749
ENSG00000118495	118.575	1.62216	0.56218	2.88547	0.00390824	0.0120832	PLAGL1	5325	PLAG1 like zinc finger 1	5325
ENSG00000182612	44.674	1.62188	0.390407	4.15434	3.26e-05	0.000171842	TSPAN10	83882	tetraspanin 10	83882
ENSG00000003402	803.896	1.62186	0.203536	7.96841	1.61e-15	4.47e-14	CFLAR	8837	CASP8 and FADD like apoptosis regulator	8837
ENSG00000182580	385.732	1.62124	0.634428	2.55544	0.0106053	0.0284389	EPHB3	2049	EPH receptor B3	2049
ENSG00000128284	8.30913	1.62044	0.687709	2.35628	0.018459	0.0456294	APOL3	80833	apolipoprotein L3	80833
ENSG00000206885	8.99951	1.61852	0.440906	3.67089	0.000241711	0.00103612	SNORA75	654321	small nucleolar RNA, H/ACA box 75	654321
ENSG00000286176	6.36747	1.61832	0.508217	3.1843	0.00145103	0.0050953	LOC107986257	107986257	uncharacterized LOC107986257	107986257
ENSG00000283674	1233.76	1.61402	0.287486	5.61427	1.97e-08	1.98e-07	LOC729732	729732	uncharacterized LOC729732	729732
ENSG00000125843	149.038	1.61342	0.242661	6.64885	2.95e-11	4.64e-10	AP5S1	55317	adaptor related protein complex 5 subunit sigma 1	55317
ENSG00000269713	2191.07	1.61308	0.256654	6.28504	3.28e-10	4.36e-09	NBPF9	400818	NBPF member 9	400818
ENSG00000225194	11.0595	1.60982	0.66689	2.41393	0.0157816	0.0399389	LINC00092	100188953	long intergenic non-protein coding RNA 92	100188953
ENSG00000273802	58.3586	1.60948	0.313538	5.13327	2.85e-07	2.29e-06	HIST1H2BG	8339	histone cluster 1 H2B family member g	8339
ENSG00000109576	640.483	1.60895	0.227762	7.06417	1.62e-12	3.01e-11	AADAT	51166	aminoadipate aminotransferase	51166
ENSG00000140807	715.963	1.60807	0.175069	9.18537	4.1e-20	1.92e-18	NKD1	85407	NKD inhibitor of WNT signaling pathway 1	85407
ENSG00000203852	43.5411	1.60679	0.430489	3.73247	0.000189609	0.0008339	HIST2H3A	333932	histone cluster 2 H3 family member a	333932
ENSG00000109846	50.9307	1.60588	0.501795	3.20028	0.00137293	0.00484973	CRYAB	1410	crystallin alpha B	1410
ENSG00000203811	43.8919	1.60565	0.423901	3.78779	0.000151996	0.00068313	HIST2H3C	126961	histone cluster 2 H3 family member c	126961
ENSG00000164746	35.5762	1.60443	0.54898	2.92256	0.00347169	0.0109017	C7orf57	136288	chromosome 7 open reading frame 57	136288
ENSG00000234127	2119.03	1.60334	0.174788	9.17306	4.6e-20	2.14e-18	TRIM26	7726	tripartite motif containing 26	7726
ENSG00000242779	411.16	1.60286	0.398489	4.02235	5.76e-05	0.000286651	ZNF702P	79986	zinc finger protein 702, pseudogene	79986
ENSG00000167562	442.814	1.60159	0.175003	9.15179	5.6e-20	2.57e-18	ZNF701	55762	zinc finger protein 701	55762
ENSG00000118640	1384.57	1.60126	0.147732	10.8389	2.25e-27	2.04e-25	VAMP8	8673	vesicle associated membrane protein 8	8673
ENSG00000124357	1524.71	1.60046	0.220818	7.24785	4.23e-13	8.55e-12	NAGK	55577	N-acetylglucosamine kinase	55577
ENSG00000236761	198.631	1.60009	0.251372	6.36543	1.95e-10	2.7e-09	CTAGE9	643854	CTAGE family member 9	643854
ENSG00000256229	1042.09	1.59982	0.461261	3.46836	0.000523636	0.00206746	ZNF486	90649	zinc finger protein 486	90649
ENSG00000137868	604.177	1.59895	0.329048	4.8593	1.18e-06	8.45e-06	STRA6	64220	stimulated by retinoic acid 6	64220
ENSG00000197043	6876.59	1.59782	0.279089	5.72513	1.03e-08	1.09e-07	ANXA6	309	annexin A6	309
ENSG00000230590	835.331	1.59714	0.344113	4.64134	3.46e-06	2.25e-05	FTX	100302692	FTX transcript, XIST regulator	100302692
ENSG00000184923	191.185	1.59678	0.284497	5.61265	1.99e-08	1.99e-07	NUTM2A	728118	NUT family member 2A	728118
ENSG00000124225	1424.67	1.59665	0.325972	4.89811	9.68e-07	7.09e-06	PMEPA1	56937	prostate transmembrane protein, androgen induced 1	56937
ENSG00000061337	1077.06	1.59623	0.335201	4.76201	1.92e-06	1.31e-05	LZTS1	11178	leucine zipper tumor suppressor 1	11178
ENSG00000164889	3471.03	1.59504	0.147607	10.806	3.22e-27	2.88e-25	SLC4A2	6522	solute carrier family 4 member 2	6522
ENSG00000043143	2482.79	1.59418	0.244457	6.52131	6.97e-11	1.04e-09	JADE2	23338	jade family PHD finger 2	23338
ENSG00000118520	5.38348	1.59198	0.659201	2.41501	0.0157346	0.0398382	ARG1	383	arginase 1	383
ENSG00000157978	1528.96	1.59127	0.157399	10.1098	5e-24	3.47e-22	LDLRAP1	26119	low density lipoprotein receptor adaptor protein 1	26119
ENSG00000204352	231.529	1.58963	0.237457	6.69439	2.17e-11	3.48e-10	C9orf129	445577	chromosome 9 open reading frame 129	445577
ENSG00000261150	2740.18	1.58799	0.288126	5.51143	3.56e-08	3.38e-07	EPPK1	83481	epiplakin 1	83481
ENSG00000165879	226.422	1.58411	0.315824	5.0158	5.28e-07	4.06e-06	FRAT1	10023	FRAT regulator of WNT signaling pathway 1	10023
ENSG00000101890	4.02456	1.58358	0.681582	2.32339	0.020158	0.0491668	GUCY2F	2986	guanylate cyclase 2F, retinal	2986
ENSG00000172339	117.186	1.58343	0.188477	8.40117	4.42e-17	1.5e-15	ALG14	199857	ALG14 UDP-N-acetylglucosaminyltransferase subunit	199857
ENSG00000088756	766.239	1.58202	0.370517	4.26975	1.96e-05	0.000108395	ARHGAP28	79822	Rho GTPase activating protein 28	79822
ENSG00000196544	125.438	1.58125	0.172443	9.1697	4.74e-20	2.2e-18	BORCS6	54785	BLOC-1 related complex subunit 6	54785
ENSG00000153086	4.76335	1.57889	0.603452	2.61643	0.00888549	0.024508	ACMSD	130013	aminocarboxymuconate semialdehyde decarboxylase	130013
ENSG00000105929	62.4473	1.57791	0.434026	3.63552	0.000277425	0.00117396	ATP6V0A4	50617	ATPase H+ transporting V0 subunit a4	50617
ENSG00000139629	784.374	1.57719	0.21454	7.35147	1.96e-13	4.17e-12	GALNT6	11226	polypeptide N-acetylgalactosaminyltransferase 6	11226
ENSG00000070404	884.085	1.57718	0.444584	3.54755	0.000388836	0.00158405	FSTL3	10272	follistatin like 3	10272
ENSG00000164651	784.955	1.57587	0.248797	6.33395	2.39e-10	3.27e-09	SP8	221833	Sp8 transcription factor	221833
ENSG00000218416	11.638	1.57582	0.549064	2.87	0.00410469	0.0125916	LOC100130449	100130449	uncharacterized LOC100130449	100130449
ENSG00000169031	28.7215	1.57548	0.636595	2.47485	0.0133293	0.0346895	COL4A3	1285	collagen type IV alpha 3 chain	1285
ENSG00000162931	98.5283	1.57521	0.316675	4.9742	6.55e-07	4.95e-06	TRIM17	51127	tripartite motif containing 17	51127
ENSG00000129038	1019.92	1.57379	0.543085	2.89788	0.00375697	0.0116774	LOXL1	4016	lysyl oxidase like 1	4016
ENSG00000104611	298.7	1.57359	0.201083	7.82554	5.05e-15	1.31e-13	SH2D4A	63898	SH2 domain containing 4A	63898
ENSG00000129194	667.53	1.57304	0.421956	3.72796	0.000193034	0.00084755	SOX15	6665	SRY-box 15	6665
ENSG00000118007	1177.87	1.57279	0.141175	11.1407	7.95e-29	8.22e-27	STAG1	10274	stromal antigen 1	10274
ENSG00000196418	315.081	1.57215	0.238508	6.59161	4.35e-11	6.66e-10	ZNF124	7678	zinc finger protein 124	7678
ENSG00000140557	248.523	1.57203	0.194509	8.08202	6.37e-16	1.86e-14	ST8SIA2	8128	ST8 alpha-N-acetyl-neuraminide alpha-2,8-sialyltransferase 2	8128
ENSG00000164855	90.1387	1.57131	0.352977	4.4516	8.52e-06	5.11e-05	TMEM184A	202915	transmembrane protein 184A	202915
ENSG00000239713	188.327	1.57062	0.340029	4.61907	3.85e-06	2.48e-05	APOBEC3G	60489	apolipoprotein B mRNA editing enzyme catalytic subunit 3G	60489
ENSG00000197956	479.962	1.56927	0.550533	2.85045	0.00436574	0.0132878	S100A6	6277	S100 calcium binding protein A6	6277
ENSG00000075073	9.37134	1.56923	0.566134	2.77184	0.00557409	0.0164073	TACR2	6865	tachykinin receptor 2	6865
ENSG00000161677	107.118	1.56872	0.214571	7.31095	2.65e-13	5.52e-12	JOSD2	126119	Josephin domain containing 2	126119
ENSG00000162614	337.443	1.56858	0.34562	4.53847	5.67e-06	3.52e-05	NEXN	91624	nexilin F-actin binding protein	91624
ENSG00000128422	44.1904	1.56801	0.446912	3.50854	0.000450565	0.00180913	KRT17	3872	keratin 17	3872
ENSG00000181274	3045.84	1.56712	0.245494	6.38355	1.73e-10	2.42e-09	FRAT2	23401	FRAT regulator of WNT signaling pathway 2	23401
ENSG00000160233	530.39	1.56631	0.164001	9.5506	1.29e-21	6.96e-20	LRRC3	81543	leucine rich repeat containing 3	81543
ENSG00000165644	657.441	1.56597	0.17736	8.82932	1.05e-18	4.22e-17	COMTD1	118881	catechol-O-methyltransferase domain containing 1	118881
ENSG00000214562	169.82	1.56494	0.254981	6.13747	8.38e-10	1.04e-08	NUTM2D	728130	NUT family member 2D	728130
ENSG00000204178	866.559	1.56446	0.157551	9.92985	3.09e-23	1.97e-21	MACO1	55219	macoilin 1	55219
ENSG00000143248	1254.68	1.56298	0.599676	2.60638	0.00915048	0.0251211	RGS5	8490	regulator of G protein signaling 5	8490
ENSG00000131848	151.97	1.56298	0.219739	7.11287	1.14e-12	2.16e-11	ZSCAN5A	79149	zinc finger and SCAN domain containing 5A	79149
ENSG00000112319	6.94374	1.56268	0.503099	3.10612	0.00189563	0.00644584	EYA4	2070	EYA transcriptional coactivator and phosphatase 4	2070
ENSG00000203710	64.1358	1.56171	0.465973	3.3515	0.000803756	0.00301977	CR1	1378	complement C3b/C4b receptor 1 (Knops blood group)	1378
ENSG00000241015	409.804	1.56082	0.310341	5.02936	4.92e-07	3.8e-06	TPM3P9	147804	tropomyosin 3 pseudogene 9	147804
ENSG00000178537	261.496	1.56006	0.20867	7.47622	7.65e-14	1.73e-12	SLC25A20	788	solute carrier family 25 member 20	788
ENSG00000153246	84.667	1.5598	0.390867	3.99062	6.59e-05	0.000324048	PLA2R1	22925	phospholipase A2 receptor 1	22925
ENSG00000143816	275.48	1.55851	0.410691	3.79486	0.00014773	0.000666313	WNT9A	7483	Wnt family member 9A	7483
ENSG00000260804	211.552	1.55772	0.2105	7.4001	1.36e-13	2.96e-12	LINC01963	150967	long intergenic non-protein coding RNA 1963	150967
ENSG00000084073	1732.8	1.5573	0.124731	12.4853	8.98e-36	1.66e-33	ZMPSTE24	10269	zinc metallopeptidase STE24	10269
ENSG00000170873	287.641	1.55633	0.299911	5.18931	2.11e-07	1.74e-06	MTSS1	9788	MTSS I-BAR domain containing 1	9788
ENSG00000161638	3376.57	1.55624	0.4253	3.65916	0.000253042	0.00108115	ITGA5	3678	integrin subunit alpha 5	3678
ENSG00000264940	70.947	1.55451	0.379003	4.10159	4.1e-05	0.000212002	SNORD3C	780853	small nucleolar RNA, C/D box 3C	780853
ENSG00000157227	7251.53	1.55292	0.37626	4.12725	3.67e-05	0.000191408	MMP14	4323	matrix metallopeptidase 14	4323
ENSG00000047457	36.5467	1.5508	0.377032	4.11318	3.9e-05	0.000202368	CP	1356	ceruloplasmin	1356
ENSG00000162825	1318.34	1.55075	0.246712	6.28569	3.26e-10	4.35e-09	NBPF20	100288142	NBPF member 20	100288142
ENSG00000205189	1875.66	1.55023	0.107196	14.4616	2.12e-47	8.76e-45	ZBTB10	65986	zinc finger and BTB domain containing 10	65986
ENSG00000230797	35.4513	1.54895	0.32022	4.83715	1.32e-06	9.36e-06	YY2	404281	YY2 transcription factor	404281
ENSG00000213064	774.584	1.54802	0.18277	8.46979	2.46e-17	8.56e-16	SFT2D2	375035	SFT2 domain containing 2	375035
ENSG00000186198	9.21624	1.54708	0.542252	2.85307	0.00432986	0.0131981	SLC51B	123264	solute carrier family 51 beta subunit	123264
ENSG00000105523	154.389	1.54581	0.272553	5.67158	1.41e-08	1.46e-07	FAM83E	54854	family with sequence similarity 83 member E	54854
ENSG00000261052	73.2833	1.54373	0.309839	4.98235	6.28e-07	4.77e-06	SULT1A3	6818	sulfotransferase family 1A member 3	6818
ENSG00000224660	130.766	1.54333	0.379358	4.06827	4.74e-05	0.000240492	SH3BP5-AS1	100505696	SH3BP5 antisense RNA 1	100505696
ENSG00000237737	5.0482	1.54057	0.562216	2.74017	0.00614083	0.0178424	DCTN1-AS1	100189589	DCTN1 antisense RNA 1	100189589
ENSG00000165996	341.579	1.53975	0.281301	5.47367	4.41e-08	4.11e-07	HACD1	9200	3-hydroxyacyl-CoA dehydratase 1	9200
ENSG00000154237	511.338	1.53858	0.359743	4.27687	1.9e-05	0.000105506	LRRK1	79705	leucine rich repeat kinase 1	79705
ENSG00000134954	2577.48	1.53721	0.333835	4.60471	4.13e-06	2.65e-05	ETS1	2113	ETS proto-oncogene 1, transcription factor	2113
ENSG00000112378	4058.36	1.53662	0.135829	11.3129	1.13e-29	1.24e-27	PERP	64065	p53 apoptosis effector related to PMP22	64065
ENSG00000251027	54.6319	1.53625	0.490265	3.1335	0.00172736	0.00594295	LINC01950	102467213	long intergenic non-protein coding RNA 1950	102467213
ENSG00000006638	27.898	1.53549	0.316172	4.85651	1.19e-06	8.56e-06	TBXA2R	6915	thromboxane A2 receptor	6915
ENSG00000203814	38.7576	1.53541	0.567148	2.70725	0.00678424	0.0194497	HIST2H2BF	440689	histone cluster 2 H2B family member f	440689
ENSG00000204936	74.1852	1.53541	0.623001	2.46454	0.0137191	0.0355369	CD177	57126	CD177 molecule	57126
ENSG00000162946	98.5133	1.53484	0.238606	6.43252	1.26e-10	1.8e-09	DISC1	27185	DISC1 scaffold protein	27185
ENSG00000277161	649.837	1.53473	0.162152	9.46475	2.94e-21	1.55e-19	PIGW	284098	phosphatidylinositol glycan anchor biosynthesis class W	284098
ENSG00000207973	6.45095	1.53066	0.484825	3.15714	0.00159323	0.00553571	MIR589	693174	microRNA 589	693174
ENSG00000164574	1523.18	1.52904	0.360711	4.23897	2.25e-05	0.000122632	GALNT10	55568	polypeptide N-acetylgalactosaminyltransferase 10	55568
ENSG00000271079	166.27	1.52868	0.273529	5.58875	2.29e-08	2.26e-07	CTAGE15	441294	CTAGE family member 15	441294
ENSG00000145642	214.567	1.52866	0.280983	5.44038	5.32e-08	4.89e-07	SHISAL2B	100132916	shisa like 2B	100132916
ENSG00000119681	232.713	1.52712	0.471273	3.24042	0.00119354	0.00428604	LTBP2	4053	latent transforming growth factor beta binding protein 2	4053
ENSG00000255020	8.53119	1.52701	0.493873	3.09192	0.00198868	0.0067189	LOC100129129	100129129	uncharacterized LOC100129129	100129129
ENSG00000207392	4.31347	1.52691	0.592235	2.57822	0.00993117	0.0269026	SNORA20	677806	small nucleolar RNA, H/ACA box 20	677806
ENSG00000276966	22.0638	1.52582	0.284632	5.36069	8.29e-08	7.39e-07	HIST1H4E	8367	histone cluster 1 H4 family member e	8367
ENSG00000198937	556.585	1.52279	0.183889	8.28103	1.22e-16	3.93e-15	CCDC167	154467	coiled-coil domain containing 167	154467
ENSG00000152952	2574.23	1.52217	0.291339	5.22473	1.74e-07	1.46e-06	PLOD2	5352	procollagen-lysine,2-oxoglutarate 5-dioxygenase 2	5352
ENSG00000162194	44.9065	1.52098	0.259391	5.86365	4.53e-09	5.07e-08	LBHD1	79081	LBH domain containing 1	79081
ENSG00000172985	138.099	1.52063	0.62524	2.43208	0.0150125	0.0383309	SH3RF3	344558	SH3 domain containing ring finger 3	344558
ENSG00000244693	310.501	1.52031	0.231502	6.56715	5.13e-11	7.8e-10	CTAGE8	100142659	CTAGE family member 8	100142659
ENSG00000152689	18.9569	1.52009	0.619994	2.45178	0.0142153	0.0366246	RASGRP3	25780	RAS guanyl releasing protein 3	25780
ENSG00000075461	246.603	1.51955	0.386166	3.93498	8.32e-05	0.0004002	CACNG4	27092	calcium voltage-gated channel auxiliary subunit gamma 4	27092
ENSG00000068615	48.519	1.51931	0.356255	4.26466	2e-05	0.000110613	REEP1	65055	receptor accessory protein 1	65055
ENSG00000084093	4553	1.51913	0.138874	10.9389	7.51e-28	7.07e-26	REST	5978	RE1 silencing transcription factor	5978
ENSG00000139352	6.77959	1.51634	0.480653	3.15475	0.00160636	0.0055754	ASCL1	429	achaete-scute family bHLH transcription factor 1	429
ENSG00000082497	331.767	1.51266	0.403059	3.75295	0.000174765	0.000773408	SERTAD4	56256	SERTA domain containing 4	56256
ENSG00000268001	8.24365	1.51252	0.554348	2.72848	0.00636274	0.0184037	CARD8-AS1	100505812	CARD8 antisense RNA 1	100505812
ENSG00000133661	15.6426	1.5114	0.461006	3.27849	0.00104364	0.00380676	SFTPD	6441	surfactant protein D	6441
ENSG00000166130	1061.89	1.51016	0.293489	5.14555	2.67e-07	2.16e-06	IKBIP	121457	IKBKB interacting protein	121457
ENSG00000178860	38.8264	1.51005	0.332232	4.54515	5.49e-06	3.43e-05	MSC	9242	musculin	9242
ENSG00000204711	619.621	1.50734	0.56157	2.68416	0.00727123	0.020669	C9orf135	138255	chromosome 9 open reading frame 135	138255
ENSG00000113732	1715.62	1.50546	0.190496	7.90285	2.73e-15	7.28e-14	ATP6V0E1	8992	ATPase H+ transporting V0 subunit e1	8992
ENSG00000113140	24749.9	1.50381	0.494896	3.03864	0.00237646	0.0078496	SPARC	6678	secreted protein acidic and cysteine rich	6678
ENSG00000213648	35.0229	1.50087	0.339387	4.4223	9.77e-06	5.78e-05	SULT1A4	445329	sulfotransferase family 1A member 4	445329
ENSG00000225932	306.702	1.49913	0.239911	6.24869	4.14e-10	5.41e-09	CTAGE4	100128553	CTAGE family member 4	100128553
ENSG00000131018	289.446	1.49811	0.533664	2.80721	0.00499729	0.0149589	SYNE1	23345	spectrin repeat containing nuclear envelope protein 1	23345
ENSG00000170955	366.017	1.49689	0.234334	6.38785	1.68e-10	2.36e-09	CAVIN3	112464	caveolae associated protein 3	112464
ENSG00000188313	2034.41	1.49688	0.1716	8.72307	2.71e-18	1.04e-16	PLSCR1	5359	phospholipid scramblase 1	5359
ENSG00000268043	3436.79	1.49634	0.185053	8.08605	6.16e-16	1.8e-14	NBPF12	149013	NBPF member 12	149013
ENSG00000075618	28624	1.49614	0.135316	11.0567	2.03e-28	2.03e-26	FSCN1	6624	fascin actin-bundling protein 1	6624
ENSG00000213231	91.6141	1.49571	0.305329	4.89869	9.65e-07	7.07e-06	TCL1B	9623	T cell leukemia/lymphoma 1B	9623
ENSG00000054392	56.9774	1.49482	0.430314	3.4738	0.000513149	0.00203145	HHAT	55733	hedgehog acyltransferase	55733
ENSG00000144031	20.4811	1.49452	0.452895	3.29994	0.00096707	0.00356005	ANKRD53	79998	ankyrin repeat domain 53	79998
ENSG00000203740	11.8592	1.49089	0.499679	2.98369	0.00284795	0.00918173	METTL11B	149281	methyltransferase like 11B	149281
ENSG00000164733	4251.54	1.49066	0.42415	3.51447	0.00044063	0.00177272	CTSB	1508	cathepsin B	1508
ENSG00000203804	6.08029	1.48905	0.481677	3.09139	0.00199222	0.00673015	ADAMTSL4-AS1	574406	ADAMTSL4 antisense RNA 1	574406
ENSG00000236699	4.20525	1.4877	0.604738	2.46008	0.0138905	0.0359154	ARHGEF38	54848	Rho guanine nucleotide exchange factor 38	54848
ENSG00000124532	6581.18	1.48696	0.336969	4.41275	1.02e-05	6.02e-05	MRS2	57380	magnesium transporter MRS2	57380
ENSG00000108375	240.448	1.48693	0.421617	3.52672	0.000420738	0.00170255	RNF43	54894	ring finger protein 43	54894
ENSG00000262655	496.162	1.48538	0.428038	3.4702	0.000520065	0.00205559	SPON1	10418	spondin 1	10418
ENSG00000042286	414.925	1.4851	0.245541	6.04826	1.46e-09	1.75e-08	AIFM2	84883	apoptosis inducing factor mitochondria associated 2	84883
ENSG00000197150	1429.63	1.48421	0.156819	9.46446	2.95e-21	1.55e-19	ABCB8	11194	ATP binding cassette subfamily B member 8	11194
ENSG00000112414	258.722	1.48351	0.496848	2.98584	0.00282802	0.00912962	ADGRG6	57211	adhesion G protein-coupled receptor G6	57211
ENSG00000146038	124.115	1.48308	0.581278	2.55141	0.0107288	0.0287275	DCDC2	51473	doublecortin domain containing 2	51473
ENSG00000167716	962.023	1.48266	0.137723	10.7655	5.01e-27	4.39e-25	WDR81	124997	WD repeat domain 81	124997
ENSG00000242802	1217.88	1.48265	0.170721	8.68464	3.8e-18	1.43e-16	AP5Z1	9907	adaptor related protein complex 5 subunit zeta 1	9907
ENSG00000104218	798.834	1.48236	0.124592	11.8978	1.22e-32	1.66e-30	CSPP1	79848	centrosome and spindle pole associated protein 1	79848
ENSG00000112769	129.009	1.48017	0.286169	5.17236	2.31e-07	1.89e-06	LAMA4	3910	laminin subunit alpha 4	3910
ENSG00000235016	37.4328	1.47958	0.42501	3.48128	0.000499028	0.00198107	SEMA3F-AS1	100129060	SEMA3F antisense RNA 1	100129060
ENSG00000186088	105.247	1.47956	0.317533	4.65953	3.17e-06	2.08e-05	GSAP	54103	gamma-secretase activating protein	54103
ENSG00000102048	44.532	1.47703	0.375542	3.93305	8.39e-05	0.000402951	ASB9	140462	ankyrin repeat and SOCS box containing 9	140462
ENSG00000106069	9.83288	1.47641	0.443533	3.32875	0.000872373	0.00324806	CHN2	1124	chimerin 2	1124
ENSG00000188993	6.65213	1.47419	0.539982	2.73006	0.00633222	0.0183227	LRRC66	339977	leucine rich repeat containing 66	339977
ENSG00000180530	1096.15	1.47371	0.182993	8.05335	8.06e-16	2.32e-14	NRIP1	8204	nuclear receptor interacting protein 1	8204
ENSG00000165757	840.628	1.47321	0.615546	2.39333	0.0166962	0.041877	JCAD	57608	junctional cadherin 5 associated	57608
ENSG00000260280	110.612	1.4714	0.263398	5.58622	2.32e-08	2.29e-07	SLX1B-SULT1A4	100526831	SLX1B-SULT1A4 readthrough (NMD candidate)	100526831
ENSG00000250302	13.4258	1.4709	0.365505	4.0243	5.71e-05	0.000284431	LINC01618	152578	long intergenic non-protein coding RNA 1618	152578
ENSG00000115993	943.427	1.47046	0.148836	9.87972	5.1e-23	3.2e-21	TRAK2	66008	trafficking kinesin protein 2	66008
ENSG00000110108	1623.23	1.46989	0.15354	9.57334	1.04e-21	5.63e-20	TMEM109	79073	transmembrane protein 109	79073
ENSG00000148296	3798.34	1.46968	0.145277	10.1164	4.67e-24	3.25e-22	SURF6	6838	surfeit 6	6838
ENSG00000132510	2014.06	1.46902	0.340884	4.30945	1.64e-05	9.24e-05	KDM6B	23135	lysine demethylase 6B	23135
ENSG00000226180	48.2993	1.46795	0.23261	6.3108	2.78e-10	3.75e-09	LOC100129215	100129215	uncharacterized LOC100129215	100129215
ENSG00000142089	8947.58	1.46672	0.122706	11.9531	6.25e-33	8.8e-31	IFITM3	10410	interferon induced transmembrane protein 3	10410
ENSG00000115758	7957.5	1.46621	0.143157	10.2419	1.29e-24	9.27e-23	ODC1	4953	ornithine decarboxylase 1	4953
ENSG00000276368	10.8474	1.46455	0.450399	3.25167	0.00114728	0.00413856	HIST1H2AJ	8331	histone cluster 1 H2A family member j	8331
ENSG00000174718	5291.69	1.46452	0.276311	5.30027	1.16e-07	1e-06	RESF1	55196	retroelement silencing factor 1	55196
ENSG00000065809	1745.02	1.46442	0.30902	4.73892	2.15e-06	1.46e-05	FAM107B	83641	family with sequence similarity 107 member B	83641
ENSG00000261423	22.3818	1.46408	0.256544	5.70691	1.15e-08	1.21e-07	TMEM202-AS1	105370888	TMEM202 antisense RNA 1	105370888
ENSG00000151468	92.4974	1.46398	0.387115	3.78176	0.000155723	0.000698124	CCDC3	83643	coiled-coil domain containing 3	83643
ENSG00000213599	97.1971	1.46354	0.277689	5.27042	1.36e-07	1.16e-06	SLX1A-SULT1A3	100526830	SLX1A-SULT1A3 readthrough (NMD candidate)	100526830
ENSG00000147082	16.1851	1.46343	0.388853	3.76345	0.000167584	0.000745469	CCNB3	85417	cyclin B3	85417
ENSG00000169288	818.616	1.46259	0.161242	9.07079	1.18e-19	5.25e-18	MRPL1	65008	mitochondrial ribosomal protein L1	65008
ENSG00000144959	276.391	1.46256	0.184868	7.91139	2.55e-15	6.83e-14	NCEH1	57552	neutral cholesterol ester hydrolase 1	57552
ENSG00000102034	222.444	1.46186	0.513397	2.84742	0.00440746	0.0133959	ELF4	2000	E74 like ETS transcription factor 4	2000
ENSG00000232871	41.8711	1.46104	0.505023	2.89301	0.00381566	0.011835	SEC1P	653677	secretory blood group 1, pseudogene	653677
ENSG00000229214	12.5782	1.46021	0.595799	2.45085	0.0142518	0.0366986	LINC00242	401288	long intergenic non-protein coding RNA 242	401288
ENSG00000050555	1633.74	1.45861	0.185712	7.85414	4.03e-15	1.06e-13	LAMC3	10319	laminin subunit gamma 3	10319
ENSG00000023839	47.3993	1.45786	0.38611	3.77577	0.000159515	0.000713466	ABCC2	1244	ATP binding cassette subfamily C member 2	1244
ENSG00000175785	249.406	1.45732	0.207521	7.02253	2.18e-12	3.98e-11	PRIMA1	145270	proline rich membrane anchor 1	145270
ENSG00000101306	14.1661	1.45674	0.379187	3.84175	0.000122161	0.000562328	MYLK2	85366	myosin light chain kinase 2	85366
ENSG00000085871	277.968	1.45466	0.35651	4.08029	4.5e-05	0.00023018	MGST2	4258	microsomal glutathione S-transferase 2	4258
ENSG00000004139	151.879	1.45352	0.617409	2.35423	0.0185611	0.0458539	SARM1	23098	sterile alpha and TIR motif containing 1	23098
ENSG00000120949	1301.62	1.45302	0.312018	4.65684	3.21e-06	2.11e-05	TNFRSF8	943	TNF receptor superfamily member 8	943
ENSG00000204428	22.754	1.45185	0.332554	4.36576	1.27e-05	7.33e-05	LY6G5C	80741	lymphocyte antigen 6 family member G5C	80741
ENSG00000114395	194.402	1.45058	0.238876	6.0725	1.26e-09	1.52e-08	CYB561D2	11068	cytochrome b561 family member D2	11068
ENSG00000182240	757.605	1.44843	0.281006	5.15445	2.54e-07	2.07e-06	BACE2	25825	beta-secretase 2	25825
ENSG00000271321	148.148	1.44834	0.260656	5.55653	2.75e-08	2.69e-07	CTAGE6	340307	CTAGE family member 6	340307
ENSG00000237125	27.3492	1.4483	0.550348	2.6316	0.0084983	0.0236145	HAND2-AS1	79804	HAND2 antisense RNA 1	79804
ENSG00000179698	29.5607	1.448	0.432079	3.35123	0.000804521	0.0030223	WDR97	340390	WD repeat domain 97	340390
ENSG00000256628	56.9838	1.44738	0.19315	7.49354	6.7e-14	1.52e-12	ZBTB11-AS1	100009676	ZBTB11 antisense RNA 1	100009676
ENSG00000205730	451.12	1.44588	0.34724	4.16393	3.13e-05	0.00016526	ITPRIPL2	162073	ITPRIP like 2	162073
ENSG00000134575	891.562	1.44534	0.161735	8.93647	4.02e-19	1.68e-17	ACP2	53	acid phosphatase 2, lysosomal	53
ENSG00000139865	4.79278	1.44533	0.612589	2.35937	0.0183058	0.0453158	TTC6	319089	tetratricopeptide repeat domain 6	319089
ENSG00000163106	21.9765	1.44531	0.61488	2.35055	0.0187458	0.0462327	HPGDS	27306	hematopoietic prostaglandin D synthase	27306
ENSG00000147872	2893.41	1.44463	0.299426	4.82467	1.4e-06	9.9e-06	PLIN2	123	perilipin 2	123
ENSG00000052795	802.176	1.44456	0.342239	4.22092	2.43e-05	0.000131807	FNIP2	57600	folliculin interacting protein 2	57600
ENSG00000182218	278.463	1.44324	0.232304	6.21272	5.21e-10	6.68e-09	HHIPL1	84439	HHIP like 1	84439
ENSG00000132170	16.9125	1.442	0.447935	3.21922	0.00128538	0.0045741	PPARG	5468	peroxisome proliferator activated receptor gamma	5468
ENSG00000277075	18.8423	1.44136	0.342621	4.20685	2.59e-05	0.000139386	HIST1H2AE	3012	histone cluster 1 H2A family member e	3012
ENSG00000049130	709.159	1.43973	0.426094	3.37891	0.000727738	0.00276245	KITLG	4254	KIT ligand	4254
ENSG00000176826	185.6	1.43883	0.424759	3.38741	0.00070556	0.00268606	FKBP9P1	360132	FKBP prolyl isomerase 9 pseudogene 1	360132
ENSG00000166471	2001.38	1.4382	0.134558	10.6883	1.15e-26	9.72e-25	TMEM41B	440026	transmembrane protein 41B	440026
ENSG00000197208	19.7336	1.43683	0.525968	2.73179	0.00629921	0.0182393	SLC22A4	6583	solute carrier family 22 member 4	6583
ENSG00000114166	99.5096	1.43661	0.308609	4.65512	3.24e-06	2.12e-05	KAT2B	8850	lysine acetyltransferase 2B	8850
ENSG00000250305	62.9536	1.43544	0.431634	3.3256	0.000882288	0.00328086	TRMT9B	57604	tRNA methyltransferase 9B (putative)	57604
ENSG00000196604	95.8455	1.43382	0.607485	2.36025	0.0182625	0.045217	POTEF	728378	POTE ankyrin domain family member F	728378
ENSG00000103089	142.096	1.43337	0.35073	4.08681	4.37e-05	0.000224471	FA2H	79152	fatty acid 2-hydroxylase	79152
ENSG00000273136	1684.3	1.43289	0.282398	5.074	3.9e-07	3.07e-06	NBPF26	101060684	NBPF member 26	101060684
ENSG00000171817	11.4147	1.43133	0.377278	3.79383	0.00014834	0.000668698	ZNF540	163255	zinc finger protein 540	163255
ENSG00000275714	6.19699	1.4302	0.584443	2.44712	0.0144003	0.0369905	HIST1H3A	8350	histone cluster 1 H3 family member a	8350
ENSG00000110442	657.704	1.4296	0.133144	10.7373	6.8e-27	5.85e-25	COMMD9	29099	COMM domain containing 9	29099
ENSG00000128000	464.211	1.42951	0.240363	5.94728	2.73e-09	3.14e-08	ZNF780B	163131	zinc finger protein 780B	163131
ENSG00000154856	354.059	1.42714	0.378908	3.76644	0.00016559	0.000737501	APCDD1	147495	APC down-regulated 1	147495
ENSG00000178409	2132.36	1.42056	0.272831	5.20674	1.92e-07	1.6e-06	BEND3	57673	BEN domain containing 3	57673
ENSG00000240764	29.023	1.42024	0.435632	3.26018	0.0011134	0.00402926	PCDHGC5	56097	protocadherin gamma subfamily C, 5	56097
ENSG00000050438	1099.93	1.41976	0.318408	4.45894	8.24e-06	4.95e-05	SLC4A8	9498	solute carrier family 4 member 8	9498
ENSG00000198727	100217	1.41744	0.178604	7.93621	2.08e-15	5.69e-14	CYTB	4519	cytochrome b	4519
ENSG00000184371	449.159	1.41561	0.355432	3.98278	6.81e-05	0.000334008	CSF1	1435	colony stimulating factor 1	1435
ENSG00000168874	26.9097	1.41541	0.537596	2.63285	0.00846715	0.023536	ATOH8	84913	atonal bHLH transcription factor 8	84913
ENSG00000169490	1368.92	1.41448	0.174232	8.11836	4.73e-16	1.41e-14	TM2D2	83877	TM2 domain containing 2	83877
ENSG00000237499	14.5259	1.41426	0.459337	3.07891	0.00207761	0.00698825	LOC100130476	100130476	uncharacterized LOC100130476	100130476
ENSG00000162231	2045.49	1.41355	0.144743	9.76595	1.58e-22	9.36e-21	NXF1	10482	nuclear RNA export factor 1	10482
ENSG00000070614	5941.18	1.41299	0.165474	8.53907	1.35e-17	4.83e-16	NDST1	3340	N-deacetylase and N-sulfotransferase 1	3340
ENSG00000154736	92.5173	1.41265	0.439621	3.21334	0.00131203	0.0046608	ADAMTS5	11096	ADAM metallopeptidase with thrombospondin type 1 motif 5	11096
ENSG00000075945	371.529	1.41132	0.289265	4.87897	1.07e-06	7.73e-06	KIFAP3	22920	kinesin associated protein 3	22920
ENSG00000279078	5.14947	1.40943	0.571065	2.46807	0.0135844	0.0352356	SND1-IT1	27099	SND1 intronic transcript 1	27099
ENSG00000173918	36.7608	1.40809	0.607872	2.31643	0.0205349	0.0499183	C1QTNF1	114897	C1q and TNF related 1	114897
ENSG00000117308	1118.31	1.40775	0.24783	5.6803	1.34e-08	1.39e-07	GALE	2582	UDP-galactose-4-epimerase	2582
ENSG00000154274	18.7464	1.40771	0.340981	4.12841	3.65e-05	0.000190537	C4orf19	55286	chromosome 4 open reading frame 19	55286
ENSG00000101844	263.702	1.40666	0.352567	3.98977	6.61e-05	0.00032513	ATG4A	115201	autophagy related 4A cysteine peptidase	115201
ENSG00000250508	25.3435	1.40527	0.451809	3.11032	0.00186886	0.0063621	LINC02701	105369364	long intergenic non-protein coding RNA 2701	105369364
ENSG00000277196	6485.88	1.40218	0.286723	4.89035	1.01e-06	7.33e-06	LOC102724788	102724788	proline dehydrogenase 1, mitochondrial	102724788
ENSG00000262074	95.2827	1.40184	0.376087	3.72743	0.00019344	0.000848807	SNORD3B-2	780852	small nucleolar RNA, C/D box 3B-2	780852
ENSG00000102924	186.232	1.40144	0.418815	3.34621	0.000819231	0.00307155	CBLN1	869	cerebellin 1 precursor	869
ENSG00000104691	319.508	1.40116	0.119634	11.712	1.11e-31	1.38e-29	UBXN8	7993	UBX domain protein 8	7993
ENSG00000170927	19.6946	1.40036	0.551655	2.53847	0.0111338	0.0296586	PKHD1	5314	PKHD1 ciliary IPT domain containing fibrocystin/polyductin	5314
ENSG00000285437	168.523	1.40007	0.298233	4.69455	2.67e-06	1.78e-05	POLR2J3	548644	RNA polymerase II subunit J3	548644
ENSG00000172458	34.4337	1.39859	0.492958	2.83713	0.00455204	0.0137878	IL17D	53342	interleukin 17D	53342
ENSG00000143786	269.07	1.39656	0.409843	3.40755	0.000655478	0.00251948	CNIH3	149111	cornichon family AMPA receptor auxiliary protein 3	149111
ENSG00000196116	211.841	1.39487	0.277231	5.03141	4.87e-07	3.76e-06	TDRD7	23424	tudor domain containing 7	23424
ENSG00000113594	1835.92	1.3947	0.551995	2.52666	0.0115154	0.0305109	LIFR	3977	LIF receptor subunit alpha	3977
ENSG00000090539	97.7507	1.39315	0.51436	2.70851	0.00675857	0.0193838	CHRD	8646	chordin	8646
ENSG00000151151	953.233	1.39231	0.174936	7.95893	1.74e-15	4.79e-14	IPMK	253430	inositol polyphosphate multikinase	253430
ENSG00000183479	8.73026	1.39125	0.456266	3.04922	0.00229439	0.00760311	TREX2	11219	three prime repair exonuclease 2	11219
ENSG00000135776	652.2	1.39115	0.147345	9.44145	3.68e-21	1.91e-19	ABCB10	23456	ATP binding cassette subfamily B member 10	23456
ENSG00000112419	2619.8	1.39104	0.159492	8.72169	2.74e-18	1.05e-16	PHACTR2	9749	phosphatase and actin regulator 2	9749
ENSG00000064195	17.1279	1.38954	0.442621	3.13935	0.0016932	0.00584144	DLX3	1747	distal-less homeobox 3	1747
ENSG00000182871	25960.8	1.38902	0.277022	5.01412	5.33e-07	4.09e-06	COL18A1	80781	collagen type XVIII alpha 1 chain	80781
ENSG00000167984	51.6424	1.38887	0.269565	5.15228	2.57e-07	2.09e-06	NLRC3	197358	NLR family CARD domain containing 3	197358
ENSG00000114737	100.402	1.38825	0.283677	4.89378	9.89e-07	7.22e-06	CISH	1154	cytokine inducible SH2 containing protein	1154
ENSG00000172059	536.759	1.38811	0.237072	5.85521	4.76e-09	5.3e-08	KLF11	8462	Kruppel like factor 11	8462
ENSG00000185442	709.781	1.38782	0.276468	5.01983	5.17e-07	3.98e-06	FAM174B	400451	family with sequence similarity 174 member B	400451
ENSG00000078401	68.5244	1.38758	0.394073	3.52112	0.000429724	0.00173547	EDN1	1906	endothelin 1	1906
ENSG00000060709	93.118	1.38658	0.593304	2.33704	0.0194371	0.0476754	RIMBP2	23504	RIMS binding protein 2	23504
ENSG00000274252	25.1925	1.38351	0.474528	2.91554	0.00355071	0.0111242	GGTLC3	728226	gamma-glutamyltransferase light chain family member 3	728226
ENSG00000158828	748.362	1.3831	0.260745	5.3044	1.13e-07	9.81e-07	PINK1	65018	PTEN induced kinase 1	65018
ENSG00000109819	106.327	1.38301	0.220105	6.2834	3.31e-10	4.4e-09	PPARGC1A	10891	PPARG coactivator 1 alpha	10891
ENSG00000090674	598.272	1.38218	0.173121	7.98389	1.42e-15	3.97e-14	MCOLN1	57192	mucolipin 1	57192
ENSG00000222038	58.8453	1.38087	0.472889	2.92007	0.00349951	0.0109764	POTEJ	653781	POTE ankyrin domain family member J	653781
ENSG00000227963	13.8142	1.38054	0.392872	3.51398	0.000441442	0.00177577	RBM15-AS1	440600	RBM15 antisense RNA 1	440600
ENSG00000152661	36430.4	1.38037	0.19238	7.17526	7.22e-13	1.42e-11	GJA1	2697	gap junction protein alpha 1	2697
ENSG00000185129	421.192	1.37635	0.175638	7.83627	4.64e-15	1.21e-13	PURA	5813	purine rich element binding protein A	5813
ENSG00000213693	26.1307	1.37628	0.275538	4.99488	5.89e-07	4.49e-06	SEC14L1P1	729799	SEC14 like 1 pseudogene 1	729799
ENSG00000121390	3119.28	1.37608	0.170997	8.0474	8.46e-16	2.43e-14	PSPC1	55269	paraspeckle component 1	55269
ENSG00000238363	6.94553	1.37577	0.526295	2.61407	0.00894706	0.0246394	SNORA13	654322	small nucleolar RNA, H/ACA box 13	654322
ENSG00000131873	3643.29	1.37525	0.22665	6.06774	1.3e-09	1.56e-08	CHSY1	22856	chondroitin sulfate synthase 1	22856
ENSG00000182586	8.55081	1.37466	0.447562	3.07145	0.00213022	0.00713948	LINC00334	114042	long intergenic non-protein coding RNA 334	114042
ENSG00000138670	104.358	1.37357	0.413402	3.32259	0.00089186	0.00331343	RASGEF1B	153020	RasGEF domain family member 1B	153020
ENSG00000254901	180.198	1.37317	0.179455	7.65191	1.98e-14	4.82e-13	BORCS8	729991	BLOC-1 related complex subunit 8	729991
ENSG00000214336	820.657	1.3727	0.196295	6.99305	2.69e-12	4.88e-11	FOXI3	344167	forkhead box I3	344167
ENSG00000250947	12.8006	1.37264	0.501155	2.73896	0.00616346	0.0179027	TRPC7-AS2	106478968	TRPC7 antisense RNA 2	106478968
ENSG00000160401	47.6156	1.37208	0.203292	6.74933	1.49e-11	2.44e-10	CFAP157	286207	cilia and flagella associated protein 157	286207
ENSG00000132801	167.384	1.3705	0.230667	5.94147	2.82e-09	3.25e-08	ZSWIM3	140831	zinc finger SWIM-type containing 3	140831
ENSG00000173281	3531.99	1.36972	0.316431	4.32866	1.5e-05	8.54e-05	PPP1R3B	79660	protein phosphatase 1 regulatory subunit 3B	79660
ENSG00000124098	1072.09	1.36942	0.169822	8.06385	7.39e-16	2.13e-14	FAM210B	116151	family with sequence similarity 210 member B	116151
ENSG00000070019	73.0048	1.36823	0.251395	5.44253	5.25e-08	4.83e-07	GUCY2C	2984	guanylate cyclase 2C	2984
ENSG00000138074	4781.97	1.36788	0.129994	10.5226	6.79e-26	5.43e-24	SLC5A6	8884	solute carrier family 5 member 6	8884
ENSG00000271380	6.19045	1.3677	0.499023	2.74075	0.0061299	0.0178217	LOC101928120	101928120	uncharacterized LOC101928120	101928120
ENSG00000124570	1337.21	1.36713	0.265267	5.15379	2.55e-07	2.07e-06	SERPINB6	5269	serpin family B member 6	5269
ENSG00000148120	368.893	1.36697	0.288146	4.74402	2.1e-06	1.43e-05	AOPEP	84909	aminopeptidase O (putative)	84909
ENSG00000119599	621.646	1.36682	0.136937	9.98134	1.84e-23	1.21e-21	DCAF4	26094	DDB1 and CUL4 associated factor 4	26094
ENSG00000165837	5.67911	1.36581	0.501589	2.72297	0.00646974	0.0186603	ERICH6B	220081	glutamate rich 6B	220081
ENSG00000101162	9.38443	1.36558	0.413186	3.305	0.000949771	0.00350467	TUBB1	81027	tubulin beta 1 class VI	81027
ENSG00000224914	297.202	1.36366	0.187942	7.25574	3.99e-13	8.1e-12	LINC00863	439994	long intergenic non-protein coding RNA 863	439994
ENSG00000154222	1351.23	1.36265	0.206564	6.59676	4.2e-11	6.44e-10	CC2D1B	200014	coiled-coil and C2 domain containing 1B	200014
ENSG00000110025	18.7114	1.36029	0.33344	4.07958	4.51e-05	0.000230697	SNX15	29907	sorting nexin 15	29907
ENSG00000229180	769.819	1.35849	0.134614	10.0917	6.01e-24	4.12e-22	GS1-124K5.11	493754	RAB guanine nucleotide exchange factor 1 pseudogene	493754
ENSG00000136750	33.0912	1.35807	0.463471	2.93023	0.00338713	0.0106699	GAD2	2572	glutamate decarboxylase 2	2572
ENSG00000115129	1080.81	1.35749	0.164175	8.26852	1.36e-16	4.33e-15	TP53I3	9540	tumor protein p53 inducible protein 3	9540
ENSG00000132031	328.971	1.3571	0.359114	3.77903	0.000157443	0.00070502	MATN3	4148	matrilin 3	4148
ENSG00000186567	113.923	1.35523	0.336291	4.02994	5.58e-05	0.000278267	CEACAM19	56971	carcinoembryonic antigen related cell adhesion molecule 19	56971
ENSG00000188219	80.0478	1.35508	0.560502	2.41762	0.0156223	0.0395969	POTEE	445582	POTE ankyrin domain family member E	445582
ENSG00000175003	7.33085	1.35451	0.512127	2.64487	0.00817231	0.0228447	SLC22A1	6580	solute carrier family 22 member 1	6580
ENSG00000213190	1725	1.35432	0.225539	6.00481	1.92e-09	2.25e-08	MLLT11	10962	MLLT11 transcription factor 7 cofactor	10962
ENSG00000179528	10.5468	1.35399	0.425133	3.18485	0.00144827	0.00508778	LBX2	85474	ladybird homeobox 2	85474
ENSG00000132429	76.9238	1.35327	0.3349	4.04082	5.33e-05	0.000267047	POPDC3	64208	popeye domain containing 3	64208
ENSG00000265107	54.6676	1.35288	0.361996	3.73728	0.000186021	0.000819446	GJA5	2702	gap junction protein alpha 5	2702
ENSG00000111057	16515	1.35152	0.321131	4.20864	2.57e-05	0.000138388	KRT18	3875	keratin 18	3875
ENSG00000168077	817.642	1.34913	0.381522	3.53618	0.000405957	0.00164661	SCARA3	51435	scavenger receptor class A member 3	51435
ENSG00000254560	59.1247	1.34842	0.341635	3.94696	7.91e-05	0.000382441	BBOX1-AS1	103695435	BBOX1 antisense RNA 1	103695435
ENSG00000066322	871.777	1.34812	0.233251	5.77969	7.48e-09	8.04e-08	ELOVL1	64834	ELOVL fatty acid elongase 1	64834
ENSG00000100038	25.4642	1.34693	0.294923	4.56705	4.95e-06	3.12e-05	TOP3B	8940	DNA topoisomerase III beta	8940
ENSG00000182310	273.146	1.34661	0.196574	6.85039	7.36e-12	1.25e-10	SPACA6	147650	sperm acrosome associated 6	147650
ENSG00000100413	967.047	1.34561	0.162219	8.29501	1.09e-16	3.52e-15	POLR3H	171568	RNA polymerase III subunit H	171568
ENSG00000147166	83.2365	1.34414	0.257421	5.22155	1.77e-07	1.49e-06	ITGB1BP2	26548	integrin subunit beta 1 binding protein 2	26548
ENSG00000185813	1088.39	1.34365	0.212985	6.30867	2.81e-10	3.8e-09	PCYT2	5833	phosphate cytidylyltransferase 2, ethanolamine	5833
ENSG00000145936	39.1227	1.34364	0.550421	2.44111	0.0146423	0.0375148	KCNMB1	3779	potassium calcium-activated channel subfamily M regulatory beta subunit 1	3779
ENSG00000255042	5.17166	1.34317	0.562503	2.38785	0.0169474	0.0424116	LOC441601	441601	septin 7 pseudogene	441601
ENSG00000013503	807.175	1.34108	0.100881	13.2936	2.52e-40	6.43e-38	POLR3B	55703	RNA polymerase III subunit B	55703
ENSG00000140682	413.512	1.34093	0.488722	2.74374	0.00607441	0.0176808	TGFB1I1	7041	transforming growth factor beta 1 induced transcript 1	7041
ENSG00000100664	7040.75	1.33908	0.202504	6.61261	3.78e-11	5.83e-10	EIF5	1983	eukaryotic translation initiation factor 5	1983
ENSG00000253549	29.0874	1.33899	0.340534	3.93204	8.42e-05	0.00040413	CA3-AS1	100996348	CA3 antisense RNA 1	100996348
ENSG00000212607	21.4763	1.33868	0.441538	3.03185	0.0024306	0.00800092	SNORA3B	677826	small nucleolar RNA, H/ACA box 3B	677826
ENSG00000103534	100.367	1.33716	0.184612	7.24312	4.38e-13	8.82e-12	TMC5	79838	transmembrane channel like 5	79838
ENSG00000114648	1263.5	1.33677	0.0858714	15.5671	1.22e-54	8.46e-52	KLHL18	23276	kelch like family member 18	23276
ENSG00000159082	332.029	1.33631	0.238135	5.61154	2.01e-08	2.01e-07	SYNJ1	8867	synaptojanin 1	8867
ENSG00000082781	11801.8	1.33615	0.216397	6.17455	6.64e-10	8.36e-09	ITGB5	3693	integrin subunit beta 5	3693
ENSG00000160785	1978.93	1.3358	0.228732	5.84003	5.22e-09	5.78e-08	SLC25A44	9673	solute carrier family 25 member 44	9673
ENSG00000111727	112.427	1.33411	0.309583	4.30937	1.64e-05	9.24e-05	HCFC2	29915	host cell factor C2	29915
ENSG00000163485	242.826	1.33356	0.40224	3.31533	0.000915335	0.00339293	ADORA1	134	adenosine A1 receptor	134
ENSG00000047621	483.223	1.33278	0.155283	8.58295	9.25e-18	3.35e-16	C12orf4	57102	chromosome 12 open reading frame 4	57102
ENSG00000143669	46.4012	1.33142	0.3899	3.41478	0.000638325	0.00246108	LYST	1130	lysosomal trafficking regulator	1130
ENSG00000144848	2397.14	1.33086	0.158541	8.39441	4.68e-17	1.58e-15	ATG3	64422	autophagy related 3	64422
ENSG00000180815	70.0545	1.33038	0.383263	3.47121	0.000518123	0.00204915	MAP3K15	389840	mitogen-activated protein kinase kinase kinase 15	389840
ENSG00000186603	697.729	1.32959	0.466628	2.84936	0.00438071	0.0133264	HPDL	84842	4-hydroxyphenylpyruvate dioxygenase like	84842
ENSG00000176155	568.09	1.32863	0.350052	3.79553	0.000147329	0.000664782	CCDC57	284001	coiled-coil domain containing 57	284001
ENSG00000124541	2083.4	1.32806	0.105807	12.5518	3.89e-36	7.3e-34	RRP36	88745	ribosomal RNA processing 36	88745
ENSG00000148824	425.411	1.32716	0.180985	7.33301	2.25e-13	4.73e-12	MTG1	92170	mitochondrial ribosome associated GTPase 1	92170
ENSG00000102580	1758.21	1.32434	0.184106	7.19333	6.32e-13	1.25e-11	DNAJC3	5611	DnaJ heat shock protein family (Hsp40) member C3	5611
ENSG00000235138	21.6406	1.3226	0.433958	3.04775	0.0023056	0.00763638	LOC100130548	100130548	uncharacterized LOC100130548	100130548
ENSG00000251287	57.6864	1.32155	0.225555	5.85908	4.65e-09	5.19e-08	ALG1L2	644974	ALG1 chitobiosyldiphosphodolichol beta-mannosyltransferase like 2	644974
ENSG00000174744	1447.77	1.32118	0.0947066	13.9503	3.13e-44	1.08e-41	BRMS1	25855	BRMS1 transcriptional repressor and anoikis regulator	25855
ENSG00000138600	1067.18	1.32054	0.138696	9.5211	1.71e-21	9.16e-20	SPPL2A	84888	signal peptide peptidase like 2A	84888
ENSG00000166484	1562.12	1.31969	0.121649	10.8483	2.03e-27	1.84e-25	MAPK7	5598	mitogen-activated protein kinase 7	5598
ENSG00000163898	25.5737	1.31953	0.551538	2.39245	0.0167363	0.0419583	LIPH	200879	lipase H	200879
ENSG00000163104	3851.21	1.31879	0.116431	11.3268	9.66e-30	1.06e-27	SMARCAD1	56916	SWI/SNF-related, matrix-associated actin-dependent regulator of chromatin, subfamily a, containing DEAD/H box 1	56916
ENSG00000173404	45.9627	1.31843	0.383326	3.43944	0.000582922	0.00226889	INSM1	3642	INSM transcriptional repressor 1	3642
ENSG00000230368	5.26277	1.31783	0.504128	2.61407	0.0089471	0.0246394	FAM41C	284593	family with sequence similarity 41 member C	284593
ENSG00000104331	3840.2	1.31771	0.401585	3.28126	0.00103345	0.00377548	IMPAD1	54928	inositol monophosphatase domain containing 1	54928
ENSG00000145675	1105.45	1.3174	0.253885	5.18896	2.11e-07	1.74e-06	PIK3R1	5295	phosphoinositide-3-kinase regulatory subunit 1	5295
ENSG00000260034	38.2953	1.31635	0.466543	2.82151	0.00477984	0.0143897	LCMT1-AS2	100506655	LCMT1 antisense RNA 2	100506655
ENSG00000140009	23.0286	1.31528	0.361771	3.63566	0.000277268	0.00117345	ESR2	2100	estrogen receptor 2	2100
ENSG00000165424	749.028	1.31387	0.392973	3.34341	0.000827567	0.00309747	ZCCHC24	219654	zinc finger CCHC-type containing 24	219654
ENSG00000122642	785.452	1.31236	0.428613	3.06187	0.00219959	0.00732986	FKBP9	11328	FKBP prolyl isomerase 9	11328
ENSG00000167703	1271.76	1.31231	0.231335	5.67276	1.41e-08	1.45e-07	SLC43A2	124935	solute carrier family 43 member 2	124935
ENSG00000150556	108.991	1.31179	0.541855	2.42093	0.0154811	0.0392969	LYPD6B	130576	LY6/PLAUR domain containing 6B	130576
ENSG00000162779	6.90698	1.30996	0.564555	2.32034	0.0203225	0.0495051	AXDND1	126859	axonemal dynein light chain domain containing 1	126859
ENSG00000160789	4512.92	1.30977	0.426116	3.07373	0.00211397	0.00709086	LMNA	4000	lamin A/C	4000
ENSG00000260097	119.54	1.30959	0.365908	3.57901	0.000344905	0.00142526	SPDYE6	729597	speedy/RINGO cell cycle regulator family member E6	729597
ENSG00000172638	670.441	1.30934	0.409054	3.2009	0.00136997	0.00484134	EFEMP2	30008	EGF containing fibulin extracellular matrix protein 2	30008
ENSG00000198464	1165.18	1.30828	0.141262	9.26136	2.02e-20	9.84e-19	ZNF480	147657	zinc finger protein 480	147657
ENSG00000228624	785.122	1.30728	0.406534	3.21566	0.00130143	0.00462568	HDAC2-AS2	101927768	HDAC2 and HS3ST5 antisense RNA 2	101927768
ENSG00000223685	4.73046	1.30704	0.552581	2.36533	0.0180141	0.0447259	LINC00571	100874188	long intergenic non-protein coding RNA 571	100874188
ENSG00000086730	53.1346	1.30672	0.354631	3.68473	0.000228942	0.000988521	LAT2	7462	linker for activation of T cells family member 2	7462
ENSG00000130810	233.612	1.30547	0.170948	7.63667	2.23e-14	5.4e-13	PPAN	56342	peter pan homolog	56342
ENSG00000196834	91.0998	1.30438	0.539184	2.41916	0.0155562	0.039454	POTEI	653269	POTE ankyrin domain family member I	653269
ENSG00000102195	256.246	1.30418	0.540263	2.41397	0.0157799	0.0399375	GPR50	9248	G protein-coupled receptor 50	9248
ENSG00000213903	408.469	1.30375	0.22855	5.70445	1.17e-08	1.22e-07	LTB4R	1241	leukotriene B4 receptor	1241
ENSG00000280927	88.1044	1.30365	0.32466	4.01543	5.93e-05	0.000294065	CTBP1-AS	285463	CTBP1 antisense RNA	285463
ENSG00000246705	812.482	1.30271	0.326206	3.99352	6.51e-05	0.000320535	H2AFJ	55766	H2A histone family member J	55766
ENSG00000123643	795.739	1.3022	0.303692	4.28791	1.8e-05	0.000100879	SLC36A1	206358	solute carrier family 36 member 1	206358
ENSG00000213906	87.4243	1.29992	0.220017	5.90826	3.46e-09	3.93e-08	LTB4R2	56413	leukotriene B4 receptor 2	56413
ENSG00000129422	390.111	1.29949	0.259477	5.00813	5.5e-07	4.21e-06	MTUS1	57509	microtubule associated scaffold protein 1	57509
ENSG00000204710	18.6384	1.2994	0.45162	2.87719	0.00401231	0.0123477	SPDYC	387778	speedy/RINGO cell cycle regulator family member C	387778
ENSG00000138193	255.636	1.29745	0.459679	2.82251	0.00476488	0.014354	PLCE1	51196	phospholipase C epsilon 1	51196
ENSG00000270392	46.0605	1.29479	0.362198	3.57481	0.000350489	0.00144477	PFN1P2	767846	profilin 1 pseudogene 2	767846
ENSG00000196739	2566.06	1.29467	0.354229	3.6549	0.000257286	0.00109727	COL27A1	85301	collagen type XXVII alpha 1 chain	85301
ENSG00000187824	110.959	1.29463	0.290832	4.45147	8.53e-06	5.11e-05	TMEM220	388335	transmembrane protein 220	388335
ENSG00000133710	215.42	1.29442	0.451773	2.86519	0.00416762	0.0127632	SPINK5	11005	serine peptidase inhibitor, Kazal type 5	11005
ENSG00000244165	104.723	1.29335	0.237898	5.43655	5.43e-08	4.98e-07	P2RY11	5032	purinergic receptor P2Y11	5032
ENSG00000144668	283.87	1.29287	0.308905	4.18534	2.85e-05	0.000151901	ITGA9	3680	integrin subunit alpha 9	3680
ENSG00000143633	414.195	1.29274	0.104547	12.3651	4.04e-35	7.02e-33	C1orf131	128061	chromosome 1 open reading frame 131	128061
ENSG00000269964	31.2584	1.29174	0.37592	3.4362	0.000589926	0.00229315	MEI4	101928601	meiotic double-stranded break formation protein 4	101928601
ENSG00000172425	5.2256	1.29048	0.54771	2.35613	0.0184662	0.0456437	TTC36	143941	tetratricopeptide repeat domain 36	143941
ENSG00000101198	242.196	1.2885	0.379086	3.39896	0.000676423	0.00258963	NKAIN4	128414	sodium/potassium transporting ATPase interacting 4	128414
ENSG00000260852	77.7527	1.28777	0.385967	3.33648	0.00084846	0.00316914	FBXL19-AS1	283932	FBXL19 antisense RNA 1	283932
ENSG00000176532	443.252	1.28771	0.305148	4.21996	2.44e-05	0.000132297	PRR15	222171	proline rich 15	222171
ENSG00000158863	1530.2	1.28575	0.195612	6.57297	4.93e-11	7.52e-10	FAM160B2	64760	family with sequence similarity 160 member B2	64760
ENSG00000065154	4851.32	1.2853	0.167389	7.67855	1.61e-14	3.95e-13	OAT	4942	ornithine aminotransferase	4942
ENSG00000110801	265.815	1.28522	0.129665	9.91185	3.7e-23	2.34e-21	PSMD9	5715	proteasome 26S subunit, non-ATPase 9	5715
ENSG00000169231	399.609	1.28512	0.353033	3.64024	0.000272388	0.00115534	THBS3	7059	thrombospondin 3	7059
ENSG00000176410	233.541	1.285	0.14353	8.95283	3.46e-19	1.46e-17	DNAJC30	84277	DnaJ heat shock protein family (Hsp40) member C30	84277
ENSG00000152433	47.3136	1.28385	0.308093	4.16708	3.09e-05	0.000163317	ZNF547	284306	zinc finger protein 547	284306
ENSG00000163710	516.031	1.28098	0.195062	6.56703	5.13e-11	7.8e-10	PCOLCE2	26577	procollagen C-endopeptidase enhancer 2	26577
ENSG00000161281	11.4836	1.28081	0.418064	3.06368	0.00218632	0.00729448	COX7A1	1346	cytochrome c oxidase subunit 7A1	1346
ENSG00000254231	11.9198	1.27996	0.361832	3.53745	0.000404017	0.00163956	LOC105375624	105375624	uncharacterized LOC105375624	105375624
ENSG00000165730	222.655	1.27908	0.384501	3.32659	0.000879163	0.00327035	STOX1	219736	storkhead box 1	219736
ENSG00000014257	50.3469	1.27887	0.443069	2.88639	0.00389695	0.0120551	ACPP	55	acid phosphatase, prostate	55
ENSG00000265185	95.6083	1.27847	0.421453	3.03348	0.00241753	0.0079635	SNORD3B-1	26851	small nucleolar RNA, C/D box 3B-1	26851
ENSG00000266338	1772.66	1.27753	0.235854	5.41658	6.07e-08	5.52e-07	NBPF15	284565	NBPF member 15	284565
ENSG00000196118	27.5883	1.27718	0.229886	5.5557	2.77e-08	2.7e-07	CCDC189	90835	coiled-coil domain containing 189	90835
ENSG00000065320	468.482	1.2757	0.367129	3.4748	0.000511229	0.00202434	NTN1	9423	netrin 1	9423
ENSG00000183208	31.8778	1.27557	0.343019	3.71866	0.000200282	0.000876359	GDPGP1	390637	GDP-D-glucose phosphorylase 1	390637
ENSG00000254838	10.7243	1.27513	0.476677	2.67505	0.00747191	0.0211658	GVINP1	387751	GTPase, very large interferon inducible pseudogene 1	387751
ENSG00000181061	1391.81	1.27431	0.18486	6.89339	5.45e-12	9.42e-11	HIGD1A	25994	HIG1 hypoxia inducible domain family member 1A	25994
ENSG00000136286	8.79674	1.2735	0.475862	2.67619	0.00744637	0.0210989	MYO1G	64005	myosin IG	64005
ENSG00000257950	39.1755	1.27154	0.244429	5.20207	1.97e-07	1.64e-06	P2RX5-TAX1BP3	100533970	P2RX5-TAX1BP3 readthrough (NMD candidate)	100533970
ENSG00000156050	36.1765	1.27092	0.364037	3.49119	0.000480869	0.00191948	FAM161B	145483	FAM161 centrosomal protein B	145483
ENSG00000157637	1961.35	1.26648	0.223186	5.67456	1.39e-08	1.43e-07	SLC38A10	124565	solute carrier family 38 member 10	124565
ENSG00000072163	185.378	1.26638	0.488006	2.59502	0.00945857	0.0258108	LIMS2	55679	LIM zinc finger domain containing 2	55679
ENSG00000268895	41.569	1.26605	0.28292	4.47496	7.64e-06	4.62e-05	A1BG-AS1	503538	A1BG antisense RNA 1	503538
ENSG00000060762	270.033	1.26526	0.175817	7.19645	6.18e-13	1.22e-11	MPC1	51660	mitochondrial pyruvate carrier 1	51660
ENSG00000115419	3562.86	1.26506	0.144069	8.78096	1.62e-18	6.39e-17	GLS	2744	glutaminase	2744
ENSG00000161217	1398.37	1.26471	0.134678	9.39065	5.96e-21	3.05e-19	PCYT1A	5130	phosphate cytidylyltransferase 1, choline, alpha	5130
ENSG00000230359	21.2527	1.26423	0.385864	3.27638	0.00105148	0.00383064	TPI1P2	286016	triosephosphate isomerase 1 pseudogene 2	286016
ENSG00000184887	466.322	1.26369	0.248239	5.09063	3.57e-07	2.83e-06	BTBD6	90135	BTB domain containing 6	90135
ENSG00000165025	238.078	1.26366	0.341374	3.70171	0.000214155	0.00093095	SYK	6850	spleen associated tyrosine kinase	6850
ENSG00000198482	542.697	1.26346	0.175434	7.20189	5.94e-13	1.18e-11	ZNF808	388558	zinc finger protein 808	388558
ENSG00000069974	296.181	1.26286	0.19312	6.53926	6.18e-11	9.3e-10	RAB27A	5873	RAB27A, member RAS oncogene family	5873
ENSG00000170004	2649.6	1.26277	0.271048	4.65883	3.18e-06	2.09e-05	CHD3	1107	chromodomain helicase DNA binding protein 3	1107
ENSG00000181472	947.054	1.26263	0.13012	9.70357	2.91e-22	1.69e-20	ZBTB2	57621	zinc finger and BTB domain containing 2	57621
ENSG00000272150	976.2	1.26256	0.209963	6.01326	1.82e-09	2.14e-08	NBPF25P	101929780	NBPF member 25, pseudogene	101929780
ENSG00000213071	23.1256	1.26242	0.34911	3.61612	0.000299057	0.00125542	LPAL2	80350	lipoprotein(a) like 2, pseudogene	80350
ENSG00000267530	34.9918	1.26159	0.390455	3.23107	0.00123328	0.00441079	LINC01836	107985343	long intergenic non-protein coding RNA 1836	107985343
ENSG00000255435	6.08392	1.26106	0.529644	2.38096	0.0172678	0.0430858	LOC101929089	101929089	uncharacterized LOC101929089	101929089
ENSG00000187676	281.497	1.25976	0.180276	6.98795	2.79e-12	5.05e-11	B3GLCT	145173	beta 3-glucosyltransferase	145173
ENSG00000160226	405.531	1.25875	0.19058	6.60482	3.98e-11	6.12e-10	CFAP410	755	cilia and flagella associated protein 410	755
ENSG00000169826	616.874	1.25828	0.162293	7.75314	8.97e-15	2.27e-13	CSGALNACT2	55454	chondroitin sulfate N-acetylgalactosaminyltransferase 2	55454
ENSG00000007376	1354.98	1.25546	0.10823	11.5999	4.12e-31	4.88e-29	RPUSD1	113000	RNA pseudouridine synthase domain containing 1	113000
ENSG00000150756	308.657	1.25536	0.136655	9.18634	4.06e-20	1.91e-18	ATPSCKMT	134145	ATP synthase c subunit lysine N-methyltransferase	134145
ENSG00000174527	8.53874	1.25532	0.413459	3.03615	0.00239621	0.00790203	MYO1H	283446	myosin IH	283446
ENSG00000135047	2040.25	1.25511	0.321345	3.90581	9.39e-05	0.000444624	CTSL	1514	cathepsin L	1514
ENSG00000276380	15.571	1.2545	0.341734	3.67099	0.000241609	0.00103584	UBE2NL	389898	ubiquitin conjugating enzyme E2 N like (gene/pseudogene)	389898
ENSG00000087087	7171.4	1.25367	0.149904	8.36312	6.11e-17	2.05e-15	SRRT	51593	serrate, RNA effector molecule	51593
ENSG00000116133	17614.8	1.25308	0.162237	7.72377	1.13e-14	2.83e-13	DHCR24	1718	24-dehydrocholesterol reductase	1718
ENSG00000104356	797.288	1.25247	0.0872003	14.3631	8.82e-47	3.47e-44	POP1	10940	POP1 homolog, ribonuclease P/MRP subunit	10940
ENSG00000166341	1175.41	1.25209	0.290869	4.30466	1.67e-05	9.41e-05	DCHS1	8642	dachsous cadherin-related 1	8642
ENSG00000162493	3646.28	1.25203	0.191944	6.52291	6.9e-11	1.03e-09	PDPN	10630	podoplanin	10630
ENSG00000140650	655.26	1.25103	0.128784	9.7142	2.62e-22	1.53e-20	PMM2	5373	phosphomannomutase 2	5373
ENSG00000198888	115212	1.25066	0.24578	5.08856	3.61e-07	2.86e-06	ND1	4535	NADH dehydrogenase, subunit 1 (complex I)	4535
ENSG00000198838	126.198	1.25064	0.255289	4.89892	9.64e-07	7.07e-06	RYR3	6263	ryanodine receptor 3	6263
ENSG00000167114	1206.57	1.25062	0.124647	10.0333	1.09e-23	7.3e-22	SLC27A4	10999	solute carrier family 27 member 4	10999
ENSG00000066629	1068.17	1.24958	0.174674	7.15381	8.44e-13	1.64e-11	EML1	2009	EMAP like 1	2009
ENSG00000177992	5.37396	1.24946	0.505074	2.47382	0.0133677	0.0347673	SPATA31E1	286234	SPATA31 subfamily E member 1	286234
ENSG00000119703	50.217	1.24891	0.31078	4.01862	5.85e-05	0.000290646	ZC2HC1C	79696	zinc finger C2HC-type containing 1C	79696
ENSG00000174775	1072.81	1.24866	0.0975684	12.7978	1.69e-37	3.51e-35	HRAS	3265	HRas proto-oncogene, GTPase	3265
ENSG00000137474	165.312	1.2485	0.244717	5.10181	3.36e-07	2.68e-06	MYO7A	4647	myosin VIIA	4647
ENSG00000108813	19.4461	1.24602	0.379492	3.2834	0.00102564	0.00375033	DLX4	1748	distal-less homeobox 4	1748
ENSG00000171456	1449.77	1.24539	0.266383	4.67518	2.94e-06	1.94e-05	ASXL1	171023	ASXL transcriptional regulator 1	171023
ENSG00000225778	7.15673	1.24322	0.533116	2.33199	0.0197011	0.0482251	PROSER2-AS1	219731	PROSER2 antisense RNA 1	219731
ENSG00000163528	987.118	1.24053	0.23923	5.18551	2.15e-07	1.77e-06	CHCHD4	131474	coiled-coil-helix-coiled-coil-helix domain containing 4	131474
[truncated: 3,240 more rows]

## Sheet: Top overexpressed N-DhiPSC
	baseMean	log2FoldChange	lfcSE	stat	pvalue	padj	symbol	entrez	genename	entrezgene
ENSG00000204335	3504.99	15.2601	1.44705	10.5456	5.32e-26	2.23e-24	SP5	389058	Sp5 transcription factor	389058
ENSG00000105991	430.14	12.2334	1.45441	8.41121	4.06e-17	9.16e-16	HOXA1	3198	homeobox A1	3198
ENSG00000168542	3068.92	12.0406	1.07928	11.1562	6.68e-29	3.21e-27	COL3A1	1281	collagen type III alpha 1 chain	1281
ENSG00000113196	317.499	11.7946	1.46213	8.06674	7.22e-16	1.47e-14	HAND1	9421	heart and neural crest derivatives expressed 1	9421
ENSG00000164458	1413.85	11.5077	1.03265	11.1439	7.67e-29	3.67e-27	TBXT	6862	T-box transcription factor T	6862
ENSG00000061492	251.664	11.4607	1.46049	7.84715	4.26e-15	8.11e-14	WNT8A	7478	Wnt family member 8A	7478
ENSG00000139329	232.232	11.3446	1.80882	6.27185	3.57e-10	4.17e-09	LUM	4060	lumican	4060
ENSG00000120094	133.628	10.5451	1.4981	7.039	1.94e-12	2.9e-11	HOXB1	3211	homeobox B1	3211
ENSG00000233429	112.609	10.2992	1.48127	6.95297	3.58e-12	5.22e-11	HOTAIRM1	100506311	HOXA transcript antisense RNA, myeloid-specific 1	100506311
ENSG00000173917	104.007	10.1852	1.9396	5.25119	1.51e-07	1.25e-06	HOXB2	3212	homeobox B2	3212
ENSG00000069011	75.263	9.71921	1.49549	6.49903	8.08e-11	1.03e-09	PITX1	5307	paired like homeodomain 1	5307
ENSG00000259974	73.2369	9.67817	1.5011	6.44739	1.14e-10	1.41e-09	LINC00261	140828	long intergenic non-protein coding RNA 261	140828
ENSG00000222033	72.6304	9.66712	1.49749	6.45555	1.08e-10	1.34e-09	LINC01124	440925	long intergenic non-protein coding RNA 1124	440925
ENSG00000146374	66.9821	9.55084	1.50145	6.36107	2e-10	2.41e-09	RSPO3	84870	R-spondin 3	84870
ENSG00000125798	179.043	9.52587	1.47188	6.47191	9.68e-11	1.21e-09	FOXA2	3170	forkhead box A2	3170
ENSG00000120093	55.4938	9.27699	1.52782	6.07205	1.26e-09	1.38e-08	HOXB3	3213	homeobox B3	3213
ENSG00000117834	142.209	9.18978	1.52142	6.04025	1.54e-09	1.66e-08	SLC5A9	200010	solute carrier family 5 member 9	200010
ENSG00000136574	473.036	8.92431	0.751458	11.876	1.58e-32	9.76e-31	GATA4	2626	GATA binding protein 4	2626
ENSG00000231107	117.079	8.91112	1.47761	6.03076	1.63e-09	1.76e-08	LINC01508	101927873	long intergenic non-protein coding RNA 1508	101927873
ENSG00000104415	37.8273	8.7269	1.54441	5.65064	1.6e-08	1.5e-07	CCN4	8840	cellular communication network factor 4	8840
ENSG00000169554	298.403	8.67446	0.860705	10.0783	6.89e-24	2.56e-22	ZEB2	9839	zinc finger E-box binding homeobox 2	9839
ENSG00000101076	33.9944	8.57377	1.55949	5.49781	3.85e-08	3.44e-07	HNF4A	3172	hepatocyte nuclear factor 4 alpha	3172
ENSG00000164093	646.022	8.56657	0.566962	15.1096	1.4e-51	1.72e-49	PITX2	5308	paired like homeodomain 2	5308
ENSG00000106038	33.109	8.53241	1.56452	5.4537	4.93e-08	4.36e-07	EVX1	2128	even-skipped homeobox 1	2128
ENSG00000221818	87.2027	8.48593	1.49198	5.6877	1.29e-08	1.22e-07	EBF2	64641	EBF transcription factor 2	64641
ENSG00000112175	29.3974	8.3612	1.57581	5.30598	1.12e-07	9.44e-07	BMP5	653	bone morphogenetic protein 5	653
ENSG00000166741	29.0143	8.34675	1.59718	5.22594	1.73e-07	1.42e-06	NNMT	4837	nicotinamide N-methyltransferase	4837
ENSG00000163508	908.504	8.27979	0.440871	18.7805	1.09e-78	2.63e-76	EOMES	8320	eomesodermin	8320
ENSG00000164379	24.3024	8.08759	1.59754	5.06254	4.14e-07	3.2e-06	FOXQ1	94234	forkhead box Q1	94234
ENSG00000164796	24.0257	8.07118	1.59906	5.04747	4.48e-07	3.45e-06	CSMD3	114788	CUB and Sushi multiple domains 3	114788
ENSG00000164116	23.6618	8.05109	1.60602	5.01306	5.36e-07	4.08e-06	GUCY1A1	2982	guanylate cyclase 1 soluble subunit alpha 1	2982
ENSG00000113722	310.82	7.99499	0.913467	8.75236	2.09e-18	5.23e-17	CDX1	1044	caudal type homeobox 1	1044
ENSG00000177398	22.4402	7.97442	1.61296	4.94395	7.66e-07	5.69e-06	UMODL1	89766	uromodulin like 1	89766
ENSG00000142182	672.787	7.97116	0.461009	17.2907	5.53e-67	1.08e-64	DNMT3L	29947	DNA methyltransferase 3 like	29947
ENSG00000164736	60.572	7.95918	1.51637	5.24884	1.53e-07	1.26e-06	SOX17	64321	SRY-box 17	64321
ENSG00000107831	666.677	7.95836	0.463093	17.1852	3.43e-66	6.51e-64	FGF8	2253	fibroblast growth factor 8	2253
ENSG00000170290	22.1167	7.95504	1.63207	4.8742	1.09e-06	7.89e-06	SLN	6588	sarcolipin	6588
ENSG00000141448	118.867	7.9298	1.06753	7.42819	1.1e-13	1.84e-12	GATA6	2627	GATA binding protein 6	2627
ENSG00000240505	21.2185	7.89344	1.62088	4.86985	1.12e-06	8.05e-06	TNFRSF13B	23495	TNF receptor superfamily member 13B	23495
ENSG00000185551	19.1605	7.74795	1.65446	4.68306	2.83e-06	1.9e-05	NR2F2	7026	nuclear receptor subfamily 2 group F member 2	7026
ENSG00000198336	155.477	7.733	0.903012	8.56356	1.09e-17	2.62e-16	MYL4	4635	myosin light chain 4	4635
ENSG00000226673	3532.17	7.71348	0.205686	37.5012	8.79e-308	7.13e-304	LINC01108	102216342	long intergenic non-protein coding RNA 1108	102216342
ENSG00000241345	18.7413	7.71226	1.64195	4.69703	2.64e-06	1.79e-05	LOC105375483	105375483	uncharacterized LOC105375483	105375483
ENSG00000090382	49.8137	7.67535	1.52446	5.03481	4.78e-07	3.67e-06	LYZ	4069	lysozyme	4069
ENSG00000108511	18.1198	7.66119	1.67382	4.57708	4.72e-06	3.06e-05	HOXB6	3216	homeobox B6	3216
ENSG00000153822	15.7788	7.46514	1.67526	4.4561	8.35e-06	5.16e-05	KCNJ16	3773	potassium voltage-gated channel subfamily J member 16	3773
ENSG00000182798	1087.31	7.42048	0.318157	23.3233	2.57e-120	2.08e-117	MAGEB17	645864	MAGE family member B17	645864
ENSG00000166509	15.3254	7.41809	1.77246	4.1852	2.85e-05	0.000159537	CLEC3A	10143	C-type lectin domain family 3 member A	10143
ENSG00000165556	250.314	7.41807	0.664248	11.1676	5.87e-29	2.84e-27	CDX2	1045	caudal type homeobox 2	1045
ENSG00000175745	14.6316	7.35737	1.69548	4.33941	1.43e-05	8.42e-05	NR2F1	7025	nuclear receptor subfamily 2 group F member 1	7025
ENSG00000128683	1606.77	7.32545	0.262965	27.8572	8.82e-171	1.79e-167	GAD1	2571	glutamate decarboxylase 1	2571
ENSG00000135111	190.636	7.28451	0.708876	10.2761	9.03e-25	3.58e-23	TBX3	6926	T-box 3	6926
ENSG00000185155	1880.95	7.20982	0.243669	29.5886	2.09e-192	5.66e-189	MIXL1	83881	Mix paired-like homeobox	83881
ENSG00000115353	33.6965	7.10619	1.55333	4.57481	4.77e-06	3.09e-05	TACR1	6869	tachykinin receptor 1	6869
ENSG00000105880	11.7628	7.03818	1.76739	3.98226	6.83e-05	0.000356323	DLX5	1749	distal-less homeobox 5	1749
ENSG00000165496	11.352	6.99369	1.79152	3.90378	9.47e-05	0.000478898	RPL10L	140801	ribosomal protein L10 like	140801
ENSG00000138449	60.9425	6.9616	1.11507	6.24318	4.29e-10	4.95e-09	SLC40A1	30061	solute carrier family 40 member 1	30061
ENSG00000134138	120.306	6.93911	0.829024	8.37022	5.75e-17	1.28e-15	MEIS2	4212	Meis homeobox 2	4212
ENSG00000230148	10.8178	6.91645	1.80855	3.82432	0.000131135	0.000642056	HOXB-AS1	100874362	HOXB cluster antisense RNA 1	100874362
ENSG00000075388	408.743	6.89914	0.458402	15.0504	3.43e-51	4.11e-49	FGF4	2249	fibroblast growth factor 4	2249
ENSG00000159182	10.5688	6.8884	1.78522	3.85858	0.000114048	0.000566259	PRAC1	84366	PRAC1 small nuclear protein	84366
ENSG00000204612	259.517	6.88128	0.552374	12.4576	1.27e-35	8.88e-34	FOXB2	442425	forkhead box B2	442425
ENSG00000179934	10.488	6.87824	1.79545	3.83094	0.000127656	0.000626282	CCR8	1237	C-C motif chemokine receptor 8	1237
ENSG00000157399	1962.95	6.86028	0.418152	16.4062	1.73e-60	2.69e-58	ARSE	415	arylsulfatase E	415
ENSG00000165682	10.1709	6.83468	1.81496	3.76575	0.00016605	0.000797431	CLEC1B	51266	C-type lectin domain family 1 member B	51266
ENSG00000237136	55.3537	6.82068	1.11788	6.10147	1.05e-09	1.16e-08	C4orf51	646603	chromosome 4 open reading frame 51	646603
ENSG00000037965	9.98144	6.80376	1.79909	3.78178	0.000155711	0.000752386	HOXC8	3224	homeobox C8	3224
ENSG00000237732	9.94738	6.79617	1.82037	3.7334	0.000188914	0.000894517	CT75	440934	cancer/testis associated transcript 75	440934
ENSG00000137473	163.424	6.79535	0.67073	10.1313	4.01e-24	1.52e-22	TTC29	83894	tetratricopeptide repeat domain 29	83894
ENSG00000267659	9.90057	6.79306	1.80174	3.77028	0.000163063	0.000784795	LINC01482	101928104	long intergenic non-protein coding RNA 1482	101928104
ENSG00000120075	9.82608	6.77985	1.80966	3.74649	0.000179329	0.000853789	HOXB5	3215	homeobox B5	3215
ENSG00000158815	157.969	6.74812	0.651551	10.357	3.89e-25	1.57e-23	FGF17	8822	fibroblast growth factor 17	8822
ENSG00000115386	9.02374	6.66362	1.89629	3.51403	0.000441356	0.00192566	REG1A	5967	regenerating family member 1 alpha	5967
ENSG00000164120	1388.8	6.63454	0.581263	11.414	3.56e-30	1.89e-28	HPGD	3248	15-hydroxyprostaglandin dehydrogenase	3248
ENSG00000171560	8.80026	6.62066	1.84856	3.58153	0.000341584	0.0015341	FGA	2243	fibrinogen alpha chain	2243
ENSG00000017427	8.63852	6.59622	1.84901	3.56744	0.000360489	0.00160979	IGF1	3479	insulin like growth factor 1	3479
ENSG00000183479	8.59809	6.59005	1.85222	3.55792	0.000373798	0.00166373	TREX2	11219	three prime repair exonuclease 2	11219
ENSG00000171476	8.40229	6.55595	1.85907	3.52646	0.00042115	0.00184844	HOPX	84525	HOP homeobox	84525
ENSG00000275896	8.36823	6.54687	1.87927	3.48373	0.00049447	0.00213253	PRSS2	5645	serine protease 2	5645
ENSG00000011465	8.31504	6.54545	1.91723	3.41401	0.00064015	0.00267681	DCN	1634	decorin	1634
ENSG00000226757	8.01069	6.48524	1.88256	3.4449	0.000571262	0.00242009	PP12613	100192379	uncharacterized LOC100192379	100192379
ENSG00000217236	7.97025	6.47856	1.88141	3.44346	0.000574323	0.00243038	SP9	100131390	Sp9 transcription factor	100131390
ENSG00000260549	21.7784	6.4718	1.60969	4.02053	5.81e-05	0.000306653	MT1L	4500	metallothionein 1L, pseudogene	4500
ENSG00000266010	7.84895	6.45838	1.88666	3.42318	0.000618942	0.00259795	GATA6-AS1	100128893	GATA6 antisense RNA 1 (head to head)	100128893
ENSG00000167244	213.613	6.44329	0.517314	12.4553	1.31e-35	9.12e-34	IGF2	3481	insulin like growth factor 2	3481
ENSG00000105996	7.57865	6.40395	1.91698	3.34065	0.000835819	0.00338446	HOXA2	3199	homeobox A2	3199
ENSG00000120068	7.53184	6.39994	1.90857	3.35327	0.00079863	0.00325155	HOXB8	3218	homeobox B8	3218
ENSG00000238113	20.6781	6.39505	1.61691	3.95512	7.65e-05	0.000394139	LINC01410	103352539	long intergenic non-protein coding RNA 1410	103352539
ENSG00000130600	2307.74	6.35162	0.464542	13.6729	1.47e-42	1.3e-40	H19	283120	H19 imprinted maternally expressed transcript	283120
ENSG00000244067	7.06575	6.30269	1.94828	3.235	0.00121641	0.00474167	GSTA2	2939	glutathione S-transferase alpha 2	2939
ENSG00000127074	7.07213	6.30116	2.07306	3.03955	0.00236933	0.00853928	RGS13	6003	regulator of G protein signaling 13	6003
ENSG00000250103	58.0055	6.29746	0.947334	6.64756	2.98e-11	3.96e-10	PANCR	110231149	PITX2 adjacent non-coding RNA	110231149
ENSG00000236384	6.93806	6.28301	1.96043	3.20491	0.00135107	0.00520476	LINC00479	150135	long intergenic non-protein coding RNA 479	150135
ENSG00000153294	6.89763	6.2752	1.97444	3.17822	0.00148182	0.00563799	ADGRF4	221393	adhesion G protein-coupled receptor F4	221393
ENSG00000118271	6.78908	6.24531	1.96261	3.18214	0.00146192	0.00557275	TTR	7276	transthyretin	7276
ENSG00000170549	54.9834	6.21858	2.42454	2.56485	0.0103221	0.0307238	IRX1	79192	iroquois homeobox 1	79192
ENSG00000225444	18.2008	6.20628	1.6511	3.75888	0.000170676	0.00081739	LINC01867	105374596	long intergenic non-protein coding RNA 1867	105374596
ENSG00000180828	6.46559	6.18086	1.98629	3.11176	0.00185973	0.00688209	BHLHE22	27319	basic helix-loop-helix family member e22	27319
ENSG00000107984	105.476	6.15839	0.679839	9.0586	1.32e-19	3.6e-18	DKK1	22943	dickkopf WNT signaling pathway inhibitor 1	22943
ENSG00000169884	307.836	6.11887	0.415371	14.7311	4.07e-49	4.58e-47	WNT10B	7480	Wnt family member 10B	7480
ENSG00000260027	6.11443	6.09731	1.99529	3.05585	0.00224422	0.00814146	HOXB7	3217	homeobox B7	3217
ENSG00000008196	6.074	6.08857	1.99988	3.04447	0.00233088	0.00841815	TFAP2B	7021	transcription factor AP-2 beta	7021
ENSG00000260266	331.322	6.07102	1.28815	4.71297	2.44e-06	1.67e-05	PPIAP46	729739	peptidylprolyl isomerase A pseudogene 46	729739
ENSG00000090104	5.95269	6.06192	2.02967	2.98665	0.00282054	0.00996469	RGS1	5996	regulator of G protein signaling 1	5996
ENSG00000147614	5.95907	6.05808	2.01488	3.00668	0.00264121	0.00940489	ATP6V0D2	245972	ATPase H+ transporting V0 subunit d2	245972
ENSG00000158856	113.823	6.04343	0.634999	9.51723	1.78e-21	5.6e-20	DMTN	2039	dematin actin binding protein	2039
ENSG00000182742	5.8782	6.04006	2.01482	2.99781	0.00271926	0.00965456	HOXB4	3214	homeobox B4	3214
ENSG00000111339	15.7044	5.99373	1.66746	3.59453	0.000324974	0.00146763	ART4	420	ADP-ribosyltransferase 4 (Dombrock blood group)	420
ENSG00000164512	5.6824	5.98987	2.03631	2.94153	0.00326593	0.0113551	ANKRD55	79722	ankyrin repeat domain 55	79722
ENSG00000077943	5.64196	5.98045	2.03638	2.93681	0.00331606	0.0115064	ITGA8	8516	integrin subunit alpha 8	8516
ENSG00000148702	5.6079	5.96731	2.10045	2.84097	0.00449771	0.0149825	HABP2	3026	hyaluronan binding protein 2	3026
ENSG00000108231	30.8874	5.96487	1.23954	4.81216	1.49e-06	1.05e-05	LGI1	9211	leucine rich glioma inactivated 1	9211
ENSG00000165197	5.56109	5.96145	2.04475	2.91549	0.00355131	0.0122268	VEGFD	2277	vascular endothelial growth factor D	2277
ENSG00000164125	76.5131	5.95747	0.788246	7.55788	4.1e-14	7.16e-13	GASK1B	51313	golgi associated kinase 1B	51313
ENSG00000177468	287.521	5.93834	0.871886	6.81091	9.7e-12	1.36e-10	OLIG3	167826	oligodendrocyte transcription factor 3	167826
ENSG00000156574	2469.72	5.93174	0.162157	36.5802	5.91e-293	2.88e-289	NODAL	4838	nodal growth differentiation factor	4838
ENSG00000255394	5.40573	5.91828	2.06026	2.87259	0.00407124	0.0137655	C8orf49	606553	chromosome 8 open reading frame 49	606553
ENSG00000174358	5.35891	5.91219	2.12634	2.78045	0.00542834	0.0176901	SLC6A19	340024	solute carrier family 6 member 19	340024
ENSG00000172005	5.36529	5.90838	2.06191	2.86549	0.00416365	0.014037	MAL	4118	mal, T cell differentiation protein	4118
ENSG00000169551	5.20993	5.86362	2.08984	2.80577	0.00501965	0.0164797	CT55	54967	cancer/testis antigen 55	54967
ENSG00000143768	6133.62	5.85199	0.365615	16.0059	1.16e-57	1.67e-55	LEFTY2	7044	left-right determination factor 2	7044
ENSG00000205678	14.2466	5.85023	1.68722	3.46737	0.000525572	0.00225071	TECRL	253017	trans-2,3-enoyl-CoA reductase like	253017
ENSG00000184984	5.12268	5.84703	2.14587	2.72478	0.00643441	0.0205339	CHRM5	1133	cholinergic receptor muscarinic 5	1133
ENSG00000232977	5.12268	5.84703	2.14587	2.72478	0.00643441	0.0205339	LINC00327	100506697	long intergenic non-protein coding RNA 327	100506697
ENSG00000196188	5.08224	5.83627	2.17941	2.67791	0.00740825	0.0232095	CTSE	1510	cathepsin E	1510
ENSG00000271824	13.9699	5.82168	1.69175	3.44121	0.000579112	0.00244894	SMIM32	389332	small integral membrane protein 32	389332
ENSG00000135355	5.00775	5.81142	2.10805	2.75678	0.00583738	0.0188689	GJA10	84694	gap junction protein alpha 10	84694
ENSG00000237149	13.8486	5.81005	1.69732	3.42307	0.00061919	0.00259855	ZNF503-AS2	100131213	ZNF503 antisense RNA 2	100131213
ENSG00000078399	4.96731	5.8007	2.12275	2.73263	0.00628307	0.0201303	HOXA9	3205	homeobox A9	3205
ENSG00000164761	233.872	5.79756	0.440747	13.1539	1.62e-39	1.31e-37	TNFRSF11B	4982	TNF receptor superfamily member 11b	4982
ENSG00000174837	4.97369	5.79611	2.12194	2.73151	0.00630445	0.0201918	ADGRE1	2015	adhesion G protein-coupled receptor E1	2015
ENSG00000139292	40.5518	5.77065	1.0137	5.69264	1.25e-08	1.19e-07	LGR5	8549	leucine rich repeat containing G protein-coupled receptor 5	8549
ENSG00000144191	4.81195	5.75246	2.12337	2.70912	0.00674622	0.0214111	CNGA3	1261	cyclic nucleotide gated channel alpha 3	1261
ENSG00000134115	4.73746	5.72531	2.15827	2.65273	0.00798438	0.0247026	CNTN6	27255	contactin 6	27255
ENSG00000163453	259.112	5.71207	0.443818	12.8703	6.62e-38	5.11e-36	IGFBP7	3490	insulin like growth factor binding protein 7	3490
ENSG00000134817	462.227	5.69709	0.681885	8.35491	6.55e-17	1.45e-15	APLNR	187	apelin receptor	187
ENSG00000115956	4.61615	5.69095	2.14756	2.64995	0.00805027	0.0248749	PLEK	5341	pleckstrin	5341
ENSG00000258977	4.57571	5.67936	2.15211	2.63897	0.00831579	0.0255557	LINC01467	101928559	long intergenic non-protein coding RNA 1467	101928559
ENSG00000165379	525.315	5.65911	0.279548	20.2438	4.03e-91	1.44e-88	LRFN5	145581	leucine rich repeat and fibronectin type III domain containing 5	145581
ENSG00000163623	62.1091	5.64982	0.776285	7.27803	3.39e-13	5.44e-12	NKX6-1	4825	NK6 homeobox 1	4825
ENSG00000106031	4.46079	5.63882	2.18898	2.57601	0.00999484	0.0298776	HOXA13	3209	homeobox A13	3209
ENSG00000112077	4.37354	5.61935	2.25034	2.49711	0.012521	0.0362185	RHAG	6005	Rh associated glycoprotein	6005
ENSG00000162595	12.1545	5.61743	1.72549	3.25555	0.00113173	0.00444649	DIRAS3	9077	DIRAS family GTPase 3	9077
ENSG00000171540	4.37991	5.61458	2.18133	2.57392	0.0100553	0.0300289	OTP	23440	orthopedia homeobox	23440
ENSG00000237819	4.33948	5.60236	2.18433	2.5648	0.0103235	0.0307243	LOC101927497	101927497	uncharacterized LOC101927497	101927497
ENSG00000160801	501.404	5.58965	0.286713	19.4957	1.19e-84	3.46e-82	PTH1R	5745	parathyroid hormone 1 receptor	5745
ENSG00000160224	439.657	5.5833	0.986571	5.6593	1.52e-08	1.43e-07	AIRE	326	autoimmune regulator	326
ENSG00000231918	70.086	5.55898	0.715732	7.76685	8.05e-15	1.5e-13	LOC730100	730100	uncharacterized LOC730100	730100
ENSG00000070526	4.17774	5.55216	2.24599	2.47203	0.0134348	0.0384457	ST6GALNAC1	55808	ST6 N-acetylgalactosaminide alpha-2,6-sialyltransferase 1	55808
ENSG00000197757	4.17774	5.55216	2.24599	2.47203	0.0134348	0.0384457	HOXC6	3223	homeobox C6	3223
ENSG00000253405	4.18412	5.54682	2.22372	2.49439	0.0126175	0.0364456	EVX1-AS	101410536	EVX1 antisense RNA	101410536
ENSG00000253293	4.10324	5.52102	2.22067	2.4862	0.0129115	0.0371624	HOXA10	3206	homeobox A10	3206
ENSG00000175329	4.06281	5.50798	2.2266	2.47372	0.0133714	0.0383048	ISX	91464	intestine specific homeobox	91464
ENSG00000174370	11.0883	5.48282	1.7516	3.13018	0.001747	0.00651248	C11orf45	219833	chromosome 11 open reading frame 45	219833
ENSG00000167780	3.98194	5.48147	2.2545	2.43134	0.015043	0.042409	SOAT2	8435	sterol O-acyltransferase 2	8435
ENSG00000168453	11.0074	5.47299	1.75966	3.11025	0.00186927	0.00691004	HR	55806	HR lysine demethylase and nuclear receptor corepressor	55806
ENSG00000234423	3.9415	5.46793	2.2784	2.39989	0.0163999	0.0456995	LINC01250	101927554	long intergenic non-protein coding RNA 1250	101927554
ENSG00000159184	21.6296	5.44458	1.25105	4.35202	1.35e-05	8e-05	HOXB13	10481	homeobox B13	10481
ENSG00000219445	151.077	5.44184	0.483347	11.2587	2.1e-29	1.04e-27	LOC101928254	101928254	uncharacterized LOC101928254	101928254
ENSG00000205362	3.86701	5.43482	2.26197	2.4027	0.0162747	0.0453975	MT1A	4489	metallothionein 1A	4489
ENSG00000163082	75.1447	5.43356	1.83805	2.95616	0.003115	0.0108833	SGPP2	130367	sphingosine-1-phosphate phosphatase 2	130367
ENSG00000082293	3.78614	5.40698	2.27568	2.37598	0.0175024	0.0482083	COL19A1	1310	collagen type XIX alpha 1 chain	1310
ENSG00000152093	52.43	5.39783	0.818554	6.59435	4.27e-11	5.59e-10	CFC1B	653275	cripto, FRL-1, cryptic family 1B	653275
ENSG00000116132	20.8273	5.39191	1.28841	4.18493	2.85e-05	0.000159687	PRRX1	5396	paired related homeobox 1	5396
ENSG00000168386	52.0064	5.38871	0.803199	6.70906	1.96e-11	2.66e-10	FILIP1L	11259	filamin A interacting protein 1 like	11259
ENSG00000145681	405.065	5.3852	0.295865	18.2015	5.02e-74	1.09e-71	HAPLN1	1404	hyaluronan and proteoglycan link protein 1	1404
ENSG00000116729	2209.3	5.35503	0.173799	30.8117	1.83e-208	5.55e-205	WLS	79971	Wnt ligand secretion mediator	79971
ENSG00000136698	60.9601	5.3521	1.67246	3.20013	0.00137363	0.0052834	CFC1	55997	cripto, FRL-1, cryptic family 1	55997
ENSG00000170369	172.545	5.35157	0.442308	12.0992	1.07e-33	6.83e-32	CST2	1470	cystatin SA	1470
ENSG00000164112	159.876	5.32727	0.454501	11.7211	9.93e-32	5.85e-30	TMEM155	132332	transmembrane protein 155	132332
ENSG00000186895	9.84538	5.29977	1.98525	2.66957	0.00759478	0.0236992	FGF3	2248	fibroblast growth factor 3	2248
ENSG00000214822	203.763	5.28251	0.455988	11.5847	4.92e-31	2.75e-29	KRT16P3	644945	keratin 16 pseudogene 3	644945
ENSG00000251226	9.58997	5.26813	1.79228	2.93934	0.00328907	0.0114307	LOC729305	729305	uncharacterized LOC729305	729305
ENSG00000141449	249.512	5.26755	0.855385	6.15811	7.36e-10	8.27e-09	GREB1L	80000	GREB1 like retinoic acid receptor coactivator	80000
ENSG00000198491	9.46233	5.25269	1.87146	2.80673	0.00500473	0.0164396	LOC101929106	101929106	uncharacterized LOC101929106	101929106
ENSG00000133937	37.6599	5.24021	1.7754	2.95156	0.00316168	0.0110289	GSC	145258	goosecoid homeobox	145258
ENSG00000183160	9.35377	5.23093	1.79912	2.90749	0.00364339	0.0124996	TMEM119	338773	transmembrane protein 119	338773
ENSG00000111783	18.4372	5.20753	1.27203	4.09388	4.24e-05	0.000229098	RFX4	5992	regulatory factor X4	5992
ENSG00000110436	280.366	5.13282	0.332395	15.4419	8.55e-54	1.09e-51	SLC1A2	6506	solute carrier family 1 member 2	6506
ENSG00000250742	8.64507	5.11326	1.8229	2.80502	0.00503135	0.0165069	LINC02381	400043	long intergenic non-protein coding RNA 2381	400043
ENSG00000132297	3086.58	5.09671	0.147735	34.499	8.31e-261	3.37e-257	HHLA1	10086	HERV-H LTR-associating 1	10086
ENSG00000170961	1003.96	5.07627	0.218707	23.2104	3.58e-119	2.64e-116	HAS2	3037	hyaluronan synthase 2	3037
ENSG00000123338	25.1116	5.0643	1.08176	4.68155	2.85e-06	1.91e-05	NCKAP1L	3071	NCK associated protein 1 like	3071
ENSG00000085276	32.7584	5.03412	0.931852	5.40227	6.58e-08	5.73e-07	MECOM	2122	MDS1 and EVI1 complex locus	2122
ENSG00000122787	8.09807	5.01245	1.864	2.68909	0.00716478	0.0225688	AKR1D1	6718	aldo-keto reductase family 1 member D1	6718
ENSG00000163501	7.73415	4.95043	1.8724	2.6439	0.0081958	0.0252476	IHH	3549	Indian hedgehog signaling molecule	3549
ENSG00000170373	887.454	4.93143	0.192462	25.6229	8.49e-145	1.15e-141	CST1	1469	cystatin SN	1469
ENSG00000180875	38.1302	4.92768	0.84971	5.79926	6.66e-09	6.62e-08	GREM2	64388	gremlin 2, DAN family BMP antagonist	64388
ENSG00000129514	15.1299	4.91124	1.33862	3.66888	0.000243616	0.00113086	FOXA1	3169	forkhead box A1	3169
ENSG00000101441	60.3133	4.91069	0.671717	7.31066	2.66e-13	4.3e-12	CST4	1472	cystatin S	1472
ENSG00000184344	1084.39	4.90849	0.222851	22.0259	1.63e-107	9e-105	GDF3	9573	growth differentiation factor 3	9573
ENSG00000258609	769.81	4.89732	0.229868	21.3049	1.02e-100	4.78e-98	LINC-ROR	100885779	long intergenic non-protein coding RNA, regulator of reprogramming	100885779
ENSG00000134363	5524.78	4.87879	0.148786	32.7906	8.01e-236	2.78e-232	FST	10468	follistatin	10468
ENSG00000016082	22.1213	4.87379	1.1333	4.30054	1.7e-05	9.91e-05	ISL1	3670	ISL LIM homeobox 1	3670
ENSG00000179428	7.30212	4.86344	1.88517	2.57984	0.00988468	0.0296066	LOC541472	541472	uncharacterized LOC541472	541472
ENSG00000015153	238.848	4.84902	0.339042	14.3021	2.12e-46	2.19e-44	YAF2	10138	YY1 associated factor 2	10138
ENSG00000246145	7.10632	4.82169	1.89248	2.54781	0.0108401	0.032007	RRS1-AS1	100505676	RRS1 antisense RNA 1 (head to head)	100505676
ENSG00000168743	134.178	4.8128	0.455503	10.5659	4.29e-26	1.8e-24	NPNT	255743	nephronectin	255743
ENSG00000143171	7.0723	4.81009	1.91751	2.50851	0.0121241	0.035238	RXRG	6258	retinoid X receptor gamma	6258
ENSG00000137203	28.1679	4.80496	1.01416	4.73786	2.16e-06	1.49e-05	TFAP2A	7020	transcription factor AP-2 alpha	7020
ENSG00000224189	20.9892	4.80143	1.16669	4.11544	3.86e-05	0.000210665	HAGLR	401022	HOXD antisense growth-associated long non-coding RNA	401022
ENSG00000183423	6.98501	4.79845	1.91002	2.51225	0.0119963	0.0349208	LRIT3	345193	leucine rich repeat, Ig-like and transmembrane domains 3	345193
ENSG00000198947	3503.78	4.79442	0.334494	14.3333	1.35e-46	1.41e-44	DMD	1756	dystrophin	1756
ENSG00000127588	6.75515	4.74254	1.9239	2.46507	0.0136988	0.0390953	GNG13	51764	G protein subunit gamma 13	51764
ENSG00000070193	13.4699	4.73868	1.38358	3.42493	0.00061495	0.00258387	FGF10	2255	fibroblast growth factor 10	2255
ENSG00000164393	6.70838	4.73853	1.93088	2.45408	0.0141244	0.0401546	ADGRF2	222611	adhesion G protein-coupled receptor F2	222611
ENSG00000135406	13.4231	4.73651	1.37295	3.44989	0.000560818	0.00238152	PRPH	5630	peripherin	5630
ENSG00000162654	13.3423	4.72824	1.37836	3.43035	0.000602809	0.00253944	GBP4	115361	guanylate binding protein 4	115361
ENSG00000173114	133.737	4.7281	0.554009	8.53434	1.41e-17	3.35e-16	LRRN3	54674	leucine rich repeat neuronal 3	54674
ENSG00000166984	6.51258	4.69304	1.93335	2.42741	0.015207	0.0428022	TCP10L2	401285	t-complex 10 like 2	401285
ENSG00000225930	18.714	4.62706	1.12401	4.11658	3.85e-05	0.000209816	LINC02249	26082	long intergenic non-protein coding RNA 2249	26082
ENSG00000168505	663.675	4.61684	0.229621	20.1063	6.49e-90	2.26e-87	GBX2	2637	gastrulation brain homeobox 2	2637
ENSG00000178033	37.0428	4.6101	0.817024	5.64254	1.68e-08	1.56e-07	CALHM5	254228	calcium homeostasis modulator family member 5	254228
ENSG00000243955	18.4842	4.60628	1.12915	4.07942	4.51e-05	0.000242694	GSTA1	2938	glutathione S-transferase alpha 1	2938
ENSG00000171956	801.941	4.59829	0.204416	22.4947	4.68e-112	2.99e-109	FOXB1	27023	forkhead box B1	27023
ENSG00000176153	97.8949	4.59681	0.495301	9.28083	1.68e-20	4.88e-19	GPX2	2877	glutathione peroxidase 2	2877
ENSG00000165655	104.035	4.59615	0.489416	9.3911	5.94e-21	1.81e-19	ZNF503	84858	zinc finger protein 503	84858
ENSG00000145040	18.2289	4.5904	1.21081	3.79118	0.000149931	0.000726625	UCN2	90226	urocortin 2	90226
ENSG00000234787	1422.23	4.58064	1.03501	4.42571	9.61e-06	5.87e-05	LINC00458	100507428	long intergenic non-protein coding RNA 458	100507428
ENSG00000232650	104.912	4.52283	0.499623	9.05249	1.4e-19	3.79e-18	LINC01780	105378934	long intergenic non-protein coding RNA 1780	105378934
ENSG00000131969	2132.1	4.51509	0.555313	8.1307	4.27e-16	8.84e-15	ABHD12B	145447	abhydrolase domain containing 12B	145447
ENSG00000264230	22.9728	4.50446	1.01508	4.43756	9.1e-06	5.58e-05	ANXA8L1	728113	annexin A8 like 1	728113
ENSG00000203727	22.8515	4.49709	1.02776	4.37564	1.21e-05	7.25e-05	SAMD5	389432	sterile alpha motif domain containing 5	389432
ENSG00000143499	950.055	4.49683	0.175989	25.5517	5.25e-144	6.72e-141	SMYD2	56950	SET and MYND domain containing 2	56950
ENSG00000123610	22.3449	4.46179	1.04862	4.25493	2.09e-05	0.000119596	TNFAIP6	7130	TNF alpha induced protein 6	7130
ENSG00000136999	134.034	4.45753	0.538204	8.28223	1.21e-16	2.62e-15	CCN3	4856	cellular communication network factor 3	4856
ENSG00000119242	161.34	4.45471	0.385647	11.5512	7.28e-31	3.97e-29	CCDC92	80212	coiled-coil domain containing 92	80212
ENSG00000108950	1268.61	4.42138	0.441587	10.0125	1.34e-23	4.91e-22	FAM20A	54757	FAM20A golgi associated secretory pathway pseudokinase	54757
ENSG00000118137	173.678	4.41798	0.381425	11.5828	5.04e-31	2.8e-29	APOA1	335	apolipoprotein A1	335
ENSG00000196159	730.31	4.4005	0.199947	22.0083	2.4e-107	1.3e-104	FAT4	79633	FAT atypical cadherin 4	79633
ENSG00000117152	21.4468	4.39759	1.00467	4.37713	1.2e-05	7.2e-05	RGS4	5999	regulator of G protein signaling 4	5999
ENSG00000229544	2785.74	4.39703	0.120038	36.6303	9.43e-294	5.74e-290	NKX1-2	390010	NK1 homeobox 2	390010
ENSG00000142494	503.525	4.39601	0.240729	18.2613	1.68e-74	3.69e-72	SLC47A1	55244	solute carrier family 47 member 1	55244
ENSG00000186867	58.4962	4.38513	0.613663	7.14583	8.95e-13	1.38e-11	QRFPR	84109	pyroglutamylated RFamide peptide receptor	84109
ENSG00000102359	10.3797	4.35279	1.49057	2.92022	0.00349781	0.0120648	SRPX2	27286	sushi repeat containing protein X-linked 2	27286
ENSG00000125872	149.734	4.34303	0.42883	10.1276	4.17e-24	1.57e-22	LRRN4	164312	leucine rich repeat neuronal 4	164312
ENSG00000143995	20.3806	4.32079	1.02623	4.21035	2.55e-05	0.000144031	MEIS1	4211	Meis homeobox 1	4211
ENSG00000243064	10.1434	4.31781	1.49642	2.88544	0.00390873	0.0132917	ABCC13	150000	ATP binding cassette subfamily C member 13 (pseudogene)	150000
ENSG00000140279	15.2513	4.31555	1.22686	3.51755	0.000435553	0.00190307	DUOX2	50506	dual oxidase 2	50506
ENSG00000133317	166.974	4.31093	0.37934	11.3643	6.3e-30	3.27e-28	LGALS12	85329	galectin 12	85329
ENSG00000147889	79.7091	4.28898	0.557248	7.69673	1.4e-14	2.55e-13	CDKN2A	1029	cyclin dependent kinase inhibitor 2A	1029
ENSG00000125378	727.698	4.25606	0.214158	19.8735	6.9e-88	2.21e-85	BMP4	652	bone morphogenetic protein 4	652
ENSG00000041982	1983.22	4.25313	0.147931	28.7508	8.86e-182	2.16e-178	TNC	3371	tenascin C	3371
ENSG00000076770	1779.74	4.22918	0.184728	22.894	5.33e-116	3.81e-113	MBNL3	55796	muscleblind like splicing regulator 3	55796
ENSG00000164318	66.4393	4.21302	0.558362	7.54532	4.51e-14	7.84e-13	EGFLAM	133584	EGF like, fibronectin type III and laminin G domains	133584
ENSG00000166450	1881.31	4.16564	0.686678	6.06637	1.31e-09	1.43e-08	PRTG	283659	protogenin	283659
ENSG00000183779	277.687	4.14926	0.286479	14.4837	1.54e-47	1.62e-45	ZNF703	80139	zinc finger protein 703	80139
ENSG00000057252	861.715	4.14354	0.193744	21.3867	1.78e-101	8.47e-99	SOAT1	6646	sterol O-acyltransferase 1	6646
ENSG00000128918	18.1332	4.14278	1.05724	3.9185	8.91e-05	0.000453417	ALDH1A2	8854	aldehyde dehydrogenase 1 family member A2	8854
ENSG00000003436	572.072	4.13448	0.223716	18.4809	2.94e-76	6.68e-74	TFPI	7035	tissue factor pathway inhibitor	7035
ENSG00000198796	97.4277	4.10702	0.467869	8.77815	1.66e-18	4.19e-17	ALPK2	115701	alpha kinase 2	115701
ENSG00000173077	8.85372	4.10397	1.54145	2.66241	0.0077584	0.0241077	2019-12-01	50514	deleted in esophageal cancer 1	50514
ENSG00000164532	8.73242	4.08474	1.52969	2.67031	0.00757819	0.0236535	TBX20	57057	T-box 20	57057
ENSG00000182308	8.69202	4.07818	1.48355	2.74893	0.00597898	0.0192728	DCAF4L1	285429	DDB1 and CUL4 associated factor 4 like 1	285429
ENSG00000184571	8.69202	4.07818	1.48355	2.74893	0.00597898	0.0192728	PIWIL3	440822	piwi like RNA-mediated gene silencing 3	440822
ENSG00000203867	177.848	4.07762	0.410261	9.93908	2.81e-23	1.01e-21	RBM20	282996	RNA binding motif protein 20	282996
ENSG00000143632	1542.86	4.07501	0.416819	9.77645	1.42e-22	4.81e-21	ACTA1	58	actin alpha 1, skeletal muscle	58
ENSG00000136244	25.8208	4.06702	0.927903	4.38302	1.17e-05	7.02e-05	IL6	3569	interleukin 6	3569
ENSG00000163565	295.199	4.0548	0.297106	13.6476	2.09e-42	1.84e-40	IFI16	3428	interferon gamma inducible protein 16	3428
ENSG00000115414	15499.4	4.03782	0.430648	9.37614	6.84e-21	2.07e-19	FN1	2335	fibronectin 1	2335
ENSG00000145721	42.1363	4.02888	0.718782	5.60516	2.08e-08	1.92e-07	LIX1	167410	limb and CNS expressed 1	167410
ENSG00000177519	1455.8	4.01181	0.14218	28.2165	3.67e-175	8.12e-172	RPRM	56475	reprimo, TP53 dependent G2 arrest mediator homolog	56475
ENSG00000142405	408.175	3.99905	0.290968	13.744	5.54e-43	4.99e-41	NLRP12	91662	NLR family pyrin domain containing 12	91662
ENSG00000165794	8.13867	3.97827	1.50655	2.64065	0.00827478	0.0254586	SLC39A2	29986	solute carrier family 39 member 2	29986
ENSG00000232759	23.735	3.93753	0.902041	4.36514	1.27e-05	7.57e-05	LOC100506178	100506178	uncharacterized LOC100506178	100506178
ENSG00000188710	7.86204	3.92552	1.57094	2.49884	0.01246	0.0360934	QRFP	347148	pyroglutamylated RFamide peptide	347148
ENSG00000081479	316.545	3.91639	0.255787	15.3111	6.44e-53	8.08e-51	LRP2	4036	LDL receptor related protein 2	4036
ENSG00000243709	1129.87	3.91194	0.179483	21.7956	2.56e-105	1.32e-102	LEFTY1	10637	left-right determination factor 1	10637
ENSG00000144962	11.6483	3.9101	1.28229	3.0493	0.00229373	0.00830249	SPATA16	83893	spermatogenesis associated 16	83893
ENSG00000176438	27.1893	3.90544	0.84322	4.63158	3.63e-06	2.4e-05	SYNE3	161176	spectrin repeat containing nuclear envelope family member 3	161176
ENSG00000134853	112.167	3.90055	0.41318	9.44032	3.72e-21	1.14e-19	PDGFRA	5156	platelet derived growth factor receptor alpha	5156
ENSG00000175077	107.474	3.89065	0.53986	7.20678	5.73e-13	8.98e-12	RTP1	132112	receptor transporter protein 1	132112
ENSG00000167800	46.0313	3.88748	0.637702	6.09608	1.09e-09	1.2e-08	TBX10	347853	T-box 10	347853
ENSG00000077092	38.1162	3.87966	0.72184	5.37467	7.67e-08	6.61e-07	RARB	5915	retinoic acid receptor beta	5915
ENSG00000140873	18.9229	3.86797	0.98472	3.92799	8.57e-05	0.000436808	ADAMTS18	170692	ADAM metallopeptidase with thrombospondin type 1 motif 18	170692
ENSG00000203710	113.09	3.86041	0.415528	9.29037	1.54e-20	4.48e-19	CR1	1378	complement C3b/C4b receptor 1 (Knops blood group)	1378
ENSG00000174145	18.7334	3.84988	1.01109	3.80765	0.000140295	0.000683488	NWD2	57495	NACHT and WD repeat domain containing 2	57495
ENSG00000121075	7.42997	3.8368	1.54404	2.4849	0.0129587	0.0372631	TBX4	9496	T-box 4	9496
ENSG00000181195	33.1955	3.82631	0.741983	5.15687	2.51e-07	2e-06	PENK	5179	proenkephalin	5179
ENSG00000170382	851.923	3.82006	0.168874	22.6208	2.71e-113	1.78e-110	LRRN2	10446	leucine rich repeat neuronal 2	10446
ENSG00000170893	14.5429	3.80419	1.12057	3.39486	0.000686633	0.00284235	TRH	7200	thyrotropin releasing hormone	7200
ENSG00000171208	1827.08	3.80072	0.144802	26.2477	7.59e-152	1.15e-148	NETO2	81831	neuropilin and tolloid like 2	81831
ENSG00000179348	54.3787	3.79967	0.584588	6.49975	8.05e-11	1.02e-09	GATA2	2624	GATA binding protein 2	2624
ENSG00000158874	14.3811	3.78872	1.11041	3.41201	0.000644864	0.00269143	APOA2	336	apolipoprotein A2	336
ENSG00000178343	204.406	3.7848	0.319077	11.8617	1.87e-32	1.16e-30	SHISA3	152573	shisa family member 3	152573
ENSG00000091986	559.871	3.77528	0.545229	6.92421	4.38e-12	6.34e-11	CCDC80	151887	coiled-coil domain containing 80	151887
ENSG00000026025	7870.61	3.76043	0.399021	9.42414	4.34e-21	1.33e-19	VIM	7431	vimentin	7431
ENSG00000057657	328.196	3.7575	0.297168	12.6443	1.2e-36	8.73e-35	PRDM1	639	PR/SET domain 1	639
ENSG00000147655	28.1344	3.75376	0.79854	4.70077	2.59e-06	1.76e-05	RSPO2	340419	R-spondin 2	340419
ENSG00000197721	408.099	3.7531	0.282132	13.3026	2.23e-40	1.84e-38	CR1L	1379	complement C3b/C4b receptor 1 like	1379
ENSG00000144476	56.0879	3.75089	0.60352	6.21502	5.13e-10	5.88e-09	ACKR3	57007	atypical chemokine receptor 3	57007
ENSG00000166963	462.037	3.7473	0.265927	14.0915	4.29e-45	4.14e-43	MAP1A	4130	microtubule associated protein 1A	4130
ENSG00000230392	6.99156	3.747	1.57622	2.37721	0.017444	0.0480802	LOC101928336	101928336	uncharacterized LOC101928336	101928336
ENSG00000241158	10.5139	3.74651	1.29412	2.89503	0.00379123	0.0129371	ADAMTS9-AS1	101929335	ADAMTS9 antisense RNA 1	101929335
ENSG00000142185	104.031	3.73382	0.492617	7.57955	3.47e-14	6.09e-13	TRPM2	7226	transient receptor potential cation channel subfamily M member 2	7226
ENSG00000197405	13.7874	3.72429	1.14455	3.25393	0.00113819	0.00446824	C5AR1	728	complement C5a receptor 1	728
ENSG00000137809	79.1973	3.72376	0.609521	6.10932	1e-09	1.11e-08	ITGA11	22801	integrin subunit alpha 11	22801
ENSG00000152049	10.3118	3.71929	1.36406	2.72664	0.0063983	0.0204403	KCNE4	23704	potassium voltage-gated channel subfamily E regulatory subunit 4	23704
ENSG00000198739	23.9778	3.71515	0.871894	4.26101	2.04e-05	0.000116772	LRRTM3	347731	leucine rich repeat transmembrane neuronal 3	347731
ENSG00000189190	1615.59	3.68205	0.157265	23.413	3.15e-121	2.74e-118	ZNF600	162966	zinc finger protein 600	162966
ENSG00000184226	50.2158	3.67859	0.614921	5.98221	2.2e-09	2.34e-08	PCDH9	5101	protocadherin 9	5101
ENSG00000205085	13.4021	3.67596	1.15556	3.1811	0.00146717	0.00558927	FAM71F2	346653	family with sequence similarity 71 member F2	346653
ENSG00000130635	2324.9	3.67391	0.165883	22.1476	1.1e-108	6.37e-106	COL5A1	1289	collagen type V alpha 1 chain	1289
ENSG00000125848	183.605	3.67275	0.318903	11.5168	1.09e-30	5.89e-29	FLRT3	23767	fibronectin leucine rich transmembrane protein 3	23767
ENSG00000123360	379.673	3.67003	0.264114	13.8956	6.73e-44	6.23e-42	PDE1B	5153	phosphodiesterase 1B	5153
ENSG00000187569	29.154	3.6282	0.820273	4.42315	9.73e-06	5.93e-05	DPPA3	359787	developmental pluripotency associated 3	359787
ENSG00000158258	148.4	3.6209	0.372735	9.71442	2.62e-22	8.72e-21	CLSTN2	64084	calsyntenin 2	64084
ENSG00000283526	28.9858	3.62084	0.84264	4.29702	1.73e-05	0.000100566	PRRT1B	642515	proline rich transmembrane protein 1B	642515
ENSG00000196569	1165.85	3.61687	0.150564	24.0222	1.63e-127	1.59e-124	LAMA2	3908	laminin subunit alpha 2	3908
ENSG00000125355	25.6102	3.60747	0.836954	4.31024	1.63e-05	9.53e-05	TMEM255A	55026	transmembrane protein 255A	55026
ENSG00000163131	9.40089	3.578	1.35924	2.63236	0.00847935	0.0259926	CTSS	1520	cathepsin S	1520
ENSG00000090975	859.102	3.56974	0.181319	19.6876	2.75e-86	8.48e-84	PITPNM2	57605	phosphatidylinositol transfer protein membrane associated 2	57605
ENSG00000085741	21.7771	3.56298	0.878793	4.0544	5.03e-05	0.000267644	WNT11	7481	Wnt family member 11	7481
ENSG00000166823	18.6592	3.56092	0.986065	3.61124	0.000304736	0.00138394	MESP1	55897	mesoderm posterior bHLH transcription factor 1	55897
ENSG00000163638	223.486	3.55878	0.290752	12.2399	1.9e-34	1.26e-32	ADAMTS9	56999	ADAM metallopeptidase with thrombospondin type 1 motif 9	56999
ENSG00000255474	37.0416	3.5493	0.680527	5.21551	1.83e-07	1.49e-06	GAU1	101929549	GALNT8 antisense upstream 1	101929549
ENSG00000185924	30.6375	3.53767	0.757592	4.66962	3.02e-06	2.02e-05	RTN4RL1	146760	reticulon 4 receptor like 1	146760
ENSG00000148053	21.3578	3.52888	0.968874	3.64225	0.000270265	0.00124106	NTRK2	4915	neurotrophic receptor tyrosine kinase 2	4915
ENSG00000146094	322.577	3.52754	0.263545	13.385	7.4e-41	6.21e-39	DOK3	79930	docking protein 3	79930
ENSG00000186594	124.412	3.52257	0.382265	9.215	3.11e-20	8.87e-19	MIR22HG	84981	MIR22 host gene	84981
ENSG00000109099	147.93	3.51482	0.351819	9.9904	1.68e-23	6.12e-22	PMP22	5376	peripheral myelin protein 22	5376
ENSG00000168646	1859.58	3.50232	0.143159	24.4645	3.52e-132	3.57e-129	AXIN2	8313	axin 2	8313
ENSG00000172238	38.8975	3.50124	0.671883	5.21109	1.88e-07	1.53e-06	ATOH1	474	atonal bHLH transcription factor 1	474
ENSG00000162951	29.6733	3.49112	0.7726	4.51866	6.22e-06	3.94e-05	LRRTM1	347730	leucine rich repeat transmembrane neuronal 1	347730
ENSG00000112981	23.6394	3.48162	0.857431	4.06052	4.9e-05	0.000261349	NME5	8382	NME/NM23 family member 5	8382
ENSG00000118432	76.6631	3.48006	0.512723	6.7874	1.14e-11	1.59e-10	CNR1	1268	cannabinoid receptor 1	1268
ENSG00000154188	85.442	3.47743	1.24408	2.79518	0.00518704	0.0169674	ANGPT1	284	angiopoietin 1	284
ENSG00000196381	29.3753	3.47166	0.791254	4.38754	1.15e-05	6.89e-05	ZNF781	163115	zinc finger protein 781	163115
ENSG00000127863	184.774	3.4687	0.330873	10.4835	1.03e-25	4.28e-24	TNFRSF19	55504	TNF receptor superfamily member 19	55504
ENSG00000111186	239.675	3.4473	0.339347	10.1586	3.03e-24	1.16e-22	WNT5B	81029	Wnt family member 5B	81029
ENSG00000165168	19.7596	3.41214	0.916343	3.72365	0.000196365	0.000926735	CYBB	1536	cytochrome b-245 beta chain	1536
ENSG00000166407	14.1109	3.41064	1.06911	3.19016	0.00142196	0.0054426	LMO1	4004	LIM domain only 1	4004
ENSG00000167874	200.293	3.40941	0.305576	11.1573	6.59e-29	3.17e-27	TMEM88	92162	transmembrane protein 88	92162
ENSG00000104899	89.6652	3.39795	0.430757	7.88832	3.06e-15	5.9e-14	AMH	268	anti-Mullerian hormone	268
ENSG00000078814	153.256	3.39004	0.343918	9.85714	6.38e-23	2.22e-21	MYH7B	57644	myosin heavy chain 7B	57644
ENSG00000145864	72.2658	3.38282	0.52884	6.39668	1.59e-10	1.94e-09	GABRB2	2561	gamma-aminobutyric acid type A receptor beta2 subunit	2561
ENSG00000188984	35.7329	3.36909	0.677538	4.97254	6.61e-07	4.96e-06	AADACL3	126767	arylacetamide deacetylase like 3	126767
ENSG00000137486	3212.25	3.36585	0.41205	8.16854	3.12e-16	6.52e-15	ARRB1	408	arrestin beta 1	408
ENSG00000169306	16.3586	3.35848	1.0232	3.28234	0.00102949	0.00409107	IL1RAPL1	11141	interleukin 1 receptor accessory protein like 1	11141
ENSG00000177202	19.0168	3.3493	0.914163	3.66378	0.000248516	0.00115207	SPACA4	171169	sperm acrosome associated 4	171169
ENSG00000138795	281.558	3.34481	0.269991	12.3886	3.01e-35	2.06e-33	LEF1	51176	lymphoid enhancer binding factor 1	51176
ENSG00000250334	8.10479	3.34063	1.38925	2.40464	0.0161886	0.0451986	LINC00989	100506035	long intergenic non-protein coding RNA 989	100506035
ENSG00000166527	13.4832	3.33696	1.10916	3.00856	0.00262492	0.00935372	CLEC4D	338339	C-type lectin domain family 4 member D	338339
ENSG00000104435	105.245	3.3369	0.445025	7.49824	6.47e-14	1.11e-12	STMN2	11075	stathmin 2	11075
ENSG00000159450	26.8853	3.33273	0.786063	4.23978	2.24e-05	0.000127454	TCHH	7062	trichohyalin	7062
ENSG00000240583	32.1636	3.33106	0.782128	4.25897	2.05e-05	0.000117705	AQP1	358	aquaporin 1 (Colton blood group)	358
ENSG00000109072	42.8673	3.33071	0.691854	4.81418	1.48e-06	1.05e-05	VTN	7448	vitronectin	7448
ENSG00000135218	34.7753	3.32737	0.750101	4.4359	9.17e-06	5.62e-05	CD36	948	CD36 molecule	948
ENSG00000231689	191.946	3.32069	0.318934	10.4118	2.19e-25	8.95e-24	LINC01090	104355152	long intergenic non-protein coding RNA 1090	104355152
ENSG00000104267	674.515	3.30054	0.175287	18.8294	4.34e-79	1.08e-76	CA2	760	carbonic anhydrase 2	760
ENSG00000019991	10.5205	3.29585	1.23596	2.66662	0.00766181	0.0238655	HGF	3082	hepatocyte growth factor	3082
ENSG00000273604	766.151	3.29339	0.174008	18.9266	6.89e-80	1.76e-77	EPOP	100170841	elongin BC and polycomb repressive complex 2 associated protein	100170841
ENSG00000189056	26.1766	3.28994	0.779244	4.22197	2.42e-05	0.000137313	RELN	5649	reelin	5649
ENSG00000169908	18.0996	3.27431	0.959225	3.4135	0.000641348	0.00268051	TM4SF1	4071	transmembrane 4 L six family member 1	4071
ENSG00000115461	452.838	3.2728	0.230627	14.1909	1.04e-45	1.04e-43	IGFBP5	3488	insulin like growth factor binding protein 5	3488
ENSG00000198417	138.882	3.2622	1.00428	3.24829	0.00116103	0.00454837	MT1F	4494	metallothionein 1F	4494
ENSG00000162849	146.91	3.2375	0.335225	9.6577	4.56e-22	1.5e-20	KIF26B	55083	kinesin family member 26B	55083
ENSG00000126353	30.3206	3.23594	0.727532	4.44783	8.67e-06	5.35e-05	CCR7	1236	C-C motif chemokine receptor 7	1236
ENSG00000169933	70.6277	3.23092	0.489757	6.59698	4.2e-11	5.5e-10	FRMPD4	9758	FERM and PDZ domain containing 4	9758
ENSG00000044524	20.0831	3.22506	0.949352	3.39712	0.000681002	0.00282433	EPHA3	2042	EPH receptor A3	2042
ENSG00000129749	25.07	3.22167	0.785272	4.10262	4.08e-05	0.000221345	CHRNA10	57053	cholinergic receptor nicotinic alpha 10 subunit	57053
ENSG00000168004	1440.59	3.22009	0.158152	20.3607	3.73e-92	1.42e-89	PLAAT5	117245	phospholipase A and acyltransferase 5	117245
ENSG00000136099	180.261	3.21994	0.310662	10.3648	3.59e-25	1.45e-23	PCDH8	5100	protocadherin 8	5100
ENSG00000040731	10.0076	3.21643	1.34041	2.39958	0.0164138	0.0457169	CDH10	1008	cadherin 10	1008
ENSG00000110090	1561.89	3.20899	0.180857	17.7433	1.94e-70	4.07e-68	CPT1A	1374	carnitine palmitoyltransferase 1A	1374
ENSG00000114270	3270.69	3.2088	0.414124	7.7484	9.31e-15	1.73e-13	COL7A1	1294	collagen type VII alpha 1 chain	1294
ENSG00000197406	22.384	3.20816	0.841338	3.81317	0.000137198	0.000669854	DIO3	1735	iodothyronine deiodinase 3	1735
ENSG00000080503	1336.72	3.20759	0.155969	20.5655	5.59e-94	2.23e-91	SMARCA2	6595	SWI/SNF related, matrix associated, actin dependent regulator of chromatin, subfamily a, member 2	6595
ENSG00000135409	9.92676	3.20459	1.33849	2.39418	0.0166574	0.0463005	AMHR2	269	anti-Mullerian hormone receptor type 2	269
ENSG00000147869	465.662	3.20242	0.61089	5.24222	1.59e-07	1.3e-06	CER1	9350	cerberus 1, DAN family BMP antagonist	9350
ENSG00000266074	161.06	3.20203	0.846807	3.7813	0.000156012	0.000753542	BAHCC1	57597	BAH domain and coiled-coil containing 1	57597
ENSG00000275410	24.6443	3.19196	0.799242	3.99374	6.5e-05	0.000340736	HNF1B	6928	HNF1 homeobox B	6928
ENSG00000197993	119.914	3.18078	0.411264	7.73417	1.04e-14	1.93e-13	KEL	3792	Kell metallo-endopeptidase (Kell blood group)	3792
ENSG00000123901	14.6368	3.17553	1.02484	3.09857	0.00194456	0.00715899	GPR83	10888	G protein-coupled receptor 83	10888
ENSG00000168398	97.411	3.17448	0.405308	7.83227	4.79e-15	9.1e-14	BDKRB2	624	bradykinin receptor B2	624
ENSG00000265190	33.9176	3.16931	0.698351	4.53828	5.67e-06	3.62e-05	ANXA8	653145	annexin A8	653145
ENSG00000075223	235.269	3.16763	0.294567	10.7535	5.7e-27	2.53e-25	SEMA3C	10512	semaphorin 3C	10512
ENSG00000133106	38.7023	3.16652	0.660451	4.79448	1.63e-06	1.14e-05	EPSTI1	94240	epithelial stromal interaction 1	94240
ENSG00000198774	43.4867	3.16435	0.632223	5.00513	5.58e-07	4.24e-06	RASSF9	9182	Ras association domain family member 9	9182
ENSG00000000005	48.0479	3.15363	0.569234	5.54012	3.02e-08	2.73e-07	TNMD	64102	tenomodulin	64102
ENSG00000244945	16.8098	3.15173	0.950495	3.31588	0.000913558	0.00366772	LOC101928445	101928445	uncharacterized LOC101928445	101928445
ENSG00000275023	1546.09	3.14493	0.134895	23.3138	3.21e-120	2.52e-117	MLLT6	4302	MLLT6, PHD finger containing	4302
ENSG00000143512	9.57548	3.14408	1.28484	2.44706	0.0144028	0.0408458	HHIPL2	79802	HHIP like 2	79802
ENSG00000120149	74.1204	3.14258	0.530196	5.92721	3.08e-09	3.22e-08	MSX2	4488	msh homeobox 2	4488
ENSG00000183378	28.5053	3.13725	0.759251	4.13203	3.6e-05	0.000197208	OVCH2	341277	ovochymase 2 (gene/pseudogene)	341277
ENSG00000154274	26.1427	3.1357	0.788232	3.97815	6.95e-05	0.000361836	C4orf19	55286	chromosome 4 open reading frame 19	55286
ENSG00000171243	26.1427	3.13568	0.77101	4.06698	4.76e-05	0.000255002	SOSTDC1	25928	sclerostin domain containing 1	25928
ENSG00000258405	865.651	3.12783	0.183799	17.0177	6.07e-65	1.08e-62	ZNF578	147660	zinc finger protein 578	147660
ENSG00000139915	44.7767	3.12605	0.666051	4.69341	2.69e-06	1.82e-05	MDGA2	161357	MAM domain containing glycosylphosphatidylinositol anchor 2	161357
ENSG00000154319	360.026	3.10946	0.257844	12.0595	1.73e-33	1.1e-31	FAM167A	83648	family with sequence similarity 167 member A	83648
ENSG00000173401	95.7448	3.10819	0.406076	7.65422	1.94e-14	3.49e-13	GLIPR1L1	256710	GLIPR1 like 1	256710
ENSG00000157150	236.707	3.09907	0.313119	9.89741	4.27e-23	1.51e-21	TIMP4	7079	TIMP metallopeptidase inhibitor 4	7079
ENSG00000169570	1242.74	3.0933	0.152244	20.318	8.91e-92	3.28e-89	DTWD2	285605	DTW domain containing 2	285605
ENSG00000139438	90.1237	3.09182	0.425672	7.26339	3.78e-13	6.03e-12	FAM222A	84915	family with sequence similarity 222 member A	84915
ENSG00000204219	16.0203	3.07451	0.964436	3.18789	0.00143316	0.00547772	TCEA3	6920	transcription elongation factor A3	6920
ENSG00000136960	399.272	3.0699	0.234453	13.0939	3.57e-39	2.83e-37	ENPP2	5168	ectonucleotide pyrophosphatase/phosphodiesterase 2	5168
ENSG00000129167	15.7904	3.04821	0.99307	3.06948	0.00214429	0.00781273	TPH1	7166	tryptophan hydroxylase 1	7166
ENSG00000116106	501.524	3.04607	0.204587	14.8888	3.89e-50	4.47e-48	EPHA4	2043	EPH receptor A4	2043
ENSG00000227039	17.8955	3.03364	1.06252	2.85514	0.00430177	0.0144246	ITGB2-AS1	100505746	ITGB2 antisense RNA 1	100505746
ENSG00000182752	115.813	3.0315	0.370633	8.17923	2.86e-16	6e-15	PAPPA	5069	pappalysin 1	5069
ENSG00000163132	48.9568	3.0268	0.610993	4.95391	7.27e-07	5.43e-06	MSX1	4487	msh homeobox 1	4487
ENSG00000167634	174.311	3.01611	0.83311	3.62031	0.000294256	0.0013411	NLRP7	199713	NLR family pyrin domain containing 7	199713
ENSG00000108001	61.8464	3.01569	0.512058	5.88936	3.88e-09	4.01e-08	EBF3	253738	EBF transcription factor 3	253738
ENSG00000238042	48.5397	3.01543	0.562536	5.36041	8.3e-08	7.12e-07	LINC02257	105372950	long intergenic non-protein coding RNA 2257	105372950
ENSG00000209042	10.9186	2.99878	1.15409	2.59839	0.00936621	0.0283151	SNORD12C	26765	small nucleolar RNA, C/D box 12C	26765
ENSG00000147883	69.4957	2.99312	0.578487	5.17404	2.29e-07	1.84e-06	CDKN2B	1030	cyclin dependent kinase inhibitor 2B	1030
ENSG00000280213	28.1734	2.98495	0.732366	4.07577	4.59e-05	0.000246151	UCKL1-AS1	100113386	UCKL1 antisense RNA 1	100113386
ENSG00000102871	17.2016	2.97687	0.943142	3.15633	0.00159768	0.0060195	TRADD	8717	TNFRSF1A associated via death domain	8717
ENSG00000156427	211.095	2.97587	0.308142	9.65747	4.57e-22	1.5e-20	FGF18	8817	fibroblast growth factor 18	8817
ENSG00000203995	286.081	2.97376	0.295547	10.0619	8.14e-24	3.02e-22	ZYG11A	440590	zyg-11 family member A, cell cycle regulator	440590
ENSG00000256463	2333.14	2.97259	0.143853	20.6641	7.29e-95	2.96e-92	SALL3	27164	spalt like transcription factor 3	27164
ENSG00000114115	1171.28	2.97003	0.146942	20.2122	7.65e-91	2.7e-88	RBP1	5947	retinol binding protein 1	5947
ENSG00000215190	78.3265	2.9491	0.460348	6.40624	1.49e-10	1.83e-09	LINC00680	106660612	long intergenic non-protein coding RNA 680	106660612
ENSG00000273706	14.7241	2.93503	1.02923	2.85168	0.0043489	0.0145606	LHX1	3975	LIM homeobox 1	3975
ENSG00000064042	1090.7	2.93078	0.152163	19.2608	1.15e-82	3.1e-80	LIMCH1	22998	LIM and calponin homology domains 1	22998
ENSG00000206384	12.5384	2.92919	1.12379	2.60653	0.00914639	0.0277645	COL6A6	131873	collagen type VI alpha 6 chain	131873
ENSG00000081059	1209.17	2.92884	0.194306	15.0733	2.43e-51	2.94e-49	TCF7	6932	transcription factor 7	6932
ENSG00000169174	2427.61	2.90374	0.18162	15.988	1.55e-57	2.22e-55	PCSK9	255738	proprotein convertase subtilisin/kexin type 9	255738
ENSG00000119042	398.527	2.89852	0.24525	11.8186	3.13e-32	1.92e-30	SATB2	23314	SATB homeobox 2	23314
ENSG00000185269	26.6411	2.89229	0.775788	3.72819	0.000192859	0.000911954	NOTUM	147111	notum, palmitoleoyl-protein carboxylesterase	147111
ENSG00000162998	81.5856	2.88784	0.442755	6.52242	6.92e-11	8.85e-10	FRZB	2487	frizzled related protein	2487
ENSG00000036054	3008.47	2.8832	0.115915	24.8734	1.45e-136	1.6e-133	TBC1D23	55773	TBC1 domain family member 23	55773
ENSG00000232284	12.1872	2.88066	1.12897	2.55159	0.0107233	0.031724	GNG12-AS1	100289178	GNG12, DIRAS3 and WLS antisense RNA 1	100289178
ENSG00000242689	20.2984	2.87971	0.845227	3.40703	0.000656738	0.00273348	CNTF	1270	ciliary neurotrophic factor	1270
ENSG00000113100	16.2353	2.87448	1.0021	2.86846	0.00412474	0.013927	CDH9	1007	cadherin 9	1007
ENSG00000123609	252.517	2.85924	0.251359	11.3751	5.56e-30	2.92e-28	NMI	9111	N-myc and STAT interactor	9111
ENSG00000162174	1150.67	2.85359	0.139562	20.4467	6.42e-93	2.48e-90	ASRGL1	80150	asparaginase like 1	80150
ENSG00000004848	11.8977	2.84807	1.19209	2.38914	0.0168879	0.0468075	ARX	170302	aristaless related homeobox	170302
ENSG00000005020	457.459	2.84703	0.205294	13.8681	9.89e-44	9.08e-42	SKAP2	8935	src kinase associated phosphoprotein 2	8935
ENSG00000165566	17.8892	2.8439	0.896947	3.17064	0.00152102	0.00576372	AMER2	219287	APC membrane recruitment protein 2	219287
ENSG00000157570	2930.77	2.83815	0.15112	18.7808	1.08e-78	2.63e-76	TSPAN18	90139	tetraspanin 18	90139
ENSG00000161040	94.7581	2.83514	0.406908	6.96752	3.23e-12	4.74e-11	FBXL13	222235	F-box and leucine rich repeat protein 13	222235
ENSG00000169715	169.632	2.83395	0.373397	7.58965	3.21e-14	5.66e-13	MT1E	4493	metallothionein 1E	4493
ENSG00000160808	33.303	2.82477	0.687832	4.10677	4.01e-05	0.000217997	MYL3	4634	myosin light chain 3	4634
ENSG00000215866	1769.08	2.82004	0.17839	15.8082	2.73e-56	3.71e-54	LINC01356	100996702	long intergenic non-protein coding RNA 1356	100996702
ENSG00000133048	15.5819	2.816	1.01586	2.77204	0.00557061	0.0180955	CHI3L1	1116	chitinase 3 like 1	1116
ENSG00000177301	21.4459	2.81405	1.01986	2.75926	0.00579321	0.0187435	KCNA2	3737	potassium voltage-gated channel subfamily A member 2	3737
ENSG00000123405	89.5074	2.8108	0.418936	6.70937	1.95e-11	2.65e-10	NFE2	4778	nuclear factor, erythroid 2	4778
ENSG00000178776	11.5933	2.79982	1.14937	2.43595	0.0148527	0.0419311	C5orf46	389336	chromosome 5 open reading frame 46	389336
ENSG00000151572	81.0258	2.79774	0.466647	5.9954	2.03e-09	2.17e-08	ANO4	121601	anoctamin 4	121601
ENSG00000105974	1265.3	2.79159	0.196675	14.194	9.99e-46	1.01e-43	CAV1	857	caveolin 1	857
ENSG00000110675	26.9051	2.79133	0.733002	3.80808	0.000140049	0.000682677	ELMOD1	55531	ELMO domain containing 1	55531
ENSG00000221949	26.9178	2.78863	0.740224	3.76728	0.000165037	0.000793195	LINC01465	283416	long intergenic non-protein coding RNA 1465	283416
ENSG00000148677	68.8641	2.78187	0.498819	5.5769	2.45e-08	2.23e-07	ANKRD1	27063	ankyrin repeat domain 1	27063
ENSG00000101276	743.542	2.77587	0.211826	13.1045	3.1e-39	2.48e-37	SLC52A3	113278	solute carrier family 52 member 3	113278
ENSG00000118785	5052.07	2.76436	0.483179	5.72119	1.06e-08	1.02e-07	SPP1	6696	secreted phosphoprotein 1	6696
ENSG00000125148	279.585	2.76257	0.270736	10.2039	1.9e-24	7.33e-23	MT2A	4502	metallothionein 2A	4502
ENSG00000087245	4759.68	2.76217	0.121023	22.8235	2.68e-115	1.86e-112	MMP2	4313	matrix metallopeptidase 2	4313
ENSG00000197614	20.7306	2.76016	0.845815	3.26331	0.0011012	0.00434125	MFAP5	8076	microfibril associated protein 5	8076
ENSG00000112837	20.669	2.74951	0.87993	3.12469	0.00177992	0.006619	TBX18	9096	T-box 18	9096
ENSG00000144821	20.5348	2.74388	0.863315	3.17831	0.00148137	0.00563718	MYH15	22989	myosin heavy chain 15	22989
ENSG00000122145	42.8171	2.73833	0.581952	4.70541	2.53e-06	1.72e-05	TBX22	50945	T-box 22	50945
ENSG00000025708	20.454	2.73816	0.842975	3.24821	0.00116132	0.00454879	TYMP	1890	thymidine phosphorylase	1890
ENSG00000054598	31.6281	2.73498	0.672518	4.06678	4.77e-05	0.000255107	FOXC1	2296	forkhead box C1	2296
ENSG00000246763	111.484	2.73237	0.390258	7.00145	2.53e-12	3.76e-11	RGMB-AS1	503569	RGMB antisense RNA 1	503569
ENSG00000158516	18.5171	2.73069	0.881058	3.09933	0.00193961	0.00714184	CPA2	1358	carboxypeptidase A2	1358
ENSG00000182578	14.7987	2.72851	1.0037	2.71847	0.00655851	0.0208806	CSF1R	1436	colony stimulating factor 1 receptor	1436
ENSG00000180318	62.7987	2.72566	0.488445	5.58029	2.4e-08	2.19e-07	ALX1	8092	ALX homeobox 1	8092
ENSG00000008441	22.1078	2.72474	0.866203	3.14561	0.00165741	0.00621951	NFIX	4784	nuclear factor I X	4784
ENSG00000173320	1845.62	2.72428	0.135566	20.0955	8.08e-90	2.77e-87	STOX2	56977	storkhead box 2	56977
ENSG00000198948	956.716	2.71428	0.16531	16.4193	1.39e-60	2.23e-58	MFAP3L	9848	microfibril associated protein 3 like	9848
ENSG00000173281	5383.04	2.71184	0.120663	22.4745	7.37e-112	4.6e-109	PPP1R3B	79660	protein phosphatase 1 regulatory subunit 3B	79660
ENSG00000064195	12.7811	2.70698	1.06361	2.54509	0.010925	0.0322382	DLX3	1747	distal-less homeobox 3	1747
ENSG00000166825	102.255	2.70655	0.386243	7.00739	2.43e-12	3.61e-11	ANPEP	290	alanyl aminopeptidase, membrane	290
ENSG00000226674	10.9656	2.70529	1.11855	2.41856	0.015582	0.0436857	TEX41	401014	testis expressed 41	401014
ENSG00000226506	41.9531	2.70379	0.583432	4.63429	3.58e-06	2.37e-05	LOC101929551	101929551	uncharacterized LOC101929551	101929551
ENSG00000280780	268.256	2.70369	0.244429	11.0612	1.93e-28	9.15e-27	JAKMIP2-AS1	153469	JAKMIP2 antisense RNA 1	153469
ENSG00000099998	16.344	2.6974	0.935557	2.8832	0.00393652	0.0133713	GGT5	2687	gamma-glutamyltransferase 5	2687
ENSG00000173930	532.473	2.69736	0.182403	14.7879	1.75e-49	2e-47	SLCO4C1	353189	solute carrier organic anion transporter family member 4C1	353189
ENSG00000164651	744.275	2.68346	0.159223	16.8535	9.89e-64	1.69e-61	SP8	221833	Sp8 transcription factor	221833
ENSG00000233056	330.605	2.66981	0.237734	11.2303	2.9e-29	1.43e-27	ERVH48-1	90625	endogenous retrovirus group 48 member 1	90625
ENSG00000184347	60.6003	2.66838	0.568544	4.69336	2.69e-06	1.82e-05	SLIT3	6586	slit guidance ligand 3	6586
ENSG00000206754	14.2455	2.66581	0.98889	2.69576	0.00702272	0.0221787	SNORD101	594837	small nucleolar RNA, C/D box 101	594837
ENSG00000196497	17.8083	2.66506	0.937489	2.84277	0.00447234	0.0149102	IPO4	79711	importin 4	79711
ENSG00000139352	10.6889	2.66304	1.12699	2.36296	0.0181295	0.0496546	ASCL1	429	achaete-scute family bHLH transcription factor 1	429
ENSG00000108375	247.328	2.66089	0.265292	10.0301	1.12e-23	4.13e-22	RNF43	54894	ring finger protein 43	54894
ENSG00000114251	450.074	2.65456	0.196986	13.4759	2.17e-41	1.86e-39	WNT5A	7474	Wnt family member 5A	7474
ENSG00000168283	338.822	2.64866	0.227889	11.6226	3.16e-31	1.81e-29	BMI1	648	BMI1 proto-oncogene, polycomb ring finger	648
ENSG00000198074	19.3131	2.64127	0.912627	2.89414	0.00380197	0.0129678	AKR1B10	57016	aldo-keto reductase family 1 member B10	57016
ENSG00000116991	2325.6	2.64062	0.139886	18.8769	1.77e-79	4.47e-77	SIPA1L2	57568	signal induced proliferation associated 1 like 2	57568
ENSG00000140807	782.031	2.64062	0.202879	13.0157	9.96e-39	7.82e-37	NKD1	85407	NKD inhibitor of WNT signaling pathway 1	85407
ENSG00000026508	685.28	2.62477	0.181135	14.4906	1.39e-47	1.47e-45	CD44	960	CD44 molecule (Indian blood group)	960
ENSG00000277117	889.026	2.62084	0.154468	16.9669	1.44e-64	2.53e-62	LOC102723996	102723996	ICOS ligand	102723996
ENSG00000124942	4268.63	2.61925	0.142739	18.3499	3.31e-75	7.38e-73	AHNAK	79026	AHNAK nucleoprotein	79026
ENSG00000187553	24.298	2.61491	0.973299	2.68665	0.00721735	0.0226974	CYP26C1	340665	cytochrome P450 family 26 subfamily C member 1	340665
ENSG00000107485	17.2679	2.60893	0.962886	2.70949	0.00673864	0.0213927	GATA3	2625	GATA binding protein 3	2625
ENSG00000137868	537.741	2.60799	0.215194	12.1192	8.35e-34	5.37e-32	STRA6	64220	stimulated by retinoic acid 6	64220
ENSG00000091513	22.3633	2.6069	0.786487	3.31462	0.000917691	0.00368166	TF	7018	transferrin	7018
ENSG00000165507	68.7906	2.6064	0.471306	5.53017	3.2e-08	2.89e-07	DEPP1	11067	DEPP1 autophagy regulator	11067
ENSG00000130037	46.4996	2.60421	0.59244	4.39574	1.1e-05	6.66e-05	KCNA5	3741	potassium voltage-gated channel subfamily A member 5	3741
ENSG00000143507	190.647	2.60324	0.284718	9.14321	6.06e-20	1.68e-18	DUSP10	11221	dual specificity phosphatase 10	11221
ENSG00000213020	644.164	2.60238	0.184178	14.1297	2.49e-45	2.44e-43	ZNF611	81856	zinc finger protein 611	81856
ENSG00000165617	1263.03	2.60145	0.151817	17.1354	8.09e-66	1.5e-63	DACT1	51339	dishevelled binding antagonist of beta catenin 1	51339
ENSG00000115085	20.6413	2.60088	0.92235	2.81984	0.00480482	0.0158794	ZAP70	7535	zeta chain of T cell receptor associated protein kinase 70	7535
ENSG00000182022	941.956	2.59513	0.151706	17.1063	1.33e-65	2.44e-63	CHST15	51363	carbohydrate sulfotransferase 15	51363
ENSG00000168621	18.8131	2.59242	0.873646	2.96736	0.00300373	0.0105414	GDNF	2668	glial cell derived neurotrophic factor	2668
ENSG00000186088	119.472	2.59054	0.366606	7.06627	1.59e-12	2.41e-11	GSAP	54103	gamma-secretase activating protein	54103
ENSG00000136205	2010.92	2.58807	0.130974	19.7602	6.56e-87	2.07e-84	TNS3	64759	tensin 3	64759
ENSG00000077616	355.727	2.58675	0.223531	11.5722	5.7e-31	3.16e-29	NAALAD2	10003	N-acetylated alpha-linked acidic dipeptidase 2	10003
ENSG00000173261	15.2375	2.58092	0.995456	2.5927	0.00952258	0.0287231	PLAC8L1	153770	PLAC8 like 1	153770
ENSG00000224506	25.4197	2.57945	0.740951	3.48127	0.000499042	0.00215034	LINC02523	643623	long intergenic non-protein coding RNA 2523	643623
ENSG00000147408	40.4486	2.57343	0.603366	4.26512	2e-05	0.000114832	CSGALNACT1	55790	chondroitin sulfate N-acetylgalactosaminyltransferase 1	55790
ENSG00000152315	18.5237	2.57174	0.863827	2.97715	0.00290941	0.0102464	KCNK13	56659	potassium two pore domain channel subfamily K member 13	56659
ENSG00000182580	156.022	2.56363	0.332324	7.71426	1.22e-14	2.24e-13	EPHB3	2049	EPH receptor B3	2049
ENSG00000129009	33.4909	2.56098	0.673426	3.80292	0.000143001	0.00069581	ISLR	3671	immunoglobulin superfamily containing leucine rich repeat	3671
ENSG00000234224	30.9196	2.51298	0.692283	3.63	0.000283426	0.00129514	TMEM229A	730130	transmembrane protein 229A	730130
ENSG00000167984	53.6003	2.51041	0.520329	4.82466	1.4e-06	9.96e-06	NLRC3	197358	NLR family CARD domain containing 3	197358
ENSG00000189430	63.3294	2.50655	0.492517	5.08926	3.59e-07	2.81e-06	NCR1	9437	natural cytotoxicity triggering receptor 1	9437
ENSG00000158270	278.128	2.49218	0.250699	9.94093	2.76e-23	9.94e-22	COLEC12	81035	collectin subfamily member 12	81035
ENSG00000133110	70.5573	2.48751	0.466295	5.33463	9.57e-08	8.16e-07	POSTN	10631	periostin	10631
ENSG00000274750	33.5162	2.47591	0.705317	3.51035	0.000447524	0.00194977	HIST1H3E	8353	histone cluster 1 H3 family member e	8353
ENSG00000132773	534.615	2.46835	0.187553	13.1608	1.48e-39	1.2e-37	TOE1	114034	target of EGR1, exonuclease	114034
ENSG00000147596	3160.14	2.46825	0.128617	19.1907	4.43e-82	1.17e-79	PRDM14	63978	PR/SET domain 14	63978
ENSG00000122585	20.6011	2.46333	0.829369	2.97013	0.00297677	0.0104589	NPY	4852	neuropeptide Y	4852
ENSG00000174469	5557.57	2.45648	0.0927357	26.489	1.3e-154	2.1e-151	CNTNAP2	26047	contactin associated protein like 2	26047
ENSG00000227456	12.5918	2.45599	1.0308	2.38261	0.0171905	0.0475162	LINC00310	114036	long intergenic non-protein coding RNA 310	114036
ENSG00000181804	40.8318	2.45077	0.581574	4.21403	2.51e-05	0.000141971	SLC9A9	285195	solute carrier family 9 member A9	285195
ENSG00000164542	45.5549	2.44956	0.563497	4.34706	1.38e-05	8.17e-05	KIAA0895	23366	KIAA0895	23366
ENSG00000182718	8885.39	2.44714	0.101968	23.999	2.85e-127	2.67e-124	ANXA2	302	annexin A2	302
ENSG00000181652	144.108	2.44523	0.335386	7.2908	3.08e-13	4.96e-12	ATG9B	285973	autophagy related 9B	285973
ENSG00000135919	3649.82	2.44122	0.124084	19.6739	3.61e-86	1.1e-83	SERPINE2	5270	serpin family E member 2	5270
ENSG00000264940	77.9858	2.43876	0.427619	5.70311	1.18e-08	1.12e-07	SNORD3C	780853	small nucleolar RNA, C/D box 3C	780853
ENSG00000148516	99.6683	2.43785	0.377853	6.45184	1.11e-10	1.37e-09	ZEB1	6935	zinc finger E-box binding homeobox 1	6935
ENSG00000277586	1361.38	2.43676	0.149544	16.2946	1.08e-59	1.64e-57	NEFL	4747	neurofilament light	4747
ENSG00000143028	132.129	2.43625	0.393746	6.18736	6.12e-10	6.95e-09	SYPL2	284612	synaptophysin like 2	284612
ENSG00000204711	541.814	2.43226	0.201627	12.0632	1.65e-33	1.05e-31	C9orf135	138255	chromosome 9 open reading frame 135	138255
ENSG00000146477	105.696	2.43086	0.484899	5.01314	5.35e-07	4.08e-06	SLC22A3	6581	solute carrier family 22 member 3	6581
ENSG00000164741	224.888	2.42931	0.259634	9.35668	8.23e-21	2.46e-19	DLC1	10395	DLC1 Rho GTPase activating protein	10395
ENSG00000137198	81.9831	2.42811	0.456778	5.31573	1.06e-07	8.99e-07	GMPR	2766	guanosine monophosphate reductase	2766
ENSG00000106689	16.9786	2.4266	0.935958	2.59263	0.00952438	0.0287231	LHX2	9355	LIM homeobox 2	9355
ENSG00000197747	2240.59	2.42615	0.11433	21.2206	6.16e-100	2.83e-97	S100A10	6281	S100 calcium binding protein A10	6281
ENSG00000115718	15.4993	2.42272	1.01811	2.37963	0.0173302	0.047837	PROC	5624	protein C, inactivator of coagulation factors Va and VIIIa	5624
ENSG00000215343	23.1787	2.42023	0.784187	3.08629	0.00202669	0.00742651	ZNF705D	728957	zinc finger protein 705D	728957
ENSG00000020181	141.446	2.41596	0.344204	7.01898	2.23e-12	3.34e-11	ADGRA2	25960	adhesion G protein-coupled receptor A2	25960
ENSG00000265185	98.4722	2.41513	0.381942	6.32331	2.56e-10	3.04e-09	SNORD3B-1	26851	small nucleolar RNA, C/D box 3B-1	26851
ENSG00000175920	27.6398	2.41411	0.707019	3.41449	0.000639022	0.00267255	DOK7	285489	docking protein 7	285489
ENSG00000242779	294.55	2.40984	0.266305	9.04919	1.44e-19	3.9e-18	ZNF702P	79986	zinc finger protein 702, pseudogene	79986
ENSG00000113532	22.9701	2.40851	0.760468	3.16714	0.00153947	0.00582728	ST8SIA4	7903	ST8 alpha-N-acetyl-neuraminide alpha-2,8-sialyltransferase 4	7903
ENSG00000203896	73.506	2.40833	0.466506	5.16248	2.44e-07	1.95e-06	LIME1	54923	Lck interacting transmembrane adaptor 1	54923
ENSG00000113361	173.86	2.40005	0.305647	7.85237	4.08e-15	7.79e-14	CDH6	1004	cadherin 6	1004
ENSG00000117425	66.961	2.39889	0.475149	5.0487	4.45e-07	3.43e-06	PTCH2	8643	patched 2	8643
ENSG00000181444	25.8181	2.39563	0.728852	3.28686	0.00101311	0.00403124	ZNF467	168544	zinc finger protein 467	168544
ENSG00000124160	1257.88	2.39475	0.157778	15.178	4.95e-52	6.14e-50	NCOA5	57727	nuclear receptor coactivator 5	57727
ENSG00000262074	89.4372	2.39034	0.393759	6.07057	1.27e-09	1.39e-08	SNORD3B-2	780852	small nucleolar RNA, C/D box 3B-2	780852
ENSG00000159251	1842.31	2.3889	0.191888	12.4494	1.41e-35	9.79e-34	ACTC1	70	actin alpha cardiac muscle 1	70
ENSG00000090776	917.45	2.38621	0.15139	15.7621	5.68e-56	7.67e-54	EFNB1	1947	ephrin B1	1947
ENSG00000159917	88.6132	2.37413	0.418561	5.67213	1.41e-08	1.33e-07	ZNF235	9310	zinc finger protein 235	9310
ENSG00000095587	185.862	2.3729	0.342832	6.92146	4.47e-12	6.46e-11	TLL2	7093	tolloid like 2	7093
ENSG00000109339	276.797	2.36651	0.346152	6.8366	8.11e-12	1.14e-10	MAPK10	5602	mitogen-activated protein kinase 10	5602
ENSG00000165731	847.498	2.3662	0.157214	15.0509	3.41e-51	4.1e-49	RET	5979	ret proto-oncogene	5979
ENSG00000226742	67.2291	2.36432	0.457572	5.1671	2.38e-07	1.9e-06	HSBP1L1	440498	heat shock factor binding protein 1 like 1	440498
ENSG00000251669	419.369	2.36359	0.209066	11.3055	1.23e-29	6.25e-28	FAM86EP	348926	family with sequence similarity 86, member A pseudogene	348926
ENSG00000148848	31.2094	2.35756	0.65381	3.60589	0.000311089	0.00141042	ADAM12	8038	ADAM metallopeptidase domain 12	8038
ENSG00000139278	94.7098	2.3516	0.443673	5.30031	1.16e-07	9.73e-07	GLIPR1	11010	GLI pathogenesis related 1	11010
ENSG00000187010	26.7077	2.35097	0.733414	3.20552	0.00134817	0.00519699	RHD	6007	Rh blood group D antigen	6007
ENSG00000128606	50.3462	2.35025	0.524089	4.48445	7.31e-06	4.56e-05	LRRC17	10234	leucine rich repeat containing 17	10234
ENSG00000116774	6634.37	2.34984	0.118106	19.896	4.41e-88	1.43e-85	OLFML3	56944	olfactomedin like 3	56944
ENSG00000187796	75.3874	2.34657	0.426998	5.49552	3.9e-08	3.48e-07	CARD9	64170	caspase recruitment domain family member 9	64170
ENSG00000146197	177.015	2.3452	0.333281	7.03672	1.97e-12	2.94e-11	SCUBE3	222663	signal peptide, CUB domain and EGF like domain containing 3	222663
ENSG00000087510	996.625	2.34022	0.52769	4.43484	9.21e-06	5.65e-05	TFAP2C	7022	transcription factor AP-2 gamma	7022
ENSG00000214960	67.6954	2.33985	0.449085	5.21026	1.89e-07	1.53e-06	CRPPA	729920	CDP-L-ribitol pyrophosphorylase A	729920
ENSG00000145708	16.1549	2.33948	0.928593	2.51939	0.011756	0.0342787	CRHBP	1393	corticotropin releasing hormone binding protein	1393
ENSG00000125845	216.74	2.31811	0.282507	8.20551	2.3e-16	4.86e-15	BMP2	650	bone morphogenetic protein 2	650
ENSG00000087085	491.223	2.31308	0.670191	3.45137	0.000557739	0.00237093	ACHE	43	acetylcholinesterase (Cartwright blood group)	43
ENSG00000224420	151.667	2.30832	0.310782	7.42744	1.11e-13	1.85e-12	ADM5	199800	adrenomedullin 5 (putative)	199800
ENSG00000129646	157.233	2.30507	0.305444	7.54663	4.47e-14	7.77e-13	QRICH2	84074	glutamine rich 2	84074
ENSG00000197261	221.567	2.30065	0.2714	8.47695	2.31e-17	5.37e-16	C6orf141	135398	chromosome 6 open reading frame 141	135398
ENSG00000169071	896.108	2.2995	0.157514	14.5987	2.86e-48	3.12e-46	ROR2	4920	receptor tyrosine kinase like orphan receptor 2	4920
ENSG00000185070	339.194	2.29271	0.238963	9.5944	8.44e-22	2.72e-20	FLRT2	23768	fibronectin leucine rich transmembrane protein 2	23768
ENSG00000100276	21.4187	2.29205	0.842209	2.72147	0.00649919	0.020712	RASL10A	10633	RAS like family 10 member A	10633
ENSG00000111834	17.1596	2.28726	0.885132	2.58408	0.00976381	0.0293059	RSPH4A	345895	radial spoke head component 4A	345895
ENSG00000170873	178.818	2.27587	0.287999	7.90234	2.74e-15	5.29e-14	MTSS1	9788	MTSS I-BAR domain containing 1	9788
ENSG00000135074	2729.18	2.26426	0.121421	18.648	1.31e-77	3.1e-75	ADAM19	8728	ADAM metallopeptidase domain 19	8728
ENSG00000207445	16.9232	2.26318	0.930179	2.43306	0.014972	0.0422481	SNORD15B	114599	small nucleolar RNA, C/D box 15B	114599
ENSG00000270231	2290.57	2.26246	0.127263	17.7779	1.05e-70	2.22e-68	NBPF8	728841	NBPF member 8	728841
ENSG00000273983	39.3401	2.25968	0.609901	3.705	0.000211394	0.000992464	HIST1H3G	8355	histone cluster 1 H3 family member g	8355
ENSG00000021645	166.969	2.25641	0.292958	7.70218	1.34e-14	2.45e-13	NRXN3	9369	neurexin 3	9369
ENSG00000160223	1391.49	2.25606	0.131407	17.1685	4.57e-66	8.55e-64	ICOSLG	23308	inducible T cell costimulator ligand	23308
ENSG00000143318	33.5978	2.25298	0.630071	3.57575	0.000349223	0.00156494	CASQ1	844	calsequestrin 1	844
ENSG00000235016	28.017	2.25249	0.695689	3.23779	0.0012046	0.00470089	SEMA3F-AS1	100129060	SEMA3F antisense RNA 1	100129060
ENSG00000166311	183.099	2.25123	0.289304	7.78152	7.17e-15	1.34e-13	SMPD1	6609	sphingomyelin phosphodiesterase 1	6609
ENSG00000153531	22.2274	2.23963	0.77407	2.89332	0.00381196	0.0129972	ADPRHL1	113622	ADP-ribosylhydrolase like 1	113622
ENSG00000274290	23.5705	2.23771	0.751631	2.97714	0.00290954	0.0102464	HIST1H2BE	8344	histone cluster 1 H2B family member e	8344
ENSG00000182261	22.1873	2.23668	0.844141	2.64965	0.00805757	0.0248942	NLRP10	338322	NLR family pyrin domain containing 10	338322
ENSG00000171724	3275.26	2.2252	0.407642	5.45871	4.8e-08	4.24e-07	VAT1L	57687	vesicle amine transport 1 like	57687
ENSG00000140945	108.922	2.22427	0.408505	5.4449	5.18e-08	4.57e-07	CDH13	1012	cadherin 13	1012
ENSG00000140009	23.3747	2.22254	0.778898	2.85345	0.00432474	0.0144863	ESR2	2100	estrogen receptor 2	2100
ENSG00000165730	261.452	2.2224	0.240469	9.24197	2.42e-20	6.94e-19	STOX1	219736	storkhead box 1	219736
ENSG00000136826	170.44	2.22153	0.343781	6.46206	1.03e-10	1.29e-09	KLF4	9314	Kruppel like factor 4	9314
ENSG00000134352	803.071	2.22106	0.161064	13.7899	2.93e-43	2.65e-41	IL6ST	3572	interleukin 6 signal transducer	3572
ENSG00000113083	113.809	2.21948	0.545755	4.06681	4.77e-05	0.000255107	LOX	4015	lysyl oxidase	4015
ENSG00000148204	162.142	2.21865	0.316428	7.01155	2.36e-12	3.51e-11	CRB2	286204	crumbs cell polarity complex component 2	286204
ENSG00000173762	39.7322	2.21713	0.622679	3.56063	0.00036997	0.0016485	CD7	924	CD7 molecule	924
ENSG00000189057	950.335	2.21606	0.179426	12.3509	4.82e-35	3.26e-33	FAM111B	374393	family with sequence similarity 111 member B	374393
ENSG00000109436	112.189	2.21196	0.367666	6.01623	1.79e-09	1.92e-08	TBC1D9	23158	TBC1 domain family member 9	23158
ENSG00000156697	1487.49	2.20884	0.139461	15.8383	1.69e-56	2.33e-54	UTP14A	10813	UTP14A small subunit processome component	10813
ENSG00000148444	20.446	2.20644	0.793158	2.78184	0.00540519	0.0176241	COMMD3	23412	COMM domain containing 3	23412
ENSG00000100583	20.3715	2.1982	0.805728	2.72822	0.0063678	0.0203589	SAMD15	161394	sterile alpha motif domain containing 15	161394
ENSG00000147166	82.7481	2.19695	0.421669	5.21013	1.89e-07	1.53e-06	ITGB1BP2	26548	integrin subunit beta 1 binding protein 2	26548
ENSG00000259129	27.0061	2.19444	0.77408	2.83491	0.00458392	0.0152446	LINC00648	100506433	long intergenic non-protein coding RNA 648	100506433
ENSG00000113448	178.478	2.19052	0.299019	7.32569	2.38e-13	3.86e-12	PDE4D	5144	phosphodiesterase 4D	5144
ENSG00000144339	41.8499	2.18847	0.560421	3.90504	9.42e-05	0.000476613	TMEFF2	23671	transmembrane protein with EGF like and two follistatin like domains 2	23671
ENSG00000102554	431.946	2.18298	0.207951	10.4975	8.87e-26	3.71e-24	KLF5	688	Kruppel like factor 5	688
ENSG00000254951	32.2207	2.17866	0.641842	3.39439	0.000687822	0.00284485	LOC283299	283299	uncharacterized LOC283299	283299
ENSG00000238266	1062.22	2.17752	0.191709	11.3585	6.73e-30	3.48e-28	LINC00707	100507127	long intergenic non-protein coding RNA 707	100507127
ENSG00000102048	32.0869	2.17468	0.716622	3.03462	0.00240837	0.00866329	ASB9	140462	ankyrin repeat and SOCS box containing 9	140462
ENSG00000164850	17.3556	2.17061	0.858388	2.5287	0.0114485	0.0335148	GPER1	2852	G protein-coupled estrogen receptor 1	2852
ENSG00000117643	933.84	2.17035	0.152669	14.216	7.29e-46	7.41e-44	MAN1C1	57134	mannosidase alpha class 1C member 1	57134
ENSG00000258947	360.016	2.16706	0.221116	9.80053	1.12e-22	3.82e-21	TUBB3	10381	tubulin beta 3 class III	10381
ENSG00000235138	18.671	2.16529	0.852745	2.5392	0.0111105	0.0326707	LOC100130548	100130548	uncharacterized LOC100130548	100130548
ENSG00000244165	128.985	2.16317	0.339918	6.36381	1.97e-10	2.37e-09	P2RY11	5032	purinergic receptor P2Y11	5032
ENSG00000245573	81.0415	2.16119	0.405724	5.32676	1e-07	8.5e-07	BDNF-AS	497258	BDNF antisense RNA	497258
ENSG00000212123	148.576	2.16014	0.324617	6.65443	2.84e-11	3.79e-10	PRR22	163154	proline rich 22	163154
ENSG00000198482	535.954	2.1445	0.196688	10.9031	1.11e-27	5.12e-26	ZNF808	388558	zinc finger protein 808	388558
ENSG00000122912	573.616	2.1443	0.181338	11.8249	2.9e-32	1.79e-30	SLC25A16	8034	solute carrier family 25 member 16	8034
ENSG00000177738	88.1123	2.14206	0.395624	5.41438	6.15e-08	5.38e-07	LOC648987	648987	uncharacterized LOC648987	648987
ENSG00000112208	1454.45	2.14153	0.16114	13.2899	2.65e-40	2.17e-38	BAG2	9532	BCL2 associated athanogene 2	9532
ENSG00000073008	970.106	2.14034	0.146193	14.6405	1.55e-48	1.72e-46	PVR	5817	PVR cell adhesion molecule	5817
ENSG00000184956	43.3205	2.13946	0.605745	3.53195	0.000412504	0.00181672	MUC6	4588	mucin 6, oligomeric mucus/gel-forming	4588
ENSG00000207554	35.2986	2.13576	0.631339	3.38291	0.00071722	0.00295539	MIR647	693232	microRNA 647	693232
ENSG00000008517	519.551	2.12607	0.18081	11.7586	6.38e-32	3.85e-30	IL32	9235	interleukin 32	9235
ENSG00000271601	282.329	2.12457	0.235028	9.03966	1.57e-19	4.24e-18	LIX1L	128077	limb and CNS expressed 1 like	128077
ENSG00000206530	61.155	2.12418	0.516016	4.1165	3.85e-05	0.00020984	CFAP44	55779	cilia and flagella associated protein 44	55779
ENSG00000135048	3902.74	2.1233	0.096667	21.9651	6.21e-107	3.29e-104	CEMIP2	23670	cell migration inducing hyaluronidase 2	23670
ENSG00000263934	97.2692	2.11782	0.371926	5.69418	1.24e-08	1.18e-07	SNORD3A	780851	small nucleolar RNA, C/D box 3A	780851
ENSG00000072210	5975.9	2.11667	0.122477	17.2821	6.42e-67	1.24e-64	ALDH3A2	224	aldehyde dehydrogenase 3 family member A2	224
ENSG00000182095	1712.97	2.11522	0.131474	16.0886	3.07e-58	4.46e-56	TNRC18	84629	trinucleotide repeat containing 18	84629
ENSG00000158966	2977.12	2.11433	0.109811	19.2543	1.3e-82	3.47e-80	CACHD1	57685	cache domain containing 1	57685
ENSG00000274180	1530.38	2.11353	0.147663	14.3132	1.81e-46	1.87e-44	NATD1	256302	N-acetyltransferase domain containing 1	256302
ENSG00000092969	23.2662	2.11223	0.780934	2.70475	0.0068356	0.0216694	TGFB2	7042	transforming growth factor beta 2	7042
ENSG00000248019	41.3434	2.11077	0.570346	3.70086	0.000214867	0.0010076	FAM13A-AS1	285512	FAM13A antisense RNA 1	285512
ENSG00000162490	2469.1	2.10514	0.108029	19.4868	1.42e-84	4.07e-82	DRAXIN	374946	dorsal inhibitory axon guidance protein	374946
ENSG00000231177	38.604	2.10471	0.619771	3.39595	0.000683915	0.002834	LINC00852	84657	long intergenic non-protein coding RNA 852	84657
ENSG00000167562	396.181	2.09722	0.213883	9.80548	1.07e-22	3.64e-21	ZNF701	55762	zinc finger protein 701	55762
ENSG00000099284	1387.82	2.09526	0.125933	16.638	3.7e-62	6.21e-60	H2AFY2	55506	H2A histone family member Y2	55506
ENSG00000170558	3942.95	2.09037	0.120437	17.3566	1.76e-67	3.51e-65	CDH2	1000	cadherin 2	1000
ENSG00000187837	138.938	2.08909	0.344199	6.0694	1.28e-09	1.4e-08	HIST1H1C	3006	histone cluster 1 H1 family member c	3006
ENSG00000163017	673.62	2.08682	0.183511	11.3716	5.79e-30	3.03e-28	ACTG2	72	actin gamma 2, smooth muscle	72
ENSG00000137962	711.3	2.08392	0.164966	12.6324	1.4e-36	1.01e-34	ARHGAP29	9411	Rho GTPase activating protein 29	9411
ENSG00000171451	697.379	2.08104	0.176369	11.7993	3.94e-32	2.41e-30	DSEL	92126	dermatan sulfate epimerase like	92126
ENSG00000225953	40.5943	2.07809	0.569598	3.64834	0.000263935	0.00121498	SATB2-AS1	150538	SATB2 antisense RNA 1	150538
ENSG00000150540	141.721	2.07706	0.379888	5.46755	4.56e-08	4.04e-07	HNMT	3176	histamine N-methyltransferase	3176
ENSG00000101236	1562.94	2.07425	0.177211	11.7049	1.2e-31	7.05e-30	RNF24	11237	ring finger protein 24	11237
ENSG00000164683	52.9909	2.07042	0.514787	4.02189	5.77e-05	0.000305018	HEY1	23462	hes related family bHLH transcription factor with YRPW motif 1	23462
ENSG00000180815	50.5069	2.06973	0.528009	3.91988	8.86e-05	0.000451005	MAP3K15	389840	mitogen-activated protein kinase kinase kinase 15	389840
ENSG00000276043	2907.34	2.06783	0.124597	16.5961	7.43e-62	1.22e-59	UHRF1	29128	ubiquitin like with PHD and ring finger domains 1	29128
ENSG00000166923	36.5523	2.06657	0.619593	3.33536	0.00085189	0.00344038	GREM1	26585	gremlin 1, DAN family BMP antagonist	26585
ENSG00000134962	21.4104	2.06413	0.776363	2.65872	0.00784384	0.0243266	KLB	152831	klotho beta	152831
ENSG00000145113	276.752	2.06346	0.242079	8.52391	1.54e-17	3.66e-16	MUC4	4585	mucin 4, cell surface associated	4585
ENSG00000008226	73.8479	2.05546	0.423509	4.85341	1.21e-06	8.71e-06	DLEC1	9940	DLEC1 cilia and flagella associated protein	9940
ENSG00000215375	352.821	2.05478	0.221064	9.29499	1.47e-20	4.29e-19	MYL5	4636	myosin light chain 5	4636
ENSG00000143369	68.584	2.0479	0.439535	4.65923	3.17e-06	2.12e-05	ECM1	1893	extracellular matrix protein 1	1893
ENSG00000158406	36.0204	2.04453	0.62592	3.26645	0.00108906	0.00429758	HIST1H4H	8365	histone cluster 1 H4 family member h	8365
ENSG00000260804	232.239	2.04195	0.251774	8.11023	5.05e-16	1.04e-14	LINC01963	150967	long intergenic non-protein coding RNA 1963	150967
ENSG00000102924	186.489	2.04079	0.350558	5.82154	5.83e-09	5.87e-08	CBLN1	869	cerebellin 1 precursor	869
ENSG00000154856	269.679	2.03335	0.235811	8.62279	6.53e-18	1.59e-16	APCDD1	147495	APC down-regulated 1	147495
ENSG00000165124	114.719	2.02957	0.375021	5.41187	6.24e-08	5.45e-07	SVEP1	79987	sushi, von Willebrand factor type A, EGF and pentraxin domain containing 1	79987
ENSG00000148541	18.5156	2.0292	0.845258	2.40068	0.0163644	0.0456275	FAM13C	220965	family with sequence similarity 13 member C	220965
ENSG00000155792	215.812	2.02745	0.266724	7.60131	2.93e-14	5.21e-13	DEPTOR	64798	DEP domain containing MTOR interacting protein	64798
ENSG00000164434	109.453	2.02129	0.380561	5.31134	1.09e-07	9.2e-07	FABP7	2173	fatty acid binding protein 7	2173
ENSG00000196793	314.471	2.02124	0.227679	8.87758	6.83e-19	1.77e-17	ZNF239	8187	zinc finger protein 239	8187
ENSG00000138650	870.861	2.01387	0.167547	12.0197	2.8e-33	1.76e-31	PCDH10	57575	protocadherin 10	57575
ENSG00000197837	34.1519	2.01251	0.744261	2.70404	0.00685017	0.0217042	HIST4H4	121504	histone cluster 4 H4	121504
ENSG00000250508	20.6889	2.00741	0.791822	2.53518	0.0112389	0.0330003	LINC02701	105369364	long intergenic non-protein coding RNA 2701	105369364
ENSG00000203811	40.0284	2.0017	0.596005	3.35853	0.000783586	0.00319851	HIST2H3C	126961	histone cluster 2 H3 family member c	126961
ENSG00000280927	67.9969	2.00023	0.438453	4.56202	5.07e-06	3.26e-05	CTBP1-AS	285463	CTBP1 antisense RNA	285463
ENSG00000106258	43.7382	2.00014	0.56117	3.56423	0.000364928	0.00162812	CYP3A5	1577	cytochrome P450 family 3 subfamily A member 5	1577
ENSG00000269713	1790.42	1.99708	0.142425	14.022	1.14e-44	1.08e-42	NBPF9	400818	NBPF member 9	400818
ENSG00000164411	36.2757	1.99346	0.634388	3.14234	0.00167603	0.00627968	GJB7	375519	gap junction protein beta 7	375519
ENSG00000203852	39.7921	1.99097	0.596047	3.34029	0.000836921	0.0033878	HIST2H3A	333932	histone cluster 2 H3 family member a	333932
ENSG00000262655	413.031	1.99002	0.213843	9.30601	1.33e-20	3.89e-19	SPON1	10418	spondin 1	10418
ENSG00000230590	735.85	1.98528	0.184441	10.7637	5.11e-27	2.27e-25	FTX	100302692	FTX transcript, XIST regulator	100302692
ENSG00000178409	2021.63	1.98509	0.122051	16.2644	1.76e-59	2.67e-57	BEND3	57673	BEN domain containing 3	57673
ENSG00000076641	74.3062	1.97673	0.484255	4.082	4.46e-05	0.000240383	PAG1	55824	phosphoprotein membrane anchor with glycosphingolipid microdomains 1	55824
ENSG00000268043	3150.28	1.97505	0.127891	15.4432	8.39e-54	1.08e-51	NBPF12	149013	NBPF member 12	149013
ENSG00000148600	591.6	1.97474	0.223585	8.83218	1.03e-18	2.63e-17	CDHR1	92211	cadherin related family member 1	92211
ENSG00000183807	46.6268	1.97285	0.52302	3.77205	0.000161914	0.000780035	FAM162B	221303	family with sequence similarity 162 member B	221303
ENSG00000158710	5685.07	1.97248	0.132058	14.9365	1.91e-50	2.21e-48	TAGLN2	8407	transgelin 2	8407
ENSG00000124225	1206.36	1.96905	0.128376	15.3382	4.25e-53	5.41e-51	PMEPA1	56937	prostate transmembrane protein, androgen induced 1	56937
ENSG00000270392	36.9978	1.96864	0.651677	3.02088	0.00252043	0.00901971	PFN1P2	767846	profilin 1 pseudogene 2	767846
ENSG00000120279	29.7713	1.96734	0.657786	2.99084	0.00278209	0.00984313	MYCT1	80177	MYC target 1	80177
ENSG00000283674	1098	1.96534	0.134773	14.5826	3.63e-48	3.94e-46	LOC729732	729732	uncharacterized LOC729732	729732
ENSG00000134569	2401.31	1.96405	0.108698	18.0688	5.62e-73	1.21e-70	LRP4	4038	LDL receptor related protein 4	4038
ENSG00000004948	47.5381	1.96236	0.55612	3.52866	0.000417668	0.00183547	CALCR	799	calcitonin receptor	799
ENSG00000006606	45.0753	1.95992	0.545249	3.59455	0.000324957	0.00146763	CCL26	10344	C-C motif chemokine ligand 26	10344
ENSG00000135333	666.685	1.95751	0.190367	10.2828	8.43e-25	3.35e-23	EPHA7	2045	EPH receptor A7	2045
ENSG00000139679	237.723	1.95384	0.266809	7.32298	2.43e-13	3.94e-12	LPAR6	10161	lysophosphatidic acid receptor 6	10161
ENSG00000137507	116.676	1.94811	0.349949	5.56684	2.59e-08	2.36e-07	LRRC32	2615	leucine rich repeat containing 32	2615
ENSG00000132205	663.633	1.94804	0.239357	8.13864	4e-16	8.3e-15	EMILIN2	84034	elastin microfibril interfacer 2	84034
ENSG00000185885	9971	1.94742	0.0907035	21.4701	2.96e-102	1.47e-99	IFITM1	8519	interferon induced transmembrane protein 1	8519
ENSG00000118503	121.197	1.94516	0.345012	5.63795	1.72e-08	1.6e-07	TNFAIP3	7128	TNF alpha induced protein 3	7128
ENSG00000100314	22.4153	1.94423	0.790383	2.45986	0.0138991	0.0395974	CABP7	164633	calcium binding protein 7	164633
ENSG00000179546	148.221	1.94334	0.33475	5.80534	6.42e-09	6.41e-08	HTR1D	3352	5-hydroxytryptamine receptor 1D	3352
ENSG00000124635	31.7148	1.9427	0.648937	2.99367	0.00275648	0.00976416	HIST1H2BJ	8970	histone cluster 1 H2B family member j	8970
ENSG00000106631	228.105	1.94168	0.251398	7.7235	1.13e-14	2.09e-13	MYL7	58498	myosin light chain 7	58498
ENSG00000182118	39.9925	1.9391	0.627577	3.08982	0.00200279	0.00735112	FAM89A	375061	family with sequence similarity 89 member A	375061
ENSG00000183186	1205.3	1.93893	0.434411	4.46336	8.07e-06	5e-05	C2CD4C	126567	C2 calcium dependent domain containing 4C	126567
ENSG00000181274	2773.46	1.93338	0.132403	14.6022	2.72e-48	2.99e-46	FRAT2	23401	FRAT regulator of WNT signaling pathway 2	23401
ENSG00000168806	429.659	1.92955	0.208537	9.2528	2.19e-20	6.3e-19	LCMT2	9836	leucine carboxyl methyltransferase 2	9836
ENSG00000242419	107.481	1.92784	0.436282	4.41878	9.93e-06	6.03e-05	PCDHGC4	56098	protocadherin gamma subfamily C, 4	56098
ENSG00000165359	569.487	1.92743	0.232286	8.29767	1.06e-16	2.32e-15	INTS6L	203522	integrator complex subunit 6 like	203522
ENSG00000125266	510.509	1.92652	0.214676	8.97411	2.86e-19	7.58e-18	EFNB2	1948	ephrin B2	1948
ENSG00000162825	1096.9	1.92419	0.143634	13.3965	6.34e-41	5.34e-39	NBPF20	100288142	NBPF member 20	100288142
ENSG00000109819	111.642	1.92418	0.368792	5.21751	1.81e-07	1.48e-06	PPARGC1A	10891	PPARG coactivator 1 alpha	10891
ENSG00000196562	2074.32	1.91997	0.11242	17.0785	2.15e-65	3.89e-63	SULF2	55959	sulfatase 2	55959
ENSG00000166268	39.4603	1.91805	0.569895	3.36561	0.000763739	0.00312589	MYRFL	196446	myelin regulatory factor like	196446
ENSG00000185920	1639.71	1.91792	0.1399	13.7092	8.95e-43	7.94e-41	PTCH1	5727	patched 1	5727
ENSG00000132434	879.894	1.91135	0.150413	12.7074	5.38e-37	4.01e-35	LANCL2	55915	LanC like 2	55915
ENSG00000185652	48.4746	1.90612	0.53121	3.58826	0.000332892	0.00149811	NTF3	4908	neurotrophin 3	4908
ENSG00000162399	24.2374	1.90603	0.74105	2.57207	0.0101092	0.0301676	BSND	7809	barttin CLCNK type accessory beta subunit	7809
ENSG00000084674	35.6355	1.90495	0.635159	2.99916	0.00270721	0.00961879	APOB	338	apolipoprotein B	338
ENSG00000231607	103.603	1.90233	0.363895	5.22769	1.72e-07	1.4e-06	DLEU2	8847	deleted in lymphocytic leukemia 2	8847
ENSG00000171444	1083.24	1.90148	0.167233	11.3703	5.88e-30	3.07e-28	MCC	4163	MCC regulator of WNT signaling pathway	4163
ENSG00000162344	550.123	1.89918	0.173535	10.9441	7.09e-28	3.29e-26	FGF19	9965	fibroblast growth factor 19	9965
ENSG00000184923	160.621	1.89732	0.289699	6.54929	5.78e-11	7.45e-10	NUTM2A	728118	NUT family member 2A	728118
ENSG00000205189	1374.17	1.89657	0.156632	12.1085	9.53e-34	6.11e-32	ZBTB10	65986	zinc finger and BTB domain containing 10	65986
ENSG00000103044	2159.33	1.89639	0.134623	14.0867	4.59e-45	4.41e-43	HAS3	3038	hyaluronan synthase 3	3038
ENSG00000214562	153.287	1.89195	0.298518	6.33781	2.33e-10	2.79e-09	NUTM2D	728130	NUT family member 2D	728130
ENSG00000226091	148.423	1.88981	0.315449	5.99085	2.09e-09	2.22e-08	LINC00937	389634	long intergenic non-protein coding RNA 937	389634
ENSG00000260916	157.663	1.88785	0.353196	5.34506	9.04e-08	7.73e-07	CCPG1	9236	cell cycle progression 1	9236
ENSG00000091136	5623.2	1.87851	0.0974374	19.2791	8.04e-83	2.2e-80	LAMB1	3912	laminin subunit beta 1	3912
ENSG00000019549	98.8586	1.87795	0.382109	4.9147	8.89e-07	6.53e-06	SNAI2	6591	snail family transcriptional repressor 2	6591
ENSG00000166341	833.587	1.87576	0.16227	11.5595	6.61e-31	3.63e-29	DCHS1	8642	dachsous cadherin-related 1	8642
ENSG00000154316	22.6452	1.87395	0.747888	2.50566	0.0122223	0.0354895	TDH	157739	L-threonine dehydrogenase (pseudogene)	157739
ENSG00000167716	766.611	1.8739	0.154154	12.156	5.33e-34	3.46e-32	WDR81	124997	WD repeat domain 81	124997
ENSG00000198848	90.4365	1.86756	0.472397	3.95337	7.71e-05	0.000396188	CES1	1066	carboxylesterase 1	1066
ENSG00000172594	73.2123	1.86431	0.41878	4.45176	8.52e-06	5.26e-05	SMPDL3A	10924	sphingomyelin phosphodiesterase acid like 3A	10924
ENSG00000182218	237.55	1.86251	0.24287	7.66878	1.74e-14	3.14e-13	HHIPL1	84439	HHIP like 1	84439
ENSG00000047648	92.2008	1.862	0.382036	4.87387	1.09e-06	7.9e-06	ARHGAP6	395	Rho GTPase activating protein 6	395
ENSG00000249437	184.459	1.85998	0.280471	6.63162	3.32e-11	4.39e-10	NAIP	4671	NLR family apoptosis inhibitory protein	4671
ENSG00000112494	58.4342	1.85792	0.482166	3.85328	0.000116545	0.00057689	UNC93A	54346	unc-93 homolog A	54346
ENSG00000139998	2734.7	1.85731	0.12347	15.0426	3.86e-51	4.6e-49	RAB15	376267	RAB15, member RAS oncogene family	376267
ENSG00000186340	1002.78	1.85698	0.170209	10.91	1.03e-27	4.76e-26	THBS2	7058	thrombospondin 2	7058
ENSG00000146476	3115.37	1.85621	0.111716	16.6154	5.39e-62	8.99e-60	ARMT1	79624	acidic residue methyltransferase 1	79624
ENSG00000250305	54.9986	1.85388	0.529107	3.5038	0.000458675	0.00199621	TRMT9B	57604	tRNA methyltransferase 9B (putative)	57604
ENSG00000137872	87.3818	1.85351	0.385279	4.81083	1.5e-06	1.06e-05	SEMA6D	80031	semaphorin 6D	80031
ENSG00000180530	971.008	1.85077	0.145216	12.745	3.32e-37	2.5e-35	NRIP1	8204	nuclear receptor interacting protein 1	8204
ENSG00000148175	1666.89	1.84776	0.153736	12.0191	2.82e-33	1.77e-31	STOM	2040	stomatin	2040
ENSG00000251027	47.8279	1.84213	0.527209	3.49411	0.000475643	0.00206123	LINC01950	102467213	long intergenic non-protein coding RNA 1950	102467213
ENSG00000197150	1377.89	1.84179	0.123302	14.9372	1.89e-50	2.2e-48	ABCB8	11194	ATP binding cassette subfamily B member 8	11194
ENSG00000131711	8721.7	1.83976	0.100336	18.336	4.27e-75	9.45e-73	MAP1B	4131	microtubule associated protein 1B	4131
ENSG00000165102	502.111	1.83934	0.196936	9.33979	9.65e-21	2.87e-19	HGSNAT	138050	heparan-alpha-glucosaminide N-acetyltransferase	138050
ENSG00000162931	59.9329	1.83686	0.483461	3.79941	0.000145041	0.000704752	TRIM17	51127	tripartite motif containing 17	51127
ENSG00000169594	33.2794	1.83571	0.615861	2.98072	0.00287572	0.010139	BNC1	646	basonuclin 1	646
ENSG00000186603	968.769	1.83444	0.442556	4.1451	3.4e-05	0.000187134	HPDL	84842	4-hydroxyphenylpyruvate dioxygenase like	84842
ENSG00000124098	827.662	1.83382	0.150639	12.1737	4.29e-34	2.81e-32	FAM210B	116151	family with sequence similarity 210 member B	116151
ENSG00000101665	869.375	1.82997	0.148528	12.3207	7.01e-35	4.72e-33	SMAD7	4092	SMAD family member 7	4092
ENSG00000158560	97.2928	1.8275	0.429397	4.25597	2.08e-05	0.000119102	DYNC1I1	1780	dynein cytoplasmic 1 intermediate chain 1	1780
ENSG00000122756	71.4376	1.81896	0.438061	4.1523	3.29e-05	0.000181721	CNTFR	1271	ciliary neurotrophic factor receptor	1271
ENSG00000198937	411.112	1.81832	0.219052	8.30084	1.03e-16	2.26e-15	CCDC167	154467	coiled-coil domain containing 167	154467
ENSG00000124357	1239.1	1.81816	0.141486	12.8505	8.55e-38	6.58e-36	NAGK	55577	N-acetylglucosamine kinase	55577
ENSG00000132510	938.792	1.81715	0.180621	10.0606	8.25e-24	3.05e-22	KDM6B	23135	lysine demethylase 6B	23135
ENSG00000116833	317.839	1.81294	0.214558	8.44962	2.92e-17	6.69e-16	NR5A2	2494	nuclear receptor subfamily 5 group A member 2	2494
ENSG00000118777	228.485	1.80971	0.311995	5.80043	6.61e-09	6.58e-08	ABCG2	9429	ATP binding cassette subfamily G member 2 (Junior blood group)	9429
ENSG00000196834	75.3182	1.80709	0.471413	3.83334	0.000126415	0.000621319	POTEI	653269	POTE ankyrin domain family member I	653269
ENSG00000277196	8597.39	1.80285	0.31367	5.74759	9.05e-09	8.82e-08	LOC102724788	102724788	proline dehydrogenase 1, mitochondrial	102724788
ENSG00000038427	17968.6	1.80232	0.0866967	20.7888	5.46e-96	2.37e-93	VCAN	1462	versican	1462
ENSG00000099250	127.126	1.79844	0.327443	5.49239	3.97e-08	3.54e-07	NRP1	8829	neuropilin 1	8829
ENSG00000137449	234.574	1.79622	0.249368	7.20308	5.89e-13	9.22e-12	CPEB2	132864	cytoplasmic polyadenylation element binding protein 2	132864
ENSG00000168487	368.811	1.79582	0.251662	7.13586	9.62e-13	1.48e-11	BMP1	649	bone morphogenetic protein 1	649
ENSG00000069482	4608.05	1.79464	0.603347	2.97448	0.00293487	0.0103281	GAL	51083	galanin and GMAP prepropeptide	51083
ENSG00000086730	50.9037	1.79025	0.506589	3.53393	0.000409426	0.00180415	LAT2	7462	linker for activation of T cells family member 2	7462
ENSG00000185432	276.71	1.7893	0.259499	6.89522	5.38e-12	7.7e-11	METTL7A	25840	methyltransferase like 7A	25840
ENSG00000061337	851.611	1.78818	0.175045	10.2155	1.69e-24	6.54e-23	LZTS1	11178	leucine zipper tumor suppressor 1	11178
ENSG00000229124	22.6921	1.787	0.739178	2.41755	0.0156256	0.0437926	VIM-AS1	100507347	VIM antisense RNA 1	100507347
ENSG00000084093	3782.82	1.78668	0.130257	13.7166	8.08e-43	7.22e-41	REST	5978	RE1 silencing transcription factor	5978
ENSG00000139722	601.637	1.78052	0.196708	9.0516	1.41e-19	3.82e-18	VPS37B	79720	VPS37B subunit of ESCRT-I	79720
ENSG00000145824	250.524	1.77926	0.322203	5.52218	3.35e-08	3.02e-07	CXCL14	9547	C-X-C motif chemokine ligand 14	9547
ENSG00000081051	39.744	1.77779	0.577983	3.07584	0.00209908	0.00767096	AFP	174	alpha fetoprotein	174
ENSG00000214336	730.216	1.77445	0.184175	9.63458	5.71e-22	1.87e-20	FOXI3	344167	forkhead box I3	344167
ENSG00000260852	69.6626	1.77219	0.442208	4.0076	6.13e-05	0.000322804	FBXL19-AS1	283932	FBXL19 antisense RNA 1	283932
ENSG00000080823	51.3697	1.77038	0.50724	3.49023	0.000482613	0.00208657	MOK	5891	MOK protein kinase	5891
ENSG00000170542	11529.5	1.76113	0.477571	3.68767	0.000226316	0.00105741	SERPINB9	5272	serpin family B member 9	5272
ENSG00000188219	59.6225	1.76061	0.493651	3.5665	0.000361774	0.00161494	POTEE	445582	POTE ankyrin domain family member E	445582
ENSG00000145675	896.662	1.75954	0.157557	11.1676	5.87e-29	2.84e-27	PIK3R1	5295	phosphoinositide-3-kinase regulatory subunit 1	5295
ENSG00000213903	409.975	1.75	0.210077	8.33029	8.06e-17	1.78e-15	LTB4R	1241	leukotriene B4 receptor	1241
ENSG00000172059	336.453	1.74684	0.215455	8.10767	5.16e-16	1.06e-14	KLF11	8462	Kruppel like factor 11	8462
ENSG00000100033	7553.71	1.74519	0.31201	5.59337	2.23e-08	2.04e-07	PRODH	5625	proline dehydrogenase 1	5625
ENSG00000064012	408.397	1.74431	0.231065	7.54898	4.39e-14	7.64e-13	CASP8	841	caspase 8	841
ENSG00000137834	291.298	1.74225	0.226362	7.69672	1.4e-14	2.55e-13	SMAD6	4091	SMAD family member 6	4091
ENSG00000164251	1802.19	1.74221	0.129761	13.4263	4.24e-41	3.58e-39	F2RL1	2150	F2R like trypsin receptor 1	2150
ENSG00000036530	32.7453	1.74134	0.642026	2.71225	0.00668272	0.0212345	CYP46A1	10858	cytochrome P450 family 46 subfamily A member 1	10858
ENSG00000139263	686.983	1.739	0.183442	9.47984	2.55e-21	7.93e-20	LRIG3	121227	leucine rich repeats and immunoglobulin like domains 3	121227
ENSG00000145284	27.2197	1.72782	0.67032	2.5776	0.00994877	0.0297472	SCD5	79966	stearoyl-CoA desaturase 5	79966
ENSG00000112378	3022.31	1.72743	0.110192	15.6766	2.19e-55	2.94e-53	PERP	64065	p53 apoptosis effector related to PMP22	64065
ENSG00000220201	34.5206	1.72637	0.603481	2.86068	0.00422728	0.0142219	ZGLP1	100125288	zinc finger GATA like protein 1	100125288
ENSG00000139174	798.469	1.72434	0.161892	10.6512	1.72e-26	7.46e-25	PRICKLE1	144165	prickle planar cell polarity protein 1	144165
ENSG00000175040	1876.42	1.72252	0.146575	11.7518	6.91e-32	4.15e-30	CHST2	9435	carbohydrate sulfotransferase 2	9435
ENSG00000185442	703.234	1.72086	0.162763	10.5728	3.98e-26	1.68e-24	FAM174B	400451	family with sequence similarity 174 member B	400451
ENSG00000157240	220.916	1.71993	0.251625	6.83528	8.18e-12	1.15e-10	FZD1	8321	frizzled class receptor 1	8321
ENSG00000150687	504.077	1.71952	0.281891	6.09994	1.06e-09	1.17e-08	PRSS23	11098	serine protease 23	11098
ENSG00000158055	272.15	1.71124	0.285462	5.99463	2.04e-09	2.18e-08	GRHL3	57822	grainyhead like transcription factor 3	57822
ENSG00000121966	40.4315	1.71024	0.558752	3.06082	0.00220732	0.00802436	CXCR4	7852	C-X-C motif chemokine receptor 4	7852
ENSG00000158234	202.779	1.70685	0.273716	6.23582	4.49e-10	5.18e-09	FAIM	55179	Fas apoptotic inhibitory molecule	55179
ENSG00000200087	60.8633	1.70148	0.460982	3.69099	0.000223386	0.00104453	SNORA73B	26768	small nucleolar RNA, H/ACA box 73B	26768
ENSG00000124143	125.756	1.70075	0.362176	4.69591	2.65e-06	1.8e-05	ARHGAP40	343578	Rho GTPase activating protein 40	343578
ENSG00000103534	143.948	1.69639	0.37053	4.57828	4.69e-06	3.04e-05	TMC5	79838	transmembrane channel like 5	79838
ENSG00000241735	29.891	1.69539	0.664575	2.55109	0.0107386	0.0317535	FABP5P3	220832	fatty acid binding protein 5 pseudogene 3	220832
ENSG00000101846	175.698	1.69154	0.283746	5.96146	2.5e-09	2.64e-08	STS	412	steroid sulfatase	412
ENSG00000165879	175.456	1.68919	0.279924	6.03448	1.59e-09	1.72e-08	FRAT1	10023	FRAT regulator of WNT signaling pathway 1	10023
ENSG00000198959	73.7519	1.68914	0.434762	3.88522	0.000102239	0.000513389	TGM2	7052	transglutaminase 2	7052
ENSG00000159588	71.8404	1.68869	0.431373	3.91468	9.05e-05	0.000459792	CCDC17	149483	coiled-coil domain containing 17	149483
ENSG00000185340	477.161	1.68667	0.181849	9.27509	1.77e-20	5.14e-19	GAS2L1	10634	growth arrest specific 2 like 1	10634
ENSG00000104691	333.762	1.68629	0.21073	8.00213	1.22e-15	2.43e-14	UBXN8	7993	UBX domain protein 8	7993
ENSG00000266338	1469.67	1.68469	0.13687	12.3087	8.14e-35	5.44e-33	NBPF15	284565	NBPF member 15	284565
ENSG00000226180	45.0059	1.68317	0.526497	3.19693	0.001389	0.00533575	LOC100129215	100129215	uncharacterized LOC100129215	100129215
ENSG00000158104	47.9689	1.68178	0.524633	3.20563	0.00134769	0.00519595	HPD	3242	4-hydroxyphenylpyruvate dioxygenase	3242
ENSG00000240053	159.228	1.67931	0.290113	5.78847	7.1e-09	7.03e-08	LY6G5B	58496	lymphocyte antigen 6 family member G5B	58496
ENSG00000240288	57.1045	1.67859	0.467348	3.59173	0.000328496	0.00148134	GHRLOS	100126793	ghrelin opposite strand/antisense RNA	100126793
ENSG00000172020	871.617	1.67643	0.175122	9.57297	1.04e-21	3.33e-20	GAP43	2596	growth associated protein 43	2596
ENSG00000146038	116.225	1.67596	0.356044	4.70717	2.51e-06	1.71e-05	DCDC2	51473	doublecortin domain containing 2	51473
ENSG00000214756	80.3097	1.67389	0.415764	4.02607	5.67e-05	0.000299973	CSKMT	751071	citrate synthase lysine methyltransferase	751071
ENSG00000183250	49.8034	1.67242	0.515896	3.24177	0.00118791	0.00464099	LINC01547	84536	long intergenic non-protein coding RNA 1547	84536
ENSG00000135637	195.934	1.66962	0.269199	6.20218	5.57e-10	6.35e-09	CCDC142	84865	coiled-coil domain containing 142	84865
ENSG00000226869	74.1482	1.66939	0.4778	3.49391	0.000476004	0.0020624	LHFPL3-AS1	645591	LHFPL3 antisense RNA 1	645591
ENSG00000242715	741.791	1.6692	0.150601	11.0836	1.51e-28	7.14e-27	CCDC169	728591	coiled-coil domain containing 169	728591
ENSG00000245532	1769.7	1.66727	0.143173	11.6451	2.43e-31	1.4e-29	NEAT1	283131	nuclear paraspeckle assembly transcript 1	283131
ENSG00000261150	2691.98	1.66531	0.339402	4.9066	9.27e-07	6.78e-06	EPPK1	83481	epiplakin 1	83481
ENSG00000278828	29.3718	1.66408	0.647583	2.56968	0.0101792	0.0303429	HIST1H3H	8357	histone cluster 1 H3 family member h	8357
ENSG00000182224	35.3168	1.65967	0.592582	2.80075	0.00509847	0.0167091	CYB5D1	124637	cytochrome b5 domain containing 1	124637
ENSG00000066629	1064.18	1.65512	0.192668	8.59053	8.66e-18	2.09e-16	EML1	2009	EMAP like 1	2009
ENSG00000123146	168.979	1.65292	0.281612	5.86949	4.37e-09	4.48e-08	ADGRE5	976	adhesion G protein-coupled receptor E5	976
ENSG00000160097	61.4086	1.65212	0.460389	3.58853	0.000332543	0.00149709	FNDC5	252995	fibronectin type III domain containing 5	252995
ENSG00000159674	59.1718	1.65059	0.611315	2.70006	0.00693274	0.0219344	SPON2	10417	spondin 2	10417
ENSG00000267796	29.1355	1.64857	0.650544	2.53414	0.0112724	0.0330868	LIN37	55957	lin-37 DREAM MuvB core complex component	55957
ENSG00000158373	55.1079	1.64785	0.519064	3.17465	0.00150018	0.00569756	HIST1H2BD	3017	histone cluster 1 H2B family member d	3017
ENSG00000166484	1313.1	1.64552	0.125218	13.1412	1.91e-39	1.54e-37	MAPK7	5598	mitogen-activated protein kinase 7	5598
ENSG00000149573	65.0269	1.64487	0.48245	3.40941	0.00065103	0.00271205	MPZL2	10205	myelin protein zero like 2	10205
ENSG00000205212	30.0935	1.64438	0.683812	2.40473	0.0161844	0.0451921	CCDC144NL	339184	coiled-coil domain containing 144 family, N-terminal like	339184
ENSG00000186376	548.122	1.64403	0.190132	8.64676	5.3e-18	1.3e-16	ZNF75D	7626	zinc finger protein 75D	7626
ENSG00000145431	179.006	1.64271	0.28876	5.68885	1.28e-08	1.22e-07	PDGFC	56034	platelet derived growth factor C	56034
ENSG00000153976	361.095	1.64251	0.205991	7.9737	1.54e-15	3.04e-14	HS3ST3A1	9955	heparan sulfate-glucosamine 3-sulfotransferase 3A1	9955
ENSG00000155629	175.569	1.63907	0.380838	4.30386	1.68e-05	9.78e-05	PIK3AP1	118788	phosphoinositide-3-kinase adaptor protein 1	118788
ENSG00000125675	95.5742	1.63565	0.421457	3.88095	0.00010405	0.000521948	GRIA3	2892	glutamate ionotropic receptor AMPA type subunit 3	2892
ENSG00000130810	262.708	1.63198	0.228494	7.14233	9.18e-13	1.41e-11	PPAN	56342	peter pan homolog	56342
ENSG00000175093	721.746	1.63165	0.176664	9.23592	2.56e-20	7.33e-19	SPSB4	92369	splA/ryanodine receptor domain and SOCS box containing 4	92369
ENSG00000130653	48.6971	1.63005	0.521589	3.12517	0.00177703	0.00660925	PNPLA7	375775	patatin like phospholipase domain containing 7	375775
ENSG00000147872	2137.78	1.62874	0.111562	14.5994	2.83e-48	3.1e-46	PLIN2	123	perilipin 2	123
ENSG00000196468	40.7275	1.62738	0.560429	2.90381	0.00368648	0.0126296	FGF16	8823	fibroblast growth factor 16	8823
ENSG00000265107	44.6549	1.62601	0.526405	3.08889	0.00200907	0.0073686	GJA5	2702	gap junction protein alpha 5	2702
ENSG00000076356	190.056	1.62123	0.271526	5.97082	2.36e-09	2.51e-08	PLXNA2	5362	plexin A2	5362
ENSG00000185015	82.0701	1.62094	0.431614	3.75554	0.000172971	0.000826755	CA13	377677	carbonic anhydrase 13	377677
ENSG00000184160	646.142	1.61723	0.18727	8.63582	5.83e-18	1.42e-16	ADRA2C	152	adrenoceptor alpha 2C	152
ENSG00000175426	198.111	1.61577	0.319175	5.06235	4.14e-07	3.2e-06	PCSK1	5122	proprotein convertase subtilisin/kexin type 1	5122
ENSG00000140557	176.689	1.6155	0.277644	5.81858	5.93e-09	5.96e-08	ST8SIA2	8128	ST8 alpha-N-acetyl-neuraminide alpha-2,8-sialyltransferase 2	8128
ENSG00000198276	1041.87	1.61405	0.137296	11.7559	6.58e-32	3.96e-30	UCKL1	54963	uridine-cytidine kinase 1 like 1	54963
ENSG00000090539	48.2585	1.61373	0.51308	3.14519	0.00165978	0.00622744	CHRD	8646	chordin	8646
ENSG00000250067	192.925	1.61204	0.269051	5.99158	2.08e-09	2.22e-08	YJEFN3	374887	YjeF N-terminal domain containing 3	374887
ENSG00000168675	47.1727	1.61134	0.605141	2.66276	0.00775028	0.0240856	LDLRAD4	753	low density lipoprotein receptor class A domain containing 4	753
ENSG00000135447	520.047	1.60923	0.196721	8.18025	2.83e-16	5.95e-15	PPP1R1A	5502	protein phosphatase 1 regulatory inhibitor subunit 1A	5502
ENSG00000213626	1510.21	1.60882	0.380949	4.22319	2.41e-05	0.000136602	LBH	81606	LBH regulator of WNT signaling pathway	81606
ENSG00000261780	732.203	1.60776	0.191995	8.37395	5.57e-17	1.25e-15	LINC02582	100505817	long intergenic non-protein coding RNA 2582	100505817
ENSG00000035681	1510	1.60742	0.126422	12.7147	4.9e-37	3.67e-35	NSMAF	8439	neutral sphingomyelinase activation associated factor	8439
ENSG00000204178	672.022	1.60734	0.155594	10.3304	5.14e-25	2.07e-23	MACO1	55219	macoilin 1	55219
ENSG00000173705	174.794	1.60732	0.283402	5.67151	1.42e-08	1.34e-07	SUSD5	26032	sushi domain containing 5	26032
ENSG00000224597	147.021	1.60326	0.300157	5.34138	9.22e-08	7.88e-07	SVIL-AS1	102724316	SVIL antisense RNA 1	102724316
ENSG00000140479	124.47	1.60105	0.361767	4.42564	9.62e-06	5.87e-05	PCSK6	5046	proprotein convertase subtilisin/kexin type 6	5046
ENSG00000177943	719.262	1.60072	0.17584	9.1033	8.76e-20	2.4e-18	MAMDC4	158056	MAM domain containing 4	158056
ENSG00000213599	54.823	1.5997	0.476721	3.35564	0.000791827	0.00322674	SLX1A-SULT1A3	100526830	SLX1A-SULT1A3 readthrough (NMD candidate)	100526830
ENSG00000184232	53.7315	1.59863	0.561517	2.84699	0.00441343	0.0147462	OAF	220323	out at first homolog	220323
ENSG00000213906	73.3244	1.59693	0.415798	3.84063	0.000122721	0.000604511	LTB4R2	56413	leukotriene B4 receptor 2	56413
ENSG00000166471	1819.64	1.59463	0.132	12.0805	1.34e-33	8.55e-32	TMEM41B	440026	transmembrane protein 41B	440026
ENSG00000135253	136.568	1.59267	0.314109	5.07043	3.97e-07	3.08e-06	KCP	375616	kielin cysteine rich BMP regulator	375616
ENSG00000184254	268.018	1.59219	0.249611	6.3787	1.79e-10	2.16e-09	ALDH1A3	220	aldehyde dehydrogenase 1 family member A3	220
ENSG00000156463	61.3279	1.5901	0.449566	3.53697	0.000404747	0.00178611	SH3RF2	153769	SH3 domain containing ring finger 2	153769
ENSG00000088882	1930.59	1.58905	0.524912	3.02728	0.00246769	0.00885181	CPXM1	56265	carboxypeptidase X, M14 family member 1	56265
ENSG00000164692	6253.55	1.58887	0.324615	4.89463	9.85e-07	7.19e-06	COL1A2	1278	collagen type I alpha 2 chain	1278
ENSG00000154734	1282.48	1.58758	0.387582	4.09612	4.2e-05	0.000227096	ADAMTS1	9510	ADAM metallopeptidase with thrombospondin type 1 motif 1	9510
ENSG00000152661	40097.5	1.5871	0.111948	14.1771	1.27e-45	1.27e-43	GJA1	2697	gap junction protein alpha 1	2697
ENSG00000125354	645.082	1.58043	0.175286	9.01626	1.95e-19	5.21e-18	SEPTIN6	23157	septin 6	23157
ENSG00000234127	1854.56	1.58016	0.136136	11.6073	3.79e-31	2.14e-29	TRIM26	7726	tripartite motif containing 26	7726
ENSG00000163710	351.391	1.57989	0.299965	5.26692	1.39e-07	1.15e-06	PCOLCE2	26577	procollagen C-endopeptidase enhancer 2	26577
ENSG00000162194	45.4447	1.57868	0.5297	2.98034	0.00287931	0.0101502	LBHD1	79081	LBH domain containing 1	79081
ENSG00000164687	4702.71	1.57803	0.097637	16.1622	9.32e-59	1.38e-56	FABP5	2171	fatty acid binding protein 5	2171
ENSG00000101230	35.8153	1.57687	0.629891	2.5034	0.0123005	0.0356953	ISM1	140862	isthmin 1	140862
ENSG00000175785	243.665	1.57673	0.253012	6.23184	4.61e-10	5.31e-09	PRIMA1	145270	proline rich membrane anchor 1	145270
ENSG00000107796	135.17	1.57658	0.441018	3.57485	0.000350422	0.00156974	ACTA2	59	actin alpha 2, smooth muscle	59
ENSG00000129946	612.598	1.57593	0.235903	6.68042	2.38e-11	3.21e-10	SHC2	25759	SHC adaptor protein 2	25759
ENSG00000079215	801.048	1.57496	0.153428	10.2652	1.01e-24	3.98e-23	SLC1A3	6507	solute carrier family 1 member 3	6507
ENSG00000158825	218.127	1.57379	0.262644	5.9921	2.07e-09	2.21e-08	CDA	978	cytidine deaminase	978
ENSG00000125144	132.065	1.57259	0.445816	3.52745	0.000419589	0.00184292	MT1G	4495	metallothionein 1G	4495
ENSG00000112769	68.5735	1.5725	0.44142	3.56238	0.000367509	0.00163904	LAMA4	3910	laminin subunit alpha 4	3910
ENSG00000125843	128.007	1.5693	0.332114	4.72519	2.3e-06	1.58e-05	AP5S1	55317	adaptor related protein complex 5 subunit sigma 1	55317
ENSG00000148296	2951.63	1.56905	0.103865	15.1065	1.47e-51	1.79e-49	SURF6	6838	surfeit 6	6838
ENSG00000222038	42.3543	1.56903	0.572542	2.74046	0.00613532	0.0197136	POTEJ	653781	POTE ankyrin domain family member J	653781
ENSG00000185404	293.602	1.5684	0.254184	6.17033	6.81e-10	7.68e-09	SP140L	93349	SP140 nuclear body protein like	93349
ENSG00000087087	6084.71	1.56824	0.0954256	16.4342	1.09e-60	1.75e-58	SRRT	51593	serrate, RNA effector molecule	51593
ENSG00000261052	47.1306	1.56495	0.517492	3.02411	0.00249369	0.00893454	SULT1A3	6818	sulfotransferase family 1A member 3	6818
ENSG00000213199	94.0719	1.56061	0.39531	3.94781	7.89e-05	0.000404982	ASIC3	9311	acid sensing ion channel subunit 3	9311
ENSG00000188167	56.5302	1.55959	0.467927	3.33298	0.000859218	0.00346824	TMPPE	643853	transmembrane protein with metallophosphoesterase domain	643853
ENSG00000184343	51.7326	1.55821	0.492434	3.16431	0.00155451	0.00587779	SRPK3	26576	SRSF protein kinase 3	26576
ENSG00000124532	4604.18	1.55654	0.407952	3.81549	0.000135913	0.00066438	MRS2	57380	magnesium transporter MRS2	57380
ENSG00000242802	929.608	1.5562	0.151137	10.2966	7.3e-25	2.91e-23	AP5Z1	9907	adaptor related protein complex 5 subunit zeta 1	9907
ENSG00000165272	51.5986	1.55612	0.506243	3.07386	0.00211312	0.00771416	AQP3	360	aquaporin 3 (Gill blood group)	360
ENSG00000156925	3055.03	1.55449	0.110166	14.1105	3.27e-45	3.19e-43	ZIC3	7547	Zic family member 3	7547
ENSG00000049130	802.042	1.55388	0.170045	9.13809	6.36e-20	1.76e-18	KITLG	4254	KIT ligand	4254
ENSG00000100290	68.5951	1.54943	0.431063	3.59445	0.000325076	0.00146782	BIK	638	BCL2 interacting killer	638
ENSG00000171100	592.769	1.5484	0.165907	9.33296	1.03e-20	3.05e-19	MTM1	4534	myotubularin 1	4534
ENSG00000107282	77.031	1.5474	0.477938	3.23765	0.00120518	0.00470241	APBA1	320	amyloid beta precursor protein binding family A member 1	320
ENSG00000123572	297.882	1.54716	0.227537	6.79959	1.05e-11	1.46e-10	NRK	203447	Nik related kinase	203447
ENSG00000115758	7324.34	1.54313	0.132933	11.6083	3.74e-31	2.11e-29	ODC1	4953	ornithine decarboxylase 1	4953
ENSG00000283486	49.3913	1.54195	0.506234	3.04592	0.00231972	0.00838534	FAM95C	100289137	family with sequence similarity 95 member C	100289137
ENSG00000133636	2214.43	1.53987	0.139993	10.9996	3.84e-28	1.8e-26	NTS	4922	neurotensin	4922
ENSG00000161960	388.881	1.53965	0.204695	7.52168	5.41e-14	9.32e-13	EIF4A1	1973	eukaryotic translation initiation factor 4A1	1973
ENSG00000095739	755.979	1.53896	0.160008	9.61796	6.71e-22	2.18e-20	BAMBI	25805	BMP and activin membrane bound inhibitor	25805
ENSG00000255423	58.8038	1.53875	0.46509	3.3085	0.000937988	0.00375566	EBLN2	55096	endogenous Bornavirus like nucleoprotein 2	55096
ENSG00000188199	124.106	1.53766	0.324916	4.73249	2.22e-06	1.52e-05	NUTM2B	729262	NUT family member 2B	729262
ENSG00000164265	904.845	1.53747	0.428117	3.59123	0.000329116	0.00148386	SCGB3A2	117156	secretoglobin family 3A member 2	117156
ENSG00000164976	661.359	1.53411	0.163938	9.35782	8.14e-21	2.44e-19	MYORG	57462	myogenesis regulating glycosidase (putative)	57462
ENSG00000271216	43.5204	1.53337	0.548875	2.79366	0.00521146	0.0170404	LINC01050	103689845	long intergenic non-protein coding RNA 1050	103689845
ENSG00000101439	959.375	1.53314	0.149984	10.2221	1.58e-24	6.13e-23	CST3	1471	cystatin C	1471
ENSG00000115556	113.235	1.52958	0.334417	4.57388	4.79e-06	3.1e-05	PLCD4	84812	phospholipase C delta 4	84812
ENSG00000178935	565.097	1.52799	0.19313	7.91174	2.54e-15	4.92e-14	ZNF552	79818	zinc finger protein 552	79818
ENSG00000198838	119.659	1.52735	0.337718	4.52256	6.11e-06	3.88e-05	RYR3	6263	ryanodine receptor 3	6263
ENSG00000109576	489.928	1.52572	0.184506	8.26921	1.35e-16	2.91e-15	AADAT	51166	aminoadipate aminotransferase	51166
ENSG00000107099	66.8133	1.52551	0.45348	3.364	0.000768225	0.00314214	DOCK8	81704	dedicator of cytokinesis 8	81704
ENSG00000181472	875.374	1.52434	0.146675	10.3927	2.68e-25	1.09e-23	ZBTB2	57621	zinc finger and BTB domain containing 2	57621
ENSG00000160401	36.6921	1.52246	0.594901	2.55918	0.010492	0.0311571	CFAP157	286207	cilia and flagella associated protein 157	286207
ENSG00000003400	284.819	1.51722	0.25976	5.84086	5.19e-09	5.27e-08	CASP10	843	caspase 10	843
ENSG00000277161	615.887	1.51623	0.181279	8.36407	6.06e-17	1.35e-15	PIGW	284098	phosphatidylinositol glycan anchor biosynthesis class W	284098
ENSG00000185527	126.267	1.51465	0.359523	4.21294	2.52e-05	0.000142586	PDE6G	5148	phosphodiesterase 6G	5148
ENSG00000137267	25986.2	1.51032	0.100911	14.9669	1.21e-50	1.41e-48	TUBB2A	7280	tubulin beta 2A class IIa	7280
ENSG00000042286	354.663	1.50979	0.265574	5.68501	1.31e-08	1.24e-07	AIFM2	84883	apoptosis inducing factor mitochondria associated 2	84883
ENSG00000127528	34.3723	1.50299	0.636371	2.36182	0.0181857	0.0497747	KLF2	10365	Kruppel like factor 2	10365
ENSG00000272150	818.199	1.50222	0.159543	9.41581	4.69e-21	1.43e-19	NBPF25P	101929780	NBPF member 25, pseudogene	101929780
ENSG00000182902	56.7456	1.50116	0.468061	3.20719	0.00134038	0.00517351	SLC25A18	83733	solute carrier family 25 member 18	83733
ENSG00000168306	39.9853	1.50112	0.5547	2.70618	0.00680621	0.0215903	ACOX2	8309	acyl-CoA oxidase 2	8309
ENSG00000114166	49.236	1.49949	0.500989	2.99306	0.00276197	0.00978049	KAT2B	8850	lysine acetyltransferase 2B	8850
ENSG00000232434	87.3181	1.49893	0.378502	3.96015	7.49e-05	0.000386824	AJM1	389813	apical junction component 1 homolog	389813
ENSG00000196604	80.7202	1.49729	0.451335	3.31748	0.000908344	0.00365018	POTEF	728378	POTE ankyrin domain family member F	728378
ENSG00000090376	51.9348	1.49649	0.497616	3.00732	0.00263564	0.0093878	IRAK3	11213	interleukin 1 receptor associated kinase 3	11213
ENSG00000224914	224.256	1.49343	0.254608	5.86561	4.47e-09	4.58e-08	LINC00863	439994	long intergenic non-protein coding RNA 863	439994
ENSG00000165644	643.141	1.4925	0.177422	8.41216	4.03e-17	9.1e-16	COMTD1	118881	catechol-O-methyltransferase domain containing 1	118881
ENSG00000144043	883.102	1.49178	0.152468	9.78418	1.32e-22	4.46e-21	TEX261	113419	testis expressed 261	113419
ENSG00000233382	35.1406	1.49079	0.587202	2.5388	0.0111234	0.0327006	NKAPP1	158801	NFKB activating protein pseudogene 1	158801
ENSG00000273136	1693.31	1.4877	0.128744	11.5554	6.93e-31	3.8e-29	NBPF26	101060684	NBPF member 26	101060684
ENSG00000261308	338.786	1.48595	0.292194	5.0855	3.67e-07	2.86e-06	FIGNL2	401720	fidgetin like 2	401720
ENSG00000260280	62.7035	1.48433	0.442875	3.35157	0.000803546	0.00326902	SLX1B-SULT1A4	100526831	SLX1B-SULT1A4 readthrough (NMD candidate)	100526831
ENSG00000110108	1219.82	1.48432	0.12639	11.7439	7.59e-32	4.52e-30	TMEM109	79073	transmembrane protein 109	79073
ENSG00000110944	47.8334	1.48316	0.542334	2.73477	0.00624241	0.0200132	IL23A	51561	interleukin 23 subunit alpha	51561
ENSG00000161677	73.6613	1.4819	0.41189	3.5978	0.000320919	0.00145121	JOSD2	126119	Josephin domain containing 2	126119
ENSG00000207547	33.1164	1.48059	0.604425	2.44958	0.0143023	0.040608	MIR25	407014	microRNA 25	407014
ENSG00000075673	164.611	1.47653	0.384002	3.84512	0.000120496	0.00059427	ATP12A	479	ATPase H+/K+ transporting non-gastric alpha2 subunit	479
ENSG00000106714	504.663	1.47473	0.187365	7.87091	3.52e-15	6.75e-14	CNTNAP3	79937	contactin associated protein like 3	79937
ENSG00000182310	199.912	1.47358	0.304945	4.83227	1.35e-06	9.62e-06	SPACA6	147650	sperm acrosome associated 6	147650
ENSG00000141526	149.269	1.47312	0.353957	4.16187	3.16e-05	0.000175332	SLC16A3	9123	solute carrier family 16 member 3	9123
ENSG00000174136	606.523	1.47188	0.165767	8.87919	6.73e-19	1.75e-17	RGMB	285704	repulsive guidance molecule BMP co-receptor b	285704
ENSG00000263956	1943.69	1.47103	0.12964	11.347	7.67e-30	3.94e-28	NBPF11	200030	NBPF member 11	200030
ENSG00000118007	917.599	1.47069	0.154786	9.50143	2.07e-21	6.47e-20	STAG1	10274	stromal antigen 1	10274
ENSG00000170684	256.213	1.46982	0.232156	6.33116	2.43e-10	2.9e-09	ZNF296	162979	zinc finger protein 296	162979
ENSG00000272196	74.9174	1.4689	0.427373	3.43705	0.000588084	0.00248343	HIST2H2AA4	723790	histone cluster 2 H2A family member a4	723790
ENSG00000183722	388.149	1.46574	0.209672	6.99063	2.74e-12	4.06e-11	LHFPL6	10186	LHFPL tetraspan subfamily member 6	10186
ENSG00000162599	83.8849	1.46532	0.424621	3.45088	0.000558767	0.00237447	NFIA	4774	nuclear factor I A	4774
ENSG00000136932	132.182	1.46363	0.322425	4.53945	5.64e-06	3.6e-05	TRMO	51531	tRNA methyltransferase O	51531
ENSG00000174099	74.6809	1.46257	0.435737	3.35655	0.00078922	0.00321773	MSRB3	253827	methionine sulfoxide reductase B3	253827
ENSG00000116560	15867	1.45979	0.0840218	17.374	1.3e-67	2.61e-65	SFPQ	6421	splicing factor proline and glutamine rich	6421
ENSG00000118640	1028.42	1.45951	0.147271	9.91035	3.75e-23	1.33e-21	VAMP8	8673	vesicle associated membrane protein 8	8673
ENSG00000142396	82.8972	1.45893	0.408238	3.57371	0.000351953	0.00157572	ERVK3-1	105372481	endogenous retrovirus group K3 member 1	105372481
ENSG00000145391	548.319	1.45726	0.1701	8.56706	1.06e-17	2.54e-16	SETD7	80854	SET domain containing 7, histone lysine methyltransferase	80854
ENSG00000100285	518.732	1.45655	0.272882	5.33767	9.41e-08	8.03e-07	NEFH	4744	neurofilament heavy	4744
ENSG00000224660	69.9307	1.45532	0.490027	2.96988	0.0029792	0.0104653	SH3BP5-AS1	100505696	SH3BP5 antisense RNA 1	100505696
ENSG00000133135	51.7393	1.45528	0.491264	2.96232	0.00305333	0.0107032	RNF128	79589	ring finger protein 128	79589
ENSG00000170004	1493.56	1.45514	0.136739	10.6417	1.91e-26	8.25e-25	CHD3	1107	chromodomain helicase DNA binding protein 3	1107
ENSG00000164916	513.781	1.45442	0.235363	6.17945	6.43e-10	7.29e-09	FOXK1	221937	forkhead box K1	221937
ENSG00000176171	1814.15	1.45348	0.117219	12.3997	2.62e-35	1.8e-33	BNIP3	664	BCL2 interacting protein 3	664
ENSG00000131848	153.374	1.4534	0.294298	4.93852	7.87e-07	5.84e-06	ZSCAN5A	79149	zinc finger and SCAN domain containing 5A	79149
ENSG00000176014	3675.8	1.45281	0.125763	11.552	7.22e-31	3.94e-29	TUBB6	84617	tubulin beta 6 class V	84617
ENSG00000224975	58.0615	1.45271	0.489803	2.96591	0.00301789	0.0105866	INE1	8552	inactivation escape 1	8552
ENSG00000137571	197.657	1.4515	0.259026	5.60367	2.1e-08	1.93e-07	SLCO5A1	81796	solute carrier organic anion transporter family member 5A1	81796
ENSG00000120675	1189.4	1.45034	0.147552	9.82934	8.42e-23	2.89e-21	DNAJC15	29103	DnaJ heat shock protein family (Hsp40) member C15	29103
ENSG00000248445	174.969	1.44882	0.337124	4.29757	1.73e-05	0.00010034	SEMA6A-AS1	101927233	SEMA6A antisense RNA 1	101927233
ENSG00000169826	526.672	1.44415	0.169949	8.49753	1.94e-17	4.55e-16	CSGALNACT2	55454	chondroitin sulfate N-acetylgalactosaminyltransferase 2	55454
ENSG00000173436	96.5759	1.44378	0.365528	3.94987	7.82e-05	0.000401777	MICOS10	440574	mitochondrial contact site and cristae organizing system subunit 10	440574
ENSG00000187824	89.4021	1.44325	0.394909	3.65464	0.00025754	0.00118892	TMEM220	388335	transmembrane protein 220	388335
ENSG00000138061	816.558	1.44296	0.205782	7.01205	2.35e-12	3.5e-11	CYP1B1	1545	cytochrome P450 family 1 subfamily B member 1	1545
ENSG00000203812	73.8916	1.44182	0.430621	3.34822	0.00081331	0.00330101	HIST2H2AA3	8337	histone cluster 2 H2A family member a3	8337
ENSG00000134575	702.915	1.43992	0.172532	8.34579	7.07e-17	1.56e-15	ACP2	53	acid phosphatase 2, lysosomal	53
ENSG00000171456	1050.86	1.43786	0.159074	9.03896	1.58e-19	4.26e-18	ASXL1	171023	ASXL transcriptional regulator 1	171023
ENSG00000149781	70.173	1.43697	0.423092	3.39635	0.000682904	0.00283029	FERMT3	83706	fermitin family member 3	83706
ENSG00000166847	3201.02	1.43655	0.101508	14.152	1.82e-45	1.8e-43	DCTN5	84516	dynactin subunit 5	84516
ENSG00000197774	1127.52	1.43548	0.145101	9.89297	4.47e-23	1.58e-21	EME2	197342	essential meiotic structure-specific endonuclease subunit 2	197342
ENSG00000105939	3053.12	1.43465	0.100411	14.2878	2.61e-46	2.67e-44	ZC3HAV1	56829	zinc finger CCCH-type containing, antiviral 1	56829
ENSG00000054392	37.7249	1.43464	0.571374	2.51086	0.0120439	0.0350414	HHAT	55733	hedgehog acyltransferase	55733
ENSG00000120949	1363.77	1.43406	0.186483	7.69004	1.47e-14	2.68e-13	TNFRSF8	943	TNF receptor superfamily member 8	943
ENSG00000270629	1146.42	1.4328	0.148541	9.64582	5.12e-22	1.68e-20	NBPF14	25832	NBPF member 14	25832
ENSG00000213699	816.276	1.43267	0.146347	9.78955	1.25e-22	4.24e-21	SLC35F6	54978	solute carrier family 35 member F6	54978
ENSG00000067177	900.27	1.43261	0.169578	8.44813	2.96e-17	6.77e-16	PHKA1	5255	phosphorylase kinase regulatory subunit alpha 1	5255
ENSG00000128591	5366.65	1.43212	0.149913	9.55299	1.26e-21	4.02e-20	FLNC	2318	filamin C	2318
ENSG00000065154	4255.39	1.43026	0.0985307	14.5159	9.61e-48	1.03e-45	OAT	4942	ornithine aminotransferase	4942
ENSG00000136206	40.4027	1.42954	0.569409	2.51057	0.0120537	0.0350584	SPDYE1	285955	speedy/RINGO cell cycle regulator family member E1	285955
ENSG00000228570	88.6873	1.42792	0.374434	3.81353	0.000136994	0.000668991	NUTM2E	283008	NUT family member 2E	283008
ENSG00000096696	9394.43	1.4275	0.0869471	16.4181	1.42e-60	2.24e-58	DSP	1832	desmoplakin	1832
ENSG00000108691	68.0808	1.4269	0.433051	3.29501	0.000984194	0.00392773	CCL2	6347	C-C motif chemokine ligand 2	6347
ENSG00000121390	2673.96	1.42531	0.11355	12.5522	3.86e-36	2.73e-34	PSPC1	55269	paraspeckle component 1	55269
ENSG00000187688	84.0514	1.42302	0.38729	3.67431	0.000238494	0.0011092	TRPV2	51393	transient receptor potential cation channel subfamily V member 2	51393
ENSG00000159915	44.6404	1.42165	0.548656	2.59115	0.00956562	0.0288355	ZNF233	353355	zinc finger protein 233	353355
ENSG00000124614	62.574	1.42073	0.466267	3.04702	0.00231119	0.00835699	RPS10	6204	ribosomal protein S10	6204
ENSG00000075618	21729.2	1.41868	0.110659	12.8202	1.26e-37	9.57e-36	FSCN1	6624	fascin actin-bundling protein 1	6624
ENSG00000140577	453.904	1.41561	0.188284	7.51846	5.54e-14	9.53e-13	CRTC3	64784	CREB regulated transcription coactivator 3	64784
ENSG00000181218	167.992	1.41467	0.331934	4.2619	2.03e-05	0.000116393	HIST3H2A	92815	histone cluster 3 H2A	92815
ENSG00000204334	38.2976	1.41395	0.574905	2.45945	0.0139151	0.0396336	ERICH2	285141	glutamate rich 2	285141
ENSG00000101825	166.03	1.41268	0.36356	3.88568	0.000102045	0.000512521	MXRA5	25878	matrix remodeling associated 5	25878
ENSG00000115738	805.398	1.40919	0.188722	7.46702	8.2e-14	1.39e-12	ID2	3398	inhibitor of DNA binding 2	3398
ENSG00000182175	2122.12	1.40882	0.1205	11.6915	1.41e-31	8.2e-30	RGMA	56963	repulsive guidance molecule BMP co-receptor a	56963
ENSG00000184481	890.488	1.40875	0.172301	8.17608	2.93e-16	6.14e-15	FOXO4	4303	forkhead box O4	4303
ENSG00000229180	635.503	1.40728	0.167046	8.42451	3.62e-17	8.22e-16	GS1-124K5.11	493754	RAB guanine nucleotide exchange factor 1 pseudogene	493754
ENSG00000154529	336.854	1.40716	0.220595	6.37894	1.78e-10	2.16e-09	CNTNAP3B	728577	contactin associated protein like 3B	728577
ENSG00000119737	60.2132	1.40518	0.473023	2.97064	0.00297176	0.0104428	GPR75	10936	G protein-coupled receptor 75	10936
ENSG00000167703	847.885	1.40458	0.173058	8.11624	4.81e-16	9.9e-15	SLC43A2	124935	solute carrier family 43 member 2	124935
ENSG00000184500	233.693	1.40339	0.244568	5.73827	9.56e-09	9.3e-08	PROS1	5627	protein S	5627
ENSG00000163528	932.122	1.40273	0.148888	9.42137	4.45e-21	1.37e-19	CHCHD4	131474	coiled-coil-helix-coiled-coil-helix domain containing 4	131474
ENSG00000151006	69.0512	1.40187	0.442835	3.16568	0.00154719	0.00585376	PRSS53	339105	serine protease 53	339105
ENSG00000154237	396.861	1.40173	0.198745	7.05291	1.75e-12	2.64e-11	LRRK1	79705	leucine rich repeat kinase 1	79705
ENSG00000153885	1629.44	1.40158	0.116619	12.0185	2.84e-33	1.78e-31	KCTD15	79047	potassium channel tetramerization domain containing 15	79047
ENSG00000183876	157.2	1.40045	0.291232	4.80871	1.52e-06	1.07e-05	ARSI	340075	arylsulfatase family member I	340075
ENSG00000162231	1730.07	1.39471	0.137824	10.1195	4.53e-24	1.7e-22	NXF1	10482	nuclear RNA export factor 1	10482
ENSG00000164619	75.7052	1.3937	0.408291	3.41349	0.000641366	0.00268051	BMPER	168667	BMP binding endothelial regulator	168667
ENSG00000181027	859.012	1.3928	0.142851	9.74997	1.85e-22	6.2e-21	FKRP	79147	fukutin related protein	79147
ENSG00000168899	63.2639	1.39155	0.456046	3.05133	0.00227831	0.00825282	VAMP5	10791	vesicle associated membrane protein 5	10791
ENSG00000139718	1568.22	1.3912	0.123192	11.293	1.42e-29	7.14e-28	SETD1B	23067	SET domain containing 1B, histone lysine methyltransferase	23067
ENSG00000148834	2460.27	1.39038	0.131632	10.5627	4.44e-26	1.86e-24	GSTO1	9446	glutathione S-transferase omega 1	9446
ENSG00000115129	991.133	1.38798	0.141525	9.80729	1.05e-22	3.58e-21	TP53I3	9540	tumor protein p53 inducible protein 3	9540
ENSG00000183230	51.8588	1.38631	0.524052	2.64536	0.00816037	0.0251588	CTNNA3	29119	catenin alpha 3	29119
ENSG00000172878	224.557	1.38581	0.249491	5.55457	2.78e-08	2.53e-07	METAP1D	254042	methionyl aminopeptidase type 1D, mitochondrial	254042
ENSG00000143878	3615.91	1.38533	0.137054	10.1079	5.1e-24	1.91e-22	RHOB	388	ras homolog family member B	388
ENSG00000184677	1327.83	1.37747	0.123446	11.1585	6.51e-29	3.14e-27	ZBTB40	9923	zinc finger and BTB domain containing 40	9923
ENSG00000133083	2762.74	1.37514	0.128868	10.6709	1.39e-26	6.08e-25	DCLK1	9201	doublecortin like kinase 1	9201
ENSG00000128285	109.82	1.37483	0.350513	3.92235	8.77e-05	0.000446702	MCHR1	2847	melanin concentrating hormone receptor 1	2847
ENSG00000203814	56.6845	1.37478	0.467948	2.93789	0.00330449	0.0114712	HIST2H2BF	440689	histone cluster 2 H2B family member f	440689
ENSG00000114861	308.965	1.36962	0.214201	6.39409	1.62e-10	1.97e-09	FOXP1	27086	forkhead box P1	27086
ENSG00000031003	633.301	1.36885	0.16098	8.50323	1.84e-17	4.34e-16	FAM13B	51306	family with sequence similarity 13 member B	51306
ENSG00000038219	4778.79	1.36787	0.0977854	13.9885	1.83e-44	1.73e-42	BOD1L1	259282	biorientation of chromosomes in cell division 1 like 1	259282
ENSG00000239306	1995.17	1.3668	0.116575	11.7246	9.53e-32	5.63e-30	RBM14	10432	RNA binding motif protein 14	10432
ENSG00000104218	662.364	1.36545	0.159181	8.57796	9.66e-18	2.32e-16	CSPP1	79848	centrosome and spindle pole associated protein 1	79848
ENSG00000053438	391.518	1.36476	0.198079	6.88998	5.58e-12	7.97e-11	NNAT	4826	neuronatin	4826
ENSG00000204352	249.446	1.36259	0.280289	4.86137	1.17e-06	8.38e-06	C9orf129	445577	chromosome 9 open reading frame 129	445577
ENSG00000173706	687.521	1.36194	0.157808	8.63037	6.12e-18	1.49e-16	HEG1	57493	heart development protein with EGF like domains 1	57493
ENSG00000160226	333.451	1.35984	0.20731	6.55948	5.4e-11	6.99e-10	CFAP410	755	cilia and flagella associated protein 410	755
ENSG00000049089	196.583	1.35962	0.275031	4.94354	7.67e-07	5.7e-06	COL9A2	1298	collagen type IX alpha 2 chain	1298
ENSG00000137842	97.6936	1.35645	0.374805	3.61909	0.000295637	0.00134564	TMEM62	80021	transmembrane protein 62	80021
ENSG00000154222	915.83	1.35619	0.147567	9.19036	3.92e-20	1.11e-18	CC2D1B	200014	coiled-coil and C2 domain containing 1B	200014
ENSG00000241015	310.12	1.35507	0.224919	6.02469	1.69e-09	1.83e-08	TPM3P9	147804	tropomyosin 3 pseudogene 9	147804
ENSG00000118855	308.966	1.35328	0.212029	6.38252	1.74e-10	2.11e-09	MFSD1	64747	major facilitator superfamily domain containing 1	64747
ENSG00000136159	2153.09	1.35031	0.119472	11.3023	1.28e-29	6.45e-28	NUDT15	55270	nudix hydrolase 15	55270
ENSG00000269858	420.893	1.34704	0.195896	6.87631	6.14e-12	8.74e-11	EGLN2	112398	egl-9 family hypoxia inducible factor 2	112398
ENSG00000186792	70.5161	1.34657	0.416598	3.2323	0.00122798	0.00478218	HYAL3	8372	hyaluronidase 3	8372
ENSG00000187676	178.696	1.34453	0.273386	4.91806	8.74e-07	6.43e-06	B3GLCT	145173	beta 3-glucosyltransferase	145173
ENSG00000163104	3306.21	1.34314	0.122943	10.9249	8.76e-28	4.05e-26	SMARCAD1	56916	SWI/SNF-related, matrix-associated actin-dependent regulator of chromatin, subfamily a, containing DEAD/H box 1	56916
ENSG00000143816	163.124	1.34312	0.318795	4.21311	2.52e-05	0.000142516	WNT9A	7483	Wnt family member 9A	7483
ENSG00000110442	555.889	1.34135	0.171748	7.80998	5.72e-15	1.08e-13	COMMD9	29099	COMM domain containing 9	29099
ENSG00000160785	1556.26	1.34098	0.130879	10.2459	1.23e-24	4.84e-23	SLC25A44	9673	solute carrier family 25 member 44	9673
ENSG00000155621	340.474	1.3399	0.207429	6.45955	1.05e-10	1.31e-09	C9orf85	138241	chromosome 9 open reading frame 85	138241
ENSG00000003402	560.286	1.33941	0.177711	7.53702	4.81e-14	8.32e-13	CFLAR	8837	CASP8 and FADD like apoptosis regulator	8837
ENSG00000258441	584.924	1.33815	0.163329	8.19299	2.55e-16	5.37e-15	LINC00641	283624	long intergenic non-protein coding RNA 641	283624
ENSG00000164889	2841.51	1.33799	0.110934	12.0611	1.69e-33	1.08e-31	SLC4A2	6522	solute carrier family 4 member 2	6522
ENSG00000182551	1578.57	1.33673	0.124015	10.7788	4.33e-27	1.94e-25	ADI1	55256	acireductone dioxygenase 1	55256
ENSG00000103257	22454.4	1.33415	0.132528	10.0669	7.74e-24	2.87e-22	SLC7A5	8140	solute carrier family 7 member 5	8140
ENSG00000165591	169.047	1.33213	0.276821	4.81225	1.49e-06	1.05e-05	FAAH2	158584	fatty acid amide hydrolase 2	158584
ENSG00000162576	458.15	1.33168	0.246585	5.40048	6.65e-08	5.78e-07	MXRA8	54587	matrix remodeling associated 8	54587
ENSG00000110801	247.771	1.33143	0.253965	5.24258	1.58e-07	1.3e-06	PSMD9	5715	proteasome 26S subunit, non-ATPase 9	5715
ENSG00000138074	4563.43	1.32923	0.108187	12.2864	1.07e-34	7.14e-33	SLC5A6	8884	solute carrier family 5 member 6	8884
ENSG00000134755	1731.39	1.32835	0.127182	10.4445	1.55e-25	6.4e-24	DSC2	1824	desmocollin 2	1824
ENSG00000005238	297.759	1.32543	0.221075	5.99537	2.03e-09	2.17e-08	FAM214B	80256	family with sequence similarity 214 member B	80256
ENSG00000114395	153.069	1.3247	0.307865	4.30286	1.69e-05	9.82e-05	CYB561D2	11068	cytochrome b561 family member D2	11068
ENSG00000196418	267.284	1.32417	0.247195	5.35681	8.47e-08	7.25e-07	ZNF124	7678	zinc finger protein 124	7678
ENSG00000188707	459.008	1.32391	0.225027	5.88335	4.02e-09	4.15e-08	ZBED6CL	113763	ZBED6 C-terminal like	113763
ENSG00000116133	16620.7	1.32163	0.0854407	15.4684	5.67e-54	7.34e-52	DHCR24	1718	24-dehydrocholesterol reductase	1718
ENSG00000138100	137.333	1.32025	0.486676	2.7128	0.00667176	0.0212053	TRIM54	57159	tripartite motif containing 54	57159
ENSG00000187210	701.345	1.32024	0.153592	8.59574	8.27e-18	2e-16	GCNT1	2650	glucosaminyl (N-acetyl) transferase 1	2650
ENSG00000169288	806.596	1.31848	0.157173	8.38871	4.91e-17	1.1e-15	MRPL1	65008	mitochondrial ribosomal protein L1	65008
ENSG00000184675	916.786	1.31778	0.166532	7.91308	2.51e-15	4.87e-14	AMER1	139285	APC membrane recruitment protein 1	139285
ENSG00000104313	59.3624	1.31774	0.45187	2.9162	0.00354319	0.012204	EYA1	2138	EYA transcriptional coactivator and phosphatase 1	2138
ENSG00000256229	755.292	1.31753	0.468618	2.81152	0.0049308	0.0162362	ZNF486	90649	zinc finger protein 486	90649
ENSG00000013503	702.914	1.31732	0.160302	8.21772	2.07e-16	4.41e-15	POLR3B	55703	RNA polymerase III subunit B	55703
ENSG00000271425	1281.17	1.31719	0.146163	9.01176	2.03e-19	5.43e-18	NBPF10	100132406	NBPF member 10	100132406
ENSG00000182871	16746.3	1.31544	0.0902299	14.5788	3.83e-48	4.14e-46	COL18A1	80781	collagen type XVIII alpha 1 chain	80781
ENSG00000196357	85.4209	1.31339	0.382286	3.43561	0.000591226	0.0024954	ZNF565	147929	zinc finger protein 565	147929
ENSG00000157978	1159.2	1.31319	0.131687	9.97203	2.02e-23	7.34e-22	LDLRAP1	26119	low density lipoprotein receptor adaptor protein 1	26119
ENSG00000284770	40.6116	1.31227	0.545167	2.4071	0.0160798	0.0449311	TBCE	6905	tubulin folding cofactor E	6905
ENSG00000136156	6567.64	1.31081	0.12254	10.697	1.05e-26	4.62e-25	ITM2B	9445	integral membrane protein 2B	9445
ENSG00000100031	58.2491	1.30905	0.459678	2.84775	0.004403	0.0147174	GGT1	2678	gamma-glutamyltransferase 1	2678
ENSG00000173218	1283.75	1.30815	0.130667	10.0114	1.36e-23	4.96e-22	VANGL1	81839	VANGL planar cell polarity protein 1	81839
ENSG00000101198	141.746	1.3068	0.313342	4.17053	3.04e-05	0.000169386	NKAIN4	128414	sodium/potassium transporting ATPase interacting 4	128414
ENSG00000147100	2632.09	1.30593	0.127594	10.235	1.38e-24	5.4e-23	SLC16A2	6567	solute carrier family 16 member 2	6567
ENSG00000182050	127.213	1.3058	0.359222	3.63507	0.000277904	0.00127338	MGAT4C	25834	MGAT4 family member C	25834
ENSG00000134256	70.7318	1.30322	0.45197	2.88343	0.00393376	0.0133638	CD101	9398	CD101 molecule	9398
ENSG00000145022	365.979	1.30247	0.203137	6.41177	1.44e-10	1.77e-09	TCTA	6988	T cell leukemia translocation altered	6988
ENSG00000123643	490.437	1.30127	0.176657	7.36609	1.76e-13	2.9e-12	SLC36A1	206358	solute carrier family 36 member 1	206358
ENSG00000138080	191.665	1.30112	0.287096	4.53199	5.84e-06	3.72e-05	EMILIN1	11117	elastin microfibril interfacer 1	11117
ENSG00000196544	77.2769	1.29991	0.40213	3.23255	0.0012269	0.00477872	BORCS6	54785	BLOC-1 related complex subunit 6	54785
ENSG00000197372	899.432	1.29976	0.153835	8.44907	2.94e-17	6.72e-16	ZNF675	171392	zinc finger protein 675	171392
ENSG00000128000	358.875	1.29864	0.2317	5.60482	2.08e-08	1.92e-07	ZNF780B	163131	zinc finger protein 780B	163131
ENSG00000145642	172.356	1.29812	0.335741	3.86641	0.000110447	0.000550516	SHISAL2B	100132916	shisa like 2B	100132916
ENSG00000170381	368.716	1.29752	0.218076	5.94987	2.68e-09	2.83e-08	SEMA3E	9723	semaphorin 3E	9723
ENSG00000143633	332.229	1.29634	0.211086	6.14126	8.19e-10	9.15e-09	C1orf131	128061	chromosome 1 open reading frame 131	128061
ENSG00000168564	814.154	1.29028	0.150878	8.55181	1.21e-17	2.89e-16	CDKN2AIP	55602	CDKN2A interacting protein	55602
ENSG00000102078	298.512	1.28924	0.232257	5.55089	2.84e-08	2.58e-07	SLC25A14	9016	solute carrier family 25 member 14	9016
ENSG00000147234	55.9892	1.28831	0.520033	2.47736	0.0132358	0.0379656	FRMPD3	84443	FERM and PDZ domain containing 3	84443
ENSG00000171016	76.1614	1.28822	0.438888	2.9352	0.00333332	0.0115597	PYGO1	26108	pygopus family PHD finger 1	26108
ENSG00000176532	259.583	1.28758	0.260799	4.93706	7.93e-07	5.88e-06	PRR15	222171	proline rich 15	222171
ENSG00000099994	188.441	1.28626	0.328495	3.91561	9.02e-05	0.000458303	SUSD2	56241	sushi domain containing 2	56241
ENSG00000125657	170.051	1.28577	0.424923	3.02589	0.002479	0.00888712	TNFSF9	8744	TNF superfamily member 9	8744
ENSG00000167840	771.217	1.28369	0.156443	8.20552	2.3e-16	4.86e-15	ZNF232	7775	zinc finger protein 232	7775
ENSG00000169231	243.048	1.27986	0.256279	4.99401	5.91e-07	4.48e-06	THBS3	7059	thrombospondin 3	7059
ENSG00000250722	182.462	1.27964	0.320928	3.98731	6.68e-05	0.000349563	SELENOP	6414	selenoprotein P	6414
ENSG00000105971	156.93	1.27728	0.316477	4.03593	5.44e-05	0.000288213	CAV2	858	caveolin 2	858
ENSG00000083812	194.389	1.27686	0.261416	4.88442	1.04e-06	7.53e-06	ZNF324	25799	zinc finger protein 324	25799
ENSG00000137285	34898.2	1.27587	0.0919353	13.8779	8.63e-44	7.95e-42	TUBB2B	347733	tubulin beta 2B class IIb	347733
ENSG00000182685	117.158	1.27585	0.331809	3.84514	0.000120484	0.00059427	BRICD5	283870	BRICHOS domain containing 5	283870
ENSG00000148824	410.206	1.27574	0.189159	6.74427	1.54e-11	2.11e-10	MTG1	92170	mitochondrial ribosome associated GTPase 1	92170
ENSG00000162493	3073.27	1.27568	0.128983	9.89027	4.59e-23	1.62e-21	PDPN	10630	podoplanin	10630
ENSG00000242265	5780.32	1.27336	0.156692	8.12651	4.42e-16	9.12e-15	PEG10	23089	paternally expressed 10	23089
ENSG00000177706	972.894	1.27325	0.137697	9.24677	2.31e-20	6.65e-19	FAM20C	56975	FAM20C golgi associated secretory pathway kinase	56975
ENSG00000160233	321.856	1.27298	0.206837	6.15448	7.53e-10	8.45e-09	LRRC3	81543	leucine rich repeat containing 3	81543
ENSG00000265992	26397.1	1.27164	0.100515	12.6512	1.1e-36	8.04e-35	ESRG	790952	embryonic stem cell related	790952
ENSG00000166147	470.411	1.27126	0.255035	4.98466	6.21e-07	4.68e-06	FBN1	2200	fibrillin 1	2200
ENSG00000151151	726.775	1.27063	0.158359	8.02374	1.03e-15	2.05e-14	IPMK	253430	inositol polyphosphate multikinase	253430
ENSG00000033100	641.685	1.26984	0.159793	7.9468	1.91e-15	3.75e-14	CHPF2	54480	chondroitin polymerizing factor 2	54480
ENSG00000157851	285.742	1.26851	0.238404	5.32085	1.03e-07	8.76e-07	DPYSL5	56896	dihydropyrimidinase like 5	56896
ENSG00000067369	2604.55	1.26728	0.118892	10.6591	1.58e-26	6.87e-25	TP53BP1	7158	tumor protein p53 binding protein 1	7158
ENSG00000107262	1156.07	1.26695	0.127605	9.92873	3.12e-23	1.12e-21	BAG1	573	BCL2 associated athanogene 1	573
ENSG00000160953	2016.7	1.26682	0.117278	10.8018	3.37e-27	1.52e-25	PWWP3A	84939	PWWP domain containing 3A, DNA repair factor	84939
ENSG00000139874	68.5394	1.26591	0.443351	2.85531	0.00429947	0.0144209	SSTR1	6751	somatostatin receptor 1	6751
ENSG00000162496	465.629	1.26369	0.20203	6.25495	3.98e-10	4.62e-09	DHRS3	9249	dehydrogenase/reductase 3	9249
ENSG00000177628	692.701	1.26182	0.165081	7.64366	2.11e-14	3.78e-13	GBA	2629	glucosylceramidase beta	2629
ENSG00000151090	123.047	1.26107	0.380689	3.3126	0.000924337	0.00370466	THRB	7068	thyroid hormone receptor beta	7068
ENSG00000187531	526.691	1.26078	0.173764	7.25571	4e-13	6.36e-12	SIRT7	51547	sirtuin 7	51547
ENSG00000173678	83.9952	1.25579	0.406876	3.08642	0.00202584	0.00742451	SPDYE2B	100310812	speedy/RINGO cell cycle regulator family member E2B	100310812
ENSG00000167118	1684.02	1.25575	0.126218	9.94903	2.55e-23	9.19e-22	URM1	81605	ubiquitin related modifier 1	81605
ENSG00000181938	388.332	1.2554	0.218891	5.73528	9.73e-09	9.46e-08	GINS3	64785	GINS complex subunit 3	64785
ENSG00000156983	1114.09	1.25359	0.133099	9.41844	4.58e-21	1.4e-19	BRPF1	7862	bromodomain and PHD finger containing 1	7862
ENSG00000241343	355.666	1.25275	0.200266	6.25542	3.96e-10	4.61e-09	RPL36A	6173	ribosomal protein L36a	6173
ENSG00000176155	395.522	1.25095	0.189206	6.61157	3.8e-11	5e-10	CCDC57	284001	coiled-coil domain containing 57	284001
ENSG00000108515	396.272	1.25072	0.200896	6.22573	4.79e-10	5.51e-09	ENO3	2027	enolase 3	2027
ENSG00000212694	568.546	1.25019	0.166012	7.53076	5.04e-14	8.71e-13	LINC01089	338799	long intergenic non-protein coding RNA 1089	338799
ENSG00000130749	2478.07	1.24948	0.121467	10.2865	8.11e-25	3.23e-23	ZC3H4	23211	zinc finger CCCH-type containing 4	23211
ENSG00000115138	51.6297	1.24763	0.491068	2.54064	0.0110651	0.0325654	POMC	5443	proopiomelanocortin	5443
ENSG00000118946	53.1619	1.24698	0.511222	2.43922	0.014719	0.0416073	PCDH17	27253	protocadherin 17	27253
ENSG00000256628	49.9099	1.24671	0.514143	2.42483	0.0153155	0.0430522	ZBTB11-AS1	100009676	ZBTB11 antisense RNA 1	100009676
ENSG00000106462	1807.56	1.24303	0.120899	10.2816	8.53e-25	3.39e-23	EZH2	2146	enhancer of zeste 2 polycomb repressive complex 2 subunit	2146
ENSG00000254901	158.579	1.24297	0.285551	4.35289	1.34e-05	7.98e-05	BORCS8	729991	BLOC-1 related complex subunit 8	729991
ENSG00000213064	550.854	1.24213	0.172299	7.20914	5.63e-13	8.85e-12	SFT2D2	375035	SFT2 domain containing 2	375035
ENSG00000043143	2479.81	1.24202	0.133329	9.31546	1.21e-20	3.57e-19	JADE2	23338	jade family PHD finger 2	23338
ENSG00000244045	181.304	1.24168	0.276646	4.48834	7.18e-06	4.49e-05	TMEM199	147007	transmembrane protein 199	147007
ENSG00000171729	441.19	1.24098	0.209219	5.93146	3e-09	3.15e-08	TMEM51	55092	transmembrane protein 51	55092
ENSG00000119866	887.109	1.23966	0.139553	8.88307	6.5e-19	1.69e-17	BCL11A	53335	BAF chromatin remodeling complex subunit BCL11A	53335
ENSG00000144959	212.059	1.23937	0.253309	4.89272	9.94e-07	7.25e-06	NCEH1	57552	neutral cholesterol ester hydrolase 1	57552
ENSG00000181991	614.385	1.23746	0.168915	7.32593	2.37e-13	3.86e-12	MRPS11	64963	mitochondrial ribosomal protein S11	64963
ENSG00000114648	1047.59	1.23606	0.132901	9.30062	1.4e-20	4.08e-19	KLHL18	23276	kelch like family member 18	23276
ENSG00000188313	1664.88	1.23537	0.132162	9.34743	8.98e-21	2.68e-19	PLSCR1	5359	phospholipid scramblase 1	5359
ENSG00000285437	111.531	1.23408	0.335056	3.68322	0.00023031	0.00107401	POLR2J3	548644	RNA polymerase II subunit J3	548644
ENSG00000277363	288.753	1.23204	0.274031	4.496	6.92e-06	4.34e-05	SRCIN1	80725	SRC kinase signaling inhibitor 1	80725
ENSG00000162946	69.084	1.23034	0.432237	2.84644	0.00442109	0.0147637	DISC1	27185	DISC1 scaffold protein	27185
ENSG00000163191	2172.37	1.23014	0.147473	8.34149	7.34e-17	1.62e-15	S100A11	6282	S100 calcium binding protein A11	6282
ENSG00000152270	639.442	1.2301	0.170602	7.21036	5.58e-13	8.78e-12	PDE3B	5140	phosphodiesterase 3B	5140
ENSG00000066735	3318.87	1.23005	0.129144	9.5246	1.66e-21	5.24e-20	KIF26A	26153	kinesin family member 26A	26153
ENSG00000144848	1924.37	1.22885	0.115862	10.6061	2.79e-26	1.19e-24	ATG3	64422	autophagy related 3	64422
ENSG00000186501	703.188	1.22516	0.161334	7.59393	3.1e-14	5.51e-13	TMEM222	84065	transmembrane protein 222	84065
ENSG00000125968	1709.02	1.2237	0.156377	7.8253	5.06e-15	9.62e-14	ID1	3397	inhibitor of DNA binding 1, HLH protein	3397
ENSG00000136603	3614.46	1.22233	0.0984253	12.4189	2.06e-35	1.42e-33	SKIL	6498	SKI like proto-oncogene	6498
ENSG00000183337	3084.75	1.21893	0.11868	10.2708	9.54e-25	3.77e-23	BCOR	54880	BCL6 corepressor	54880
ENSG00000205238	88.9338	1.21827	0.39047	3.12002	0.00180841	0.00670954	SPDYE2	441273	speedy/RINGO cell cycle regulator family member E2	441273
ENSG00000140650	520.007	1.21804	0.171314	7.10999	1.16e-12	1.77e-11	PMM2	5373	phosphomannomutase 2	5373
ENSG00000105419	1104.8	1.21774	0.213417	5.70592	1.16e-08	1.11e-07	MEIS3	56917	Meis homeobox 3	56917
ENSG00000181826	315.413	1.21665	0.21369	5.69355	1.24e-08	1.19e-07	RELL1	768211	RELT like 1	768211
ENSG00000047597	74.1121	1.21555	0.424543	2.86319	0.00419393	0.0141273	XK	7504	X-linked Kx blood group	7504
ENSG00000166250	806.528	1.21519	0.167976	7.2343	4.68e-13	7.42e-12	CLMP	79827	CXADR like membrane protein	79827
ENSG00000198873	74.9277	1.21297	0.414974	2.92299	0.00346684	0.0119681	GRK5	2869	G protein-coupled receptor kinase 5	2869
ENSG00000174744	1222.99	1.21244	0.135653	8.93784	3.97e-19	1.05e-17	BRMS1	25855	BRMS1 transcriptional repressor and anoikis regulator	25855
ENSG00000174718	3586.14	1.20825	0.0968433	12.4763	1.01e-35	7.05e-34	RESF1	55196	retroelement silencing factor 1	55196
ENSG00000161664	53.8626	1.20815	0.473212	2.55308	0.0106774	0.0316227	ASB16	92591	ankyrin repeat and SOCS box containing 16	92591
ENSG00000131584	1349.26	1.20329	0.122239	9.84376	7.29e-23	2.52e-21	ACAP3	116983	ArfGAP with coiled-coil, ankyrin repeat and PH domains 3	116983
ENSG00000124193	4027.52	1.20169	0.102962	11.6712	1.79e-31	1.03e-29	SRSF6	6431	serine and arginine rich splicing factor 6	6431
ENSG00000166275	104.992	1.20112	0.349348	3.43817	0.000585658	0.00247362	BORCS7	119032	BLOC-1 related complex subunit 7	119032
ENSG00000128191	1937.37	1.20073	0.118008	10.175	2.56e-24	9.81e-23	DGCR8	54487	DGCR8 microprocessor complex subunit	54487
ENSG00000152518	2565.04	1.20052	0.114507	10.4843	1.02e-25	4.25e-24	ZFP36L2	678	ZFP36 ring finger protein like 2	678
ENSG00000141012	458.424	1.19911	0.182802	6.5596	5.4e-11	6.98e-10	GALNS	2588	galactosamine (N-acetyl)-6-sulfatase	2588
ENSG00000186684	144.815	1.19858	0.309764	3.86935	0.000109125	0.000544593	CYP27C1	339761	cytochrome P450 family 27 subfamily C member 1	339761
ENSG00000196267	147.958	1.19755	0.294088	4.07206	4.66e-05	0.000249717	ZNF836	162962	zinc finger protein 836	162962
ENSG00000117461	431.729	1.19663	0.193707	6.17755	6.51e-10	7.38e-09	PIK3R3	8503	phosphoinositide-3-kinase regulatory subunit 3	8503
ENSG00000168143	123.958	1.19661	0.32806	3.64753	0.000264778	0.0012184	FAM83B	222584	family with sequence similarity 83 member B	222584
ENSG00000197037	714.115	1.19563	0.150079	7.96669	1.63e-15	3.21e-14	ZSCAN25	221785	zinc finger and SCAN domain containing 25	221785
ENSG00000122490	754.812	1.19517	0.148508	8.04784	8.43e-16	1.69e-14	PQLC1	80148	PQ loop repeat containing 1	80148
ENSG00000164535	984.968	1.19362	0.144568	8.25646	1.5e-16	3.22e-15	DAGLB	221955	diacylglycerol lipase beta	221955
ENSG00000260097	68.6652	1.19224	0.436558	2.73099	0.00631439	0.0202139	SPDYE6	729597	speedy/RINGO cell cycle regulator family member E6	729597
ENSG00000167191	5454.87	1.19016	0.0915971	12.9934	1.33e-38	1.04e-36	GPRC5B	51704	G protein-coupled receptor class C group 5 member B	51704
ENSG00000176788	5969.52	1.18976	0.105406	11.2874	1.51e-29	7.57e-28	BASP1	10409	brain abundant membrane attached signal protein 1	10409
ENSG00000225828	59.6994	1.18975	0.453237	2.62501	0.00866466	0.0264839	FAM229A	100128071	family with sequence similarity 229 member A	100128071
ENSG00000157637	1411.44	1.18879	0.122783	9.68209	3.59e-22	1.19e-20	SLC38A10	124565	solute carrier family 38 member 10	124565
ENSG00000170835	286.947	1.18597	0.25763	4.60339	4.16e-06	2.73e-05	CEL	1056	carboxyl ester lipase	1056
ENSG00000163412	584.499	1.18596	0.166103	7.13993	9.34e-13	1.44e-11	EIF4E3	317649	eukaryotic translation initiation factor 4E family member 3	317649
ENSG00000109220	128.001	1.18588	0.315929	3.75363	0.000174294	0.000831769	CHIC2	26511	cysteine rich hydrophobic domain 2	26511
ENSG00000198604	1361.1	1.18586	0.124768	9.50446	2.01e-21	6.3e-20	BAZ1A	11177	bromodomain adjacent to zinc finger domain 1A	11177
ENSG00000158828	352.564	1.18404	0.239804	4.93753	7.91e-07	5.86e-06	PINK1	65018	PTEN induced kinase 1	65018
ENSG00000155846	753.359	1.18219	0.151591	7.7985	6.26e-15	1.18e-13	PPARGC1B	133522	PPARG coactivator 1 beta	133522
ENSG00000084073	1624.57	1.18115	0.123467	9.56647	1.11e-21	3.54e-20	ZMPSTE24	10269	zinc metallopeptidase STE24	10269
ENSG00000205763	103.72	1.17963	0.434767	2.71325	0.0066627	0.0211793	RP9P	441212	RP9 pseudogene	441212
ENSG00000198369	1544.55	1.17934	0.124035	9.50816	1.94e-21	6.09e-20	SPRED2	200734	sprouty related EVH1 domain containing 2	200734
ENSG00000135736	243.356	1.17861	0.247831	4.75572	1.98e-06	1.37e-05	CCDC102A	92922	coiled-coil domain containing 102A	92922
ENSG00000079257	88.7317	1.17815	0.372504	3.16277	0.00156273	0.00590247	LXN	56925	latexin	56925
ENSG00000078804	357.275	1.17797	0.198074	5.94709	2.73e-09	2.87e-08	TP53INP2	58476	tumor protein p53 inducible nuclear protein 2	58476
ENSG00000276644	60.0506	1.17593	0.476873	2.46593	0.0136659	0.0390151	DACH1	1602	dachshund family transcription factor 1	1602
ENSG00000088876	167.627	1.1752	0.303162	3.87647	0.000105981	0.000530564	ZNF343	79175	zinc finger protein 343	79175
ENSG00000156500	133.826	1.17464	0.387035	3.03498	0.0024055	0.00865554	FAM122C	159091	family with sequence similarity 122C	159091
ENSG00000139725	139.079	1.17181	0.318626	3.6777	0.000235346	0.00109603	RHOF	54509	ras homolog family member F, filopodia associated	54509
ENSG00000138821	920.244	1.17133	0.15086	7.76439	8.2e-15	1.53e-13	SLC39A8	64116	solute carrier family 39 member 8	64116
ENSG00000225855	162.746	1.17074	0.300174	3.90019	9.61e-05	0.000485462	RUSC1-AS1	284618	RUSC1 antisense RNA 1	284618
ENSG00000168916	2163.2	1.17014	0.129385	9.0439	1.51e-19	4.09e-18	ZNF608	57507	zinc finger protein 608	57507
ENSG00000204262	1022.47	1.16915	0.172323	6.78466	1.16e-11	1.61e-10	COL5A2	1290	collagen type V alpha 2 chain	1290
ENSG00000228049	91.4375	1.16777	0.367899	3.17417	0.00150268	0.00570577	POLR2J2	246721	RNA polymerase II subunit J2	246721
ENSG00000092853	1755.36	1.16757	0.121456	9.61309	7.04e-22	2.28e-20	CLSPN	63967	claspin	63967
ENSG00000125459	1862.67	1.16023	0.117963	9.83552	7.92e-23	2.72e-21	MSTO1	55154	misato mitochondrial distribution and morphology regulator 1	55154
ENSG00000117242	97.3676	1.15931	0.360977	3.21158	0.00132006	0.00510558	PINK1-AS	100861548	PINK1 antisense RNA	100861548
ENSG00000196843	208.048	1.15931	0.252266	4.59558	4.32e-06	2.82e-05	ARID5A	10865	AT-rich interaction domain 5A	10865
ENSG00000173214	379.215	1.1591	0.196412	5.90135	3.61e-09	3.74e-08	MFSD4B	91749	major facilitator superfamily domain containing 4B	91749
ENSG00000242294	218.636	1.15687	0.251861	4.5933	4.36e-06	2.85e-05	STAG3L5P	101735302	stromal antigen 3-like 5 pseudogene	101735302
ENSG00000071655	1660.07	1.15642	0.117247	9.86312	6.01e-23	2.09e-21	MBD3	53615	methyl-CpG binding domain protein 3	53615
ENSG00000095794	473.952	1.15483	0.188018	6.14214	8.14e-10	9.11e-09	CREM	1390	cAMP responsive element modulator	1390
ENSG00000187498	8128.88	1.15373	0.10712	10.7705	4.74e-27	2.12e-25	COL4A1	1282	collagen type IV alpha 1 chain	1282
ENSG00000114268	271.785	1.15338	0.263901	4.37049	1.24e-05	7.41e-05	PFKFB4	5210	6-phosphofructo-2-kinase/fructose-2,6-biphosphatase 4	5210
ENSG00000007376	1152.9	1.15091	0.135729	8.47948	2.26e-17	5.27e-16	RPUSD1	113000	RNA pseudouridine synthase domain containing 1	113000
ENSG00000129932	940.25	1.14937	0.157099	7.3162	2.55e-13	4.13e-12	DOHH	83475	deoxyhypusine hydroxylase	83475
ENSG00000102024	13844.4	1.14893	0.138029	8.3238	8.52e-17	1.87e-15	PLS3	5358	plastin 3	5358
ENSG00000105877	134.361	1.1475	0.315928	3.63214	0.000281081	0.00128695	DNAH11	8701	dynein axonemal heavy chain 11	8701
ENSG00000169122	234.882	1.14723	0.23812	4.81784	1.45e-06	1.03e-05	FAM110B	90362	family with sequence similarity 110 member B	90362
ENSG00000088727	133.472	1.147	0.306329	3.74435	0.000180864	0.000860252	KIF9	64147	kinesin family member 9	64147
ENSG00000144824	1182.56	1.14459	0.14126	8.10271	5.37e-16	1.1e-14	PHLDB2	90102	pleckstrin homology like domain family B member 2	90102
ENSG00000165458	3959.92	1.14442	0.105685	10.8286	2.52e-27	1.14e-25	INPPL1	3636	inositol polyphosphate phosphatase like 1	3636
ENSG00000105329	618.251	1.14351	0.218196	5.24075	1.6e-07	1.31e-06	TGFB1	7040	transforming growth factor beta 1	7040
ENSG00000189067	4104.93	1.14061	0.122311	9.32548	1.1e-20	3.26e-19	LITAF	9516	lipopolysaccharide induced TNF factor	9516
ENSG00000176022	759.799	1.14048	0.155534	7.3327	2.26e-13	3.68e-12	B3GALT6	126792	beta-1,3-galactosyltransferase 6	126792
ENSG00000128973	1216.96	1.13857	0.131055	8.68771	3.7e-18	9.13e-17	CLN6	54982	CLN6 transmembrane ER protein	54982
ENSG00000258839	76.9376	1.13777	0.403103	2.82253	0.00476464	0.0157702	MC1R	4157	melanocortin 1 receptor	4157
ENSG00000198464	975.856	1.13743	0.137085	8.2973	1.07e-16	2.32e-15	ZNF480	147657	zinc finger protein 480	147657
ENSG00000108175	3886.81	1.13533	0.124657	9.10762	8.42e-20	2.31e-18	ZMIZ1	57178	zinc finger MIZ-type containing 1	57178
ENSG00000172113	420.63	1.1351	0.18914	6.00137	1.96e-09	2.1e-08	NME6	10201	NME/NM23 nucleoside diphosphate kinase 6	10201
ENSG00000257727	141.097	1.13407	0.300509	3.77383	0.000160762	0.000775409	CNPY2	10330	canopy FGF signaling regulator 2	10330
ENSG00000139211	168.253	1.13405	0.296561	3.824	0.000131303	0.000642621	AMIGO2	347902	adhesion molecule with Ig like domain 2	347902
ENSG00000101144	843.06	1.13367	0.186274	6.08604	1.16e-09	1.27e-08	BMP7	655	bone morphogenetic protein 7	655
ENSG00000160972	558.57	1.13203	0.170359	6.64498	3.03e-11	4.02e-10	PPP1R16A	84988	protein phosphatase 1 regulatory subunit 16A	84988
ENSG00000131873	2778.53	1.13044	0.129393	8.73648	2.4e-18	5.99e-17	CHSY1	22856	chondroitin sulfate synthase 1	22856
ENSG00000005889	929.042	1.12972	0.146091	7.73297	1.05e-14	1.95e-13	ZFX	7543	zinc finger protein X-linked	7543
ENSG00000117525	423.978	1.12952	0.192075	5.88059	4.09e-09	4.21e-08	F3	2152	coagulation factor III, tissue factor	2152
ENSG00000025423	86.5865	1.12892	0.382587	2.95075	0.00317003	0.0110549	HSD17B6	8630	hydroxysteroid 17-beta dehydrogenase 6	8630
ENSG00000161547	6369.86	1.12883	0.100662	11.214	3.48e-29	1.72e-27	SRSF2	6427	serine and arginine rich splicing factor 2	6427
ENSG00000168301	424.321	1.12695	0.184385	6.11192	9.84e-10	1.1e-08	KCTD6	200845	potassium channel tetramerization domain containing 6	200845
ENSG00000070614	4104.73	1.12617	0.100523	11.203	3.94e-29	1.94e-27	NDST1	3340	N-deacetylase and N-sulfotransferase 1	3340
ENSG00000170681	224.893	1.12479	0.263716	4.26518	2e-05	0.000114831	CAVIN4	347273	caveolae associated protein 4	347273
ENSG00000149256	429.652	1.1236	0.196037	5.73159	9.95e-09	9.64e-08	TENM4	26011	teneurin transmembrane protein 4	26011
ENSG00000148459	390.515	1.12321	0.191815	5.8557	4.75e-09	4.85e-08	PDSS1	23590	decaprenyl diphosphate synthase subunit 1	23590
ENSG00000101844	161.283	1.12276	0.283995	3.95343	7.7e-05	0.000396167	ATG4A	115201	autophagy related 4A cysteine peptidase	115201
ENSG00000156398	511.423	1.12249	0.194552	5.7696	7.95e-09	7.82e-08	SFXN2	118980	sideroflexin 2	118980
ENSG00000180035	1686.21	1.12152	0.117947	9.50871	1.93e-21	6.07e-20	ZNF48	197407	zinc finger protein 48	197407
ENSG00000137166	810.771	1.12126	0.14913	7.5187	5.53e-14	9.52e-13	FOXP4	116113	forkhead box P4	116113
ENSG00000225361	77.7678	1.11982	0.399071	2.80606	0.00501506	0.0164713	PPP1R26-AS1	100506599	PPP1R26 antisense RNA 1	100506599
ENSG00000069974	173.293	1.11876	0.273589	4.0892	4.33e-05	0.000233403	RAB27A	5873	RAB27A, member RAS oncogene family	5873
ENSG00000171823	359.74	1.11678	0.223995	4.98575	6.17e-07	4.66e-06	FBXL14	144699	F-box and leucine rich repeat protein 14	144699
ENSG00000271254	984.824	1.11488	0.146873	7.59075	3.18e-14	5.62e-13	LOC102724250	102724250	neuroblastoma breakpoint family member 1	102724250
ENSG00000168476	913.838	1.11316	0.152776	7.28623	3.19e-13	5.13e-12	REEP4	80346	receptor accessory protein 4	80346
ENSG00000040531	601.749	1.11247	0.165926	6.70463	2.02e-11	2.73e-10	CTNS	1497	cystinosin, lysosomal cystine transporter	1497
ENSG00000140481	81.4038	1.11213	0.411481	2.70276	0.00687672	0.0217714	CCDC33	80125	coiled-coil domain containing 33	80125
ENSG00000083857	6569.84	1.1111	0.120279	9.23771	2.52e-20	7.22e-19	FAT1	2195	FAT atypical cadherin 1	2195
ENSG00000101311	533.656	1.11009	0.169841	6.53604	6.32e-11	8.11e-10	FERMT1	55612	fermitin family member 1	55612
ENSG00000105443	1729.95	1.10796	0.181938	6.08976	1.13e-09	1.25e-08	CYTH2	9266	cytohesin 2	9266
ENSG00000122694	343.341	1.10711	0.255785	4.32826	1.5e-05	8.83e-05	GLIPR2	152007	GLI pathogenesis related 2	152007
ENSG00000102580	1157.01	1.10689	0.129012	8.57971	9.51e-18	2.29e-16	DNAJC3	5611	DnaJ heat shock protein family (Hsp40) member C3	5611
ENSG00000213593	1926.81	1.10675	0.120913	9.15327	5.52e-20	1.54e-18	TMX2	51075	thioredoxin related transmembrane protein 2	51075
ENSG00000071205	370.933	1.10651	0.312618	3.5395	0.000400889	0.00177102	ARHGAP10	79658	Rho GTPase activating protein 10	79658
ENSG00000058668	1484.29	1.10628	0.136112	8.12774	4.37e-16	9.05e-15	ATP2B4	493	ATPase plasma membrane Ca2+ transporting 4	493
ENSG00000185298	1827.25	1.10431	0.122853	8.98885	2.5e-19	6.65e-18	CCDC137	339230	coiled-coil domain containing 137	339230
ENSG00000204839	135.273	1.10353	0.303877	3.6315	0.000281783	0.00128941	MROH6	642475	maestro heat like repeat family member 6	642475
ENSG00000068078	2041.43	1.10285	0.168225	6.55579	5.53e-11	7.14e-10	FGFR3	2261	fibroblast growth factor receptor 3	2261
ENSG00000111727	60.2787	1.10056	0.45874	2.39908	0.0164362	0.0457641	HCFC2	29915	host cell factor C2	29915
ENSG00000130787	731.001	1.0997	0.148341	7.41327	1.23e-13	2.06e-12	HIP1R	9026	huntingtin interacting protein 1 related	9026
ENSG00000184349	687.499	1.09921	0.161739	6.79621	1.07e-11	1.49e-10	EFNA5	1946	ephrin A5	1946
ENSG00000074590	1323.24	1.09916	0.13425	8.18738	2.67e-16	5.62e-15	NUAK1	9891	NUAK family kinase 1	9891
ENSG00000143570	115.206	1.09877	0.334654	3.28329	0.00102602	0.0040786	SLC39A1	27173	solute carrier family 39 member 1	27173
ENSG00000129194	703.566	1.09835	0.167928	6.54057	6.13e-11	7.87e-10	SOX15	6665	SRY-box 15	6665
ENSG00000090520	1790.82	1.09825	0.119366	9.20073	3.56e-20	1.01e-18	DNAJB11	51726	DnaJ heat shock protein family (Hsp40) member B11	51726
ENSG00000188997	71.6545	1.09801	0.411834	2.66615	0.00767247	0.0238865	KCTD21	283219	potassium channel tetramerization domain containing 21	283219
ENSG00000178537	175.217	1.09798	0.283481	3.87321	0.000107411	0.0005367	SLC25A20	788	solute carrier family 25 member 20	788
ENSG00000092847	4608.8	1.09685	0.0939724	11.672	1.77e-31	1.02e-29	AGO1	26523	argonaute RISC component 1	26523
ENSG00000142149	423.811	1.09681	0.191859	5.71676	1.09e-08	1.04e-07	HUNK	30811	hormonally up-regulated Neu-associated kinase	30811
ENSG00000164885	338.98	1.09556	0.20627	5.3113	1.09e-07	9.2e-07	CDK5	1020	cyclin dependent kinase 5	1020
ENSG00000198727	67754.6	1.09544	0.0963483	11.3696	5.93e-30	3.09e-28	CYTB	4519	cytochrome b	4519
ENSG00000170421	17312.3	1.0937	0.115374	9.47961	2.55e-21	7.94e-20	KRT8	3856	keratin 8	3856
ENSG00000165684	1332.86	1.09247	0.127901	8.54152	1.32e-17	3.16e-16	SNAPC4	6621	small nuclear RNA activating complex polypeptide 4	6621
ENSG00000121207	978.413	1.08969	0.176913	6.15949	7.3e-10	8.2e-09	LRAT	9227	lecithin retinol acyltransferase	9227
ENSG00000137672	125.911	1.08856	0.42698	2.54944	0.0107896	0.0318658	TRPC6	7225	transient receptor potential cation channel subfamily C member 6	7225
ENSG00000283378	202.715	1.08785	0.264039	4.12005	3.79e-05	0.000206953	CNTNAP3C	100289279	contactin associated protein like 3C	100289279
ENSG00000060762	210.653	1.08652	0.261763	4.15077	3.31e-05	0.000182807	MPC1	51660	mitochondrial pyruvate carrier 1	51660
ENSG00000215251	714.36	1.08629	0.151373	7.17623	7.17e-13	1.11e-11	FASTKD5	60493	FAST kinase domains 5	60493
ENSG00000198680	217.354	1.08588	0.278609	3.89751	9.72e-05	0.000490544	TUSC1	286319	tumor suppressor candidate 1	286319
ENSG00000138600	921.149	1.08557	0.147276	7.37098	1.69e-13	2.8e-12	SPPL2A	84888	signal peptide peptidase like 2A	84888
ENSG00000223960	384.139	1.08504	0.192717	5.63022	1.8e-08	1.67e-07	PRKRA-AS1	101927027	PRKRA antisense RNA 1	101927027
ENSG00000150990	2572.67	1.08484	0.118511	9.1539	5.49e-20	1.54e-18	DHX37	57647	DEAH-box helicase 37	57647
ENSG00000182986	147.132	1.08457	0.318026	3.41031	0.000648891	0.00270453	ZNF320	162967	zinc finger protein 320	162967
ENSG00000113368	10048	1.08401	0.0941487	11.5138	1.12e-30	6.09e-29	LMNB1	4001	lamin B1	4001
ENSG00000023041	842.191	1.08389	0.143709	7.54228	4.62e-14	8.01e-13	ZDHHC6	64429	zinc finger DHHC-type containing 6	64429
ENSG00000120833	1027.88	1.08331	0.164284	6.59416	4.28e-11	5.59e-10	SOCS2	8835	suppressor of cytokine signaling 2	8835
ENSG00000198538	757.832	1.0828	0.147924	7.31995	2.48e-13	4.02e-12	ZNF28	7576	zinc finger protein 28	7576
ENSG00000176890	1054.08	1.08199	0.13245	8.16905	3.11e-16	6.5e-15	TYMS	7298	thymidylate synthetase	7298
ENSG00000149090	77.1595	1.07996	0.416481	2.59305	0.00951288	0.028705	PAMR1	25891	peptidase domain containing associated with muscle regeneration 1	25891
ENSG00000160766	283.272	1.07958	0.228831	4.71781	2.38e-06	1.63e-05	GBAP1	2630	glucosylceramidase beta pseudogene 1	2630
ENSG00000026559	915.646	1.07872	0.14365	7.50935	5.94e-14	1.02e-12	KCNG1	3755	potassium voltage-gated channel modifier subfamily G member 1	3755
ENSG00000178982	6341.16	1.07664	0.100411	10.7223	8e-27	3.54e-25	EIF3K	27335	eukaryotic translation initiation factor 3 subunit K	27335
ENSG00000267169	115.468	1.07445	0.340897	3.15182	0.00162255	0.00610377	LOC100507373	100507373	uncharacterized LOC100507373	100507373
ENSG00000150756	306.71	1.07415	0.216239	4.96739	6.79e-07	5.08e-06	ATPSCKMT	134145	ATP synthase c subunit lysine N-methyltransferase	134145
ENSG00000167302	291.59	1.07406	0.227074	4.73	2.25e-06	1.54e-05	TEPSIN	146705	TEPSIN adaptor related protein complex 4 accessory protein	146705
ENSG00000186567	76.9296	1.07273	0.424611	2.52637	0.0115247	0.0337013	CEACAM19	56971	carcinoembryonic antigen related cell adhesion molecule 19	56971
ENSG00000258429	255.235	1.07147	0.227267	4.71458	2.42e-06	1.65e-05	PDF	64146	peptide deformylase, mitochondrial	64146
ENSG00000121316	531.91	1.07095	0.189006	5.66624	1.46e-08	1.38e-07	PLBD1	79887	phospholipase B domain containing 1	79887
ENSG00000254535	219.663	1.06877	0.255167	4.1885	2.81e-05	0.000157454	PABPC4L	132430	poly(A) binding protein cytoplasmic 4 like	132430
ENSG00000008086	760.86	1.06722	0.180997	5.89637	3.72e-09	3.85e-08	CDKL5	6792	cyclin dependent kinase like 5	6792
ENSG00000124541	1643.9	1.06667	0.11591	9.20256	3.5e-20	9.94e-19	RRP36	88745	ribosomal RNA processing 36	88745
ENSG00000107362	1446.08	1.06525	0.126199	8.44106	3.14e-17	7.18e-16	ABHD17B	51104	abhydrolase domain containing 17B	51104
ENSG00000083799	507.798	1.06311	0.17042	6.23817	4.43e-10	5.11e-09	CYLD	1540	CYLD lysine 63 deubiquitinase	1540
ENSG00000113732	1408.75	1.06159	0.124995	8.49312	2.01e-17	4.71e-16	ATP6V0E1	8992	ATPase H+ transporting V0 subunit e1	8992
ENSG00000181744	1138.08	1.06117	0.129425	8.19914	2.42e-16	5.11e-15	DIPK2A	205428	divergent protein kinase domain 2A	205428
ENSG00000176834	2841.48	1.06107	0.113917	9.31441	1.23e-20	3.6e-19	VSIG10	54621	V-set and immunoglobulin domain containing 10	54621
ENSG00000122952	2612.59	1.06017	0.107005	9.90769	3.85e-23	1.37e-21	ZWINT	11130	ZW10 interacting kinetochore protein	11130
ENSG00000139437	950.533	1.05973	0.187198	5.661	1.5e-08	1.42e-07	TCHP	84260	trichoplein keratin filament binding	84260
ENSG00000197136	2402.22	1.05728	0.106584	9.91966	3.42e-23	1.22e-21	PCNX3	399909	pecanex 3	399909
ENSG00000124788	171.255	1.05699	0.281895	3.74959	0.000177122	0.000844435	ATXN1	6310	ataxin 1	6310
ENSG00000105576	4352.22	1.05642	0.0968123	10.9121	1.01e-27	4.66e-26	TNPO2	30000	transportin 2	30000
ENSG00000130024	1786.44	1.05625	0.128023	8.25051	1.58e-16	3.38e-15	PHF10	55274	PHD finger protein 10	55274
ENSG00000166130	824.077	1.05555	0.151188	6.98171	2.92e-12	4.3e-11	IKBIP	121457	IKBKB interacting protein	121457
ENSG00000101412	1144.05	1.0547	0.136393	7.73281	1.05e-14	1.95e-13	E2F1	1869	E2F transcription factor 1	1869
ENSG00000173166	155.445	1.05425	0.29212	3.60898	0.000307407	0.00139529	RAPH1	65059	Ras association (RalGDS/AF-6) and pleckstrin homology domains 1	65059
ENSG00000183155	262.839	1.05421	0.225996	4.66473	3.09e-06	2.07e-05	RABIF	5877	RAB interacting factor	5877
ENSG00000174775	791.362	1.05418	0.160015	6.58801	4.46e-11	5.81e-10	HRAS	3265	HRas proto-oncogene, GTPase	3265
ENSG00000265479	133.579	1.05366	0.312222	3.37472	0.00073892	0.0030376	DTX2P1-UPK3BP1-PMS2P11	441263	DTX2P1-UPK3BP1-PMS2P11 readthrough, transcribed pseudogene	441263
ENSG00000135709	445.797	1.05303	0.184375	5.71133	1.12e-08	1.08e-07	KIAA0513	9764	KIAA0513	9764
ENSG00000141428	422.7	1.05113	0.194132	5.41449	6.15e-08	5.37e-07	C18orf21	83608	chromosome 18 open reading frame 21	83608
ENSG00000166165	9950.35	1.05068	0.104801	10.0255	1.18e-23	4.32e-22	CKB	1152	creatine kinase B	1152
ENSG00000179059	2430.38	1.04834	0.438841	2.38889	0.0168996	0.0468344	ZFP42	132625	ZFP42 zinc finger protein	132625
ENSG00000184371	295.468	1.04682	0.222481	4.70523	2.54e-06	1.72e-05	CSF1	1435	colony stimulating factor 1	1435
ENSG00000151532	344.405	1.04632	0.213536	4.89995	9.59e-07	7e-06	VTI1A	143187	vesicle transport through interaction with t-SNAREs 1A	143187
ENSG00000123136	3728.69	1.04604	0.105927	9.87509	5.34e-23	1.86e-21	DDX39A	10212	DExD-box helicase 39A	10212
ENSG00000171530	4138.62	1.04518	0.0982783	10.6349	2.05e-26	8.82e-25	TBCA	6902	tubulin folding cofactor A	6902
ENSG00000255468	77.3742	1.04366	0.416135	2.50798	0.0121425	0.035283	LOC102724064	102724064	uncharacterized LOC102724064	102724064
ENSG00000164300	5882.06	1.0434	0.0921761	11.3196	1.05e-29	5.35e-28	SERINC5	256987	serine incorporator 5	256987
ENSG00000158882	500.593	1.04293	0.175778	5.93325	2.97e-09	3.12e-08	TOMM40L	84134	translocase of outer mitochondrial membrane 40 like	84134
ENSG00000136271	2118.96	1.04256	0.113893	9.15387	5.49e-20	1.54e-18	DDX56	54606	DEAD-box helicase 56	54606
ENSG00000198121	71.3162	1.0423	0.411008	2.53595	0.0112143	0.0329398	LPAR1	1902	lysophosphatidic acid receptor 1	1902
ENSG00000167799	92.7454	1.041	0.364888	2.85293	0.0043318	0.0145073	NUDT8	254552	nudix hydrolase 8	254552
ENSG00000170525	1035.31	1.04033	0.134056	7.76038	8.47e-15	1.58e-13	PFKFB3	5209	6-phosphofructo-2-kinase/fructose-2,6-biphosphatase 3	5209
ENSG00000142173	3830.42	1.03991	0.111876	9.29518	1.47e-20	4.29e-19	COL6A2	1292	collagen type VI alpha 2 chain	1292
ENSG00000104529	2233.41	1.03949	0.113608	9.14984	5.7e-20	1.59e-18	EEF1D	1936	eukaryotic translation elongation factor 1 delta	1936
ENSG00000103174	308.301	1.03843	0.22983	4.51825	6.24e-06	3.95e-05	NAGPA	51172	N-acetylglucosamine-1-phosphodiester alpha-N-acetylglucosaminidase	51172
ENSG00000163251	2703.68	1.03666	0.113109	9.16514	4.95e-20	1.39e-18	FZD5	7855	frizzled class receptor 5	7855
ENSG00000184979	109.678	1.03554	0.362477	2.85685	0.00427869	0.0143591	USP18	11274	ubiquitin specific peptidase 18	11274
ENSG00000162889	2624.51	1.0354	0.106919	9.68391	3.53e-22	1.17e-20	MAPKAPK2	9261	MAPK activated protein kinase 2	9261
ENSG00000146834	1844.89	1.03477	0.115851	8.93197	4.18e-19	1.1e-17	MEPCE	56257	methylphosphate capping enzyme	56257
ENSG00000198756	194.447	1.03472	0.300895	3.43881	0.000584285	0.00246968	COLGALT2	23127	collagen beta(1-O)galactosyltransferase 2	23127
ENSG00000204576	443.937	1.03472	0.183274	5.64572	1.64e-08	1.54e-07	PRR3	80742	proline rich 3	80742
[truncated: 2,196 more rows]
