# Supplementary material for: Vascular progenitors generated from tankyrase inhibitor-regulated naïve diabetic human iPSC potentiate efficient revascularization of ischemic retina
Source: Nat Commun. 2020 Mar 5;11:1195. doi: 10.1038/s41467-020-14764-5 (PMC7058090; doi:10.1038/s41467-020-14764-5)
Supplement: Supplementary file 10 — Source Data [file 41467_2020_14764_MOESM10_ESM.zip]

Archive with 62 entries (58 files):
- 212715_2_supp_0_q2yz4s/NCOMMS-19-18543B Source Data/
- 212715_2_supp_0_q2yz4s/NCOMMS-19-18543B Source Data/__MACOSX/
- 212715_2_supp_0_q2yz4s/NCOMMS-19-18543B Source Data/__MACOSX/Source Files/
- 212715_2_supp_0_q2yz4s/NCOMMS-19-18543B Source Data/__MACOSX/Source Files/._.DS_Store
- 212715_2_supp_0_q2yz4s/NCOMMS-19-18543B Source Data/__MACOSX/Source Files/._FIG 1b Statistics teratoma structures-3.pzfx
- 212715_2_supp_0_q2yz4s/NCOMMS-19-18543B Source Data/__MACOSX/Source Files/._FIG 1d Statistics teratomas Ki67-3.pzfx
- 212715_2_supp_0_q2yz4s/NCOMMS-19-18543B Source Data/__MACOSX/Source Files/._Fig 3a data.xlsx
- 212715_2_supp_0_q2yz4s/NCOMMS-19-18543B Source Data/__MACOSX/Source Files/._Fig 3a Statistics Vascular differentiations-rev.pzfx
- 212715_2_supp_0_q2yz4s/NCOMMS-19-18543B Source Data/__MACOSX/Source Files/._Fig 4b senescence data.xlsx
- 212715_2_supp_0_q2yz4s/NCOMMS-19-18543B Source Data/__MACOSX/Source Files/._Fig 4b Statistics Senescence.pzfx
- 212715_2_supp_0_q2yz4s/NCOMMS-19-18543B Source Data/__MACOSX/Source Files/._FIg 4c  Matrigel tube quantifications.xlsx
- 212715_2_supp_0_q2yz4s/NCOMMS-19-18543B Source Data/__MACOSX/Source Files/._FIG 4c Statistics Matrigel tube quantification PRISM file 3.pzfx
- 212715_2_supp_0_q2yz4s/NCOMMS-19-18543B Source Data/__MACOSX/Source Files/._FIG 4c Statistics Matrigel tube quantification PRISM file 4.pzfx
- 212715_2_supp_0_q2yz4s/NCOMMS-19-18543B Source Data/__MACOSX/Source Files/._Fig 5b Statistics quantification pH2AX foci .pzfx
- 212715_2_supp_0_q2yz4s/NCOMMS-19-18543B Source Data/__MACOSX/Source Files/._Fig 6 & 7 IR031318 Cross sectioin quantificaton-LZ copy.xlsx
- 212715_2_supp_0_q2yz4s/NCOMMS-19-18543B Source Data/__MACOSX/Source Files/._Fig 6 Statistics HNA- 1 week.pzfx
- 212715_2_supp_0_q2yz4s/NCOMMS-19-18543B Source Data/__MACOSX/Source Files/._Fig. 3e Statistics Vascular PvN D-iPSC FACS.pzfx
- 212715_2_supp_0_q2yz4s/NCOMMS-19-18543B Source Data/__MACOSX/Source Files/._Fig. 5b pH2AX quantification-2.xlsx
- 212715_2_supp_0_q2yz4s/NCOMMS-19-18543B Source Data/__MACOSX/Source Files/._FIG7 Statistics Vessel Quant.pzfx
- 212715_2_supp_0_q2yz4s/NCOMMS-19-18543B Source Data/__MACOSX/Source Files/._FIGS 1 &2 quantification teratoma C1.2 and E1C1-3.xlsx
- 212715_2_supp_0_q2yz4s/NCOMMS-19-18543B Source Data/__MACOSX/Source Files/._RAW WESTERN BLOTS-2.pdf
- 212715_2_supp_0_q2yz4s/NCOMMS-19-18543B Source Data/__MACOSX/Source Files/._Stats for WB quantitations.pzfx
- 212715_2_supp_0_q2yz4s/NCOMMS-19-18543B Source Data/__MACOSX/Source Files/._Supp FIG 1a neural diff Naive vs primed-FACS-v4.xlsx
- 212715_2_supp_0_q2yz4s/NCOMMS-19-18543B Source Data/__MACOSX/Source Files/._Supp Fig 4d.xlsx
- 212715_2_supp_0_q2yz4s/NCOMMS-19-18543B Source Data/__MACOSX/Source Files/._Supp Fig 4d_1-20-2017 VP.pdf
- 212715_2_supp_0_q2yz4s/NCOMMS-19-18543B Source Data/__MACOSX/Source Files/._Supp Fig 5c Prol EDU-revised.pzfx
- 212715_2_supp_0_q2yz4s/NCOMMS-19-18543B Source Data/__MACOSX/Source Files/._Supp Fig. 1c Endodermal%20diff%20summary-3.xlsx
- 212715_2_supp_0_q2yz4s/NCOMMS-19-18543B Source Data/__MACOSX/Source Files/._Supp FIG. 1c statistics diff FOXA2 Naive vs primed-FACS-v4.pzfx
- 212715_2_supp_0_q2yz4s/NCOMMS-19-18543B Source Data/__MACOSX/Source Files/._Supp Fig. 3a.xlsx
- 212715_2_supp_0_q2yz4s/NCOMMS-19-18543B Source Data/__MACOSX/Source Files/._Supp FIG. S1a statistics neural diff PAX6 Naive vs primed-FACS-v3 copy.pzfx
- 212715_2_supp_0_q2yz4s/NCOMMS-19-18543B Source Data/__MACOSX/Source Files/._Supp. 5c EDU-VP-PvsN-new.xlsx
- 212715_2_supp_0_q2yz4s/NCOMMS-19-18543B Source Data/Source Files/
- 212715_2_supp_0_q2yz4s/NCOMMS-19-18543B Source Data/Source Files/.DS_Store
- 212715_2_supp_0_q2yz4s/NCOMMS-19-18543B Source Data/Source Files/FIG 1b Statistics teratoma structures-3.pzfx
- 212715_2_supp_0_q2yz4s/NCOMMS-19-18543B Source Data/Source Files/FIG 1d Statistics teratomas Ki67-3.pzfx
- 212715_2_supp_0_q2yz4s/NCOMMS-19-18543B Source Data/Source Files/FIG 2d Statistics E1C1 teratomas.pzfx
- 212715_2_supp_0_q2yz4s/NCOMMS-19-18543B Source Data/Source Files/Fig 3a data.xlsx
- 212715_2_supp_0_q2yz4s/NCOMMS-19-18543B Source Data/Source Files/Fig 3a Statistics Vascular differentiations-rev.pzfx
- 212715_2_supp_0_q2yz4s/NCOMMS-19-18543B Source Data/Source Files/Fig 4b senescence data.xlsx
- 212715_2_supp_0_q2yz4s/NCOMMS-19-18543B Source Data/Source Files/Fig 4b Statistics Senescence.pzfx
- 212715_2_supp_0_q2yz4s/NCOMMS-19-18543B Source Data/Source Files/FIg 4c  Matrigel tube quantifications2.xlsx
- 212715_2_supp_0_q2yz4s/NCOMMS-19-18543B Source Data/Source Files/FIG 4c Statistics Matrigel tube quantification PRISM file 3.pzfx
- 212715_2_supp_0_q2yz4s/NCOMMS-19-18543B Source Data/Source Files/FIG 4c Statistics Matrigel tube quantification PRISM file 4.pzfx
- 212715_2_supp_0_q2yz4s/NCOMMS-19-18543B Source Data/Source Files/Fig 5b Statistics quantification pH2AX foci .pzfx
- 212715_2_supp_0_q2yz4s/NCOMMS-19-18543B Source Data/Source Files/Fig 6 & 7 IR031318 Cross sectioin quantificaton-LZ copy.xlsx
- 212715_2_supp_0_q2yz4s/NCOMMS-19-18543B Source Data/Source Files/Fig 6 Statistics HNA- 1 week.pzfx
- 212715_2_supp_0_q2yz4s/NCOMMS-19-18543B Source Data/Source Files/Fig. 3e Statistics Vascular PvN D-iPSC FACS.pzfx
- 212715_2_supp_0_q2yz4s/NCOMMS-19-18543B Source Data/Source Files/Fig. 5b pH2AX quantification-2.xlsx
- 212715_2_supp_0_q2yz4s/NCOMMS-19-18543B Source Data/Source Files/FIG7 Statistics Vessel Quant.pzfx
- 212715_2_supp_0_q2yz4s/NCOMMS-19-18543B Source Data/Source Files/FIGS 1 &2 quantification teratoma C1.2 and E1C1-3.xlsx
- 212715_2_supp_0_q2yz4s/NCOMMS-19-18543B Source Data/Source Files/RAW WESTERN BLOTS-2.pdf
- 212715_2_supp_0_q2yz4s/NCOMMS-19-18543B Source Data/Source Files/Stats for WB quantitations.pzfx
- 212715_2_supp_0_q2yz4s/NCOMMS-19-18543B Source Data/Source Files/Supp FIG 1a neural diff Naive vs primed-FACS-v4.xlsx
- 212715_2_supp_0_q2yz4s/NCOMMS-19-18543B Source Data/Source Files/Supp Fig 4d.xlsx
- 212715_2_supp_0_q2yz4s/NCOMMS-19-18543B Source Data/Source Files/Supp Fig 4d_1-20-2017 VP.pdf
- 212715_2_supp_0_q2yz4s/NCOMMS-19-18543B Source Data/Source Files/Supp Fig 5c Prol EDU-revised.pzfx
- 212715_2_supp_0_q2yz4s/NCOMMS-19-18543B Source Data/Source Files/Supp Fig. 1c Endodermal%20diff%20summary-3.xlsx
- 212715_2_supp_0_q2yz4s/NCOMMS-19-18543B Source Data/Source Files/Supp FIG. 1c statistics diff FOXA2 Naive vs primed-FACS-v4.pzfx
- 212715_2_supp_0_q2yz4s/NCOMMS-19-18543B Source Data/Source Files/Supp Fig. 3a.xlsx
- 212715_2_supp_0_q2yz4s/NCOMMS-19-18543B Source Data/Source Files/Supp FIG. S1a statistics neural diff PAX6 Naive vs primed-FACS-v3 copy.pzfx
- 212715_2_supp_0_q2yz4s/NCOMMS-19-18543B Source Data/Source Files/Supp. 5c EDU-VP-PvsN-new.xlsx
- 212715_2_supp_0_q2yz4s/NCOMMS-19-18543B Source Data/Source Files/WB densitometry quantifications.xlsx
