# Supplementary material for: Vascular progenitors generated from tankyrase inhibitor-regulated naïve diabetic human iPSC potentiate efficient revascularization of ischemic retina
Source: Nat Commun. 2020 Mar 5;11:1195. doi: 10.1038/s41467-020-14764-5 (PMC7058090; doi:10.1038/s41467-020-14764-5)
Supplement: Supplementary file 10 — Source Data [file 41467_2020_14764_MOESM10_ESM.zip › 212715_2_supp_0_q2yz4s/NCOMMS-19-18543B Source Data/Source Files/Fig 3a data.xlsx]

## Sheet: raw
raw
											fold change		fold change GEOMEAN
				undifferentiated		EB day10		EB day15			EBday10	EBday15	EBday10	EBday15
				primed	LIF3i	primed	LIF3i	primed	LIF3i		LIF3i/primed	LIF3i/primed	LIF3i/primed	LIF3i/primed
E5C3	endothelial	pan	CD31+			0.2518	0.773	0.0561	0.4111		3.0699	7.32799	2.83236	3.39728
		pan	CD144+			0.1668	0.5826	0.051	0.2853		3.49281	5.59412	2.68386	1.5759
		progenitor	CD31+CD146+ (VP)			0.168	0.654	0.0504	0.378		3.89286	7.5	3.30552	3.65042
		progenitor	KDR+ progenitors			0.1331	0.411	0.1259	0.3113		3.0879	2.4726	3.8457	1.82164
		progenitor	CD140b-CD34+			0.132	0.321	0.0358	0.244		2.43182	6.81564	2.34555	1.80021
	pericytic	pan	CD140b+			0.1967	0.351	0.5376	0.442		1.78444	0.822173	2.36015	1.54598
		mature	CD90+NG2+ pericytes			0.0325	0.125	0.173	0.0958		3.84615	0.553757	3.15202	1.43596
		progenitor	CD144-CD105+			0.0667	0.12	0.416	0.276		1.7991	0.663462	1.93692	1.23353
	progenitors	pan hemovascular	CD34+			0.1707	0.469	0.0684	0.3238		2.74751	4.73392	2.50796	2.28986
		pan vascular mesnechymal	CD105+			0.1947	0.633	0.4634	0.558		3.25116	1.20414	2.27756	1.28087
		subset	CD143+ hemangioblast			0.0619	0.4677	0.0249	0.2273		7.55574	9.12851	3.30392	2.51357
		subset	CD140a+			0.0387	0.154	0.0213	0.0128		3.97933	0.600939	4.17735	1.76167
	lineage bias		SSEA1+			0.4167	0.0707	0.195	0.0846		0.169666	0.433846	0.276265	0.322549
E5C1	endothelial	pan	CD31+			0.0606	0.6245	0.0287	0.3226		10.3053	11.2404
		pan	CD144+			0.0643	0.484	0.0684	0.2003		7.52722	2.92836
		progenitor	CD31+CD146+ (VP)			0.0438	0.566	0.0252	0.305		12.9224	12.1032
		progenitor	KDR+ progenitors			0.0266	0.407	0.1031	0.2045		15.3008	1.98351
		progenitor	CD140b-CD34+			0.0416	0.293	0.0216	0.153		7.04327	7.08333
	pericytic	pan	CD140b+			0.1628	0.401	0.5256	0.493		2.46314	0.937976
		mature	CD90+NG2+ pericytes			0.0286	0.125	0.141	0.256		4.37063	1.8156
		progenitor	CD144-CD105+			0.0389	0.195	0.357	0.291		5.01285	0.815126
	progenitors	pan vascular	CD34+			0.0495	0.424	0.0412	0.2137		8.56566	5.18689
		pan vascular	CD105+			0.0703	0.628	0.4037	0.49		8.93314	1.21377
		subset	CD143+ hemangioblast			0.0092	0.2652	0.0228	0.1255		28.8261	5.50439
		subset	CD140a+			0.0075	0.1417	0.059	0.0134		18.8933	0.227119
	lineage bias		SSEA1+			0.5344	0.123	0.1486	0.1		0.230165	0.672948
E17C6	endothelial	pan	CD31+			0.369	0.4294	0.106	0.0954		1.16369	0.9
		pan	CD144+			0.1847	0.292	0.0555	0.0361		1.58094	0.65045
		progenitor	CD31+CD146+ (VP)			0.246	0.331	0.0847	0.0908		1.34553	1.07202
		progenitor	KDR+ progenitors			0.1499	0.401	0.0707	0.0522		2.67512	0.738331
		progenitor	CD140b-CD34+			0.312	0.383	0.0519	0.024		1.22756	0.462428
	pericytic	pan	CD140b+			0.0699	0.1349	0.2941	0.7501		1.9299	2.55049
		mature	CD90+NG2+ pericytes			0.0268	0.0327	0.0886	0.0653		1.22015	0.73702
		progenitor	CD144-CD105+			0.127	0.129	0.227	0.425		1.01575	1.87225
	progenitors	pan vascular	CD34+			0.3341	0.4228	0.078	0.0641		1.26549	0.821795
		pan vascular	CD105+			0.25	0.274	0.2772	0.4599		1.096	1.65909
		subset	CD143+ hemangioblast			0.1114	0.1029	0.0692	0.0329		0.923698	0.475434
		subset	CD140a+			0.0159	0.0225	0.0334	0.0131		1.41509	0.392216
	lineage bias		SSEA1+			0.3427	0.3021	0.2912	0.045		0.881529	0.154533
C1.2	endothelial	pan	CD31+			0.0278	0.611	0.0359	0.7313		21.9784	20.3705
		pan	CD144+			0.0203	0.3592	0.0256	0.157		17.6946	6.13281
		progenitor	CD31+CD146+ (VP)			0.0182	0.387	0.0316	0.704		21.2637	22.2785
		progenitor	KDR+ progenitors			0.0245	0.5305	0.01955	0.2328		21.6531	11.9079
		progenitor	CD140b-CD34+			0.0192	0.392	0.0056	0.0622		20.4167	11.1071
	pericytic	pan	CD140b+			0.0627	0.418	0.796	0.899		6.66667	1.1294
		mature	CD90+NG2+ pericytes			0.0139	0.0497	0.0203	0.158		3.57554	7.78325
		progenitor	CD144-CD105+			0.204	0.233	0.548	0.683		1.14216	1.24635
	progenitors	pan vascular	CD34+			0.0358	0.4577	0.0136	0.1992		12.7849	14.6471
		pan vascular	CD105+			0.2192	0.536	0.5714	0.84		2.44526	1.47007
		subset	CD143+ hemangioblast			0.0269	0.2267	0.0091	0.1631		8.42751	17.9231
		subset	CD140a+			0.0164	0.0705	0.0154	0.0318		4.29878	2.06494
	lineage bias		SSEA1+			0.4027	0.0534	0.0951	0.0228		0.132605	0.239748
C2	endothelial	pan	CD31+			0.622	0.868	0.292	0.6461		1.3955	2.21267
		pan	CD144+			0.2474	0.4597	0.2913	0.25938		1.85812	0.890422
		progenitor	CD31+CD146+ (VP)			0.278	0.687	0.264	0.589		2.47122	2.23106
		progenitor	KDR+ progenitors			0.2229	0.2417	0.1828	0.1816		1.08434	0.993435
		progenitor	CD140b-CD34+			0.387	0.469	0.215	0.213		1.21189	0.990698
	pericytic	pan	CD140b+			0.1125	0.139	0.498	0.758		1.23556	1.52209
		mature	CD90+NG2+ pericytes			0.0302	0.0849	0.15	0.0686		2.81126	0.457333
		progenitor	CD144-CD105+			0.144	0.339	0.332	0.603		2.35417	1.81627
	progenitors	pan vascular	CD34+			0.4112	0.577	0.2512	0.49		1.40321	1.95064
		pan vascular	CD105+			0.32	0.774	0.608	0.862		2.41875	1.41776
		subset	CD143+ hemangioblast			0.1909	0.539	0.1688	0.2572		2.82347	1.5237
		subset	CD140a+			0.0306	0.1122	0.0184	0.2032		3.66667	11.0435
	lineage bias		SSEA1+			0.1968	0.0413	0.1258	0.0227		0.209858	0.180445
7ta	endothelial	pan	CD31+			0.842	0.385	0.564	0.2595		0.457245	0.460106
		pan	CD144+			0.5814	0.159	0.337	0.08871		0.273478	0.263234
		progenitor	CD31+CD146+ (VP)			0.698	0.256	0.417	0.204		0.366762	0.489209
		progenitor	KDR+ progenitors			0.422	0.46	0.3259	0.278		1.09005	0.853022
		progenitor	CD140b-CD34+			0.428	0.137	0.428	0.0593		0.320093	0.138551
	pericytic	pan	CD140b+			0.2276	0.563	0.2137	0.8629		2.47364	4.0379
		mature	CD90+NG2+ pericytes			0.111	0.528	0.0352	0.117		4.75676	3.32386
		progenitor	CD144-CD105+			0.16	0.343	0.311	0.478		2.14375	1.53698
	progenitors	pan vascular	CD34+			0.5196	0.242	0.4767	0.1192		0.465743	0.250052
		pan vascular	CD105+			0.669	0.496	0.648	0.5662		0.741405	0.873765
		subset	CD143+ hemangioblast			0.2672	0.0726	0.2548	0.0985		0.271707	0.386578
		subset	CD140a+			0.0569	0.1803	0.0144	0.3526		3.16872	24.4861
	lineage bias		SSEA1+			0.1267	0.0588	0.1449	0.0836		0.464088	0.57695

## Sheet: raw (2)
										GEOMEAN
				fold change						fold change
				EBday10	EBday15					EBday10	EBday15
				LIF3i/primed	LIF3i/primed					LIF3i/primed	LIF3i/primed
E5C3	endothelial	pan	CD31+	3.0699	7.32799		endothelial	pan	CD31+	2.83236	3.39728
		pan	CD144+	3.49281	5.59412			pan	CD144+	2.68386	1.5759
		progenitor	CD31+CD146+ (VP)	3.89286	7.5			progenitor	CD31+CD146+ (VP)	3.30552	3.65042
		progenitor	KDR+ progenitors	3.0879	2.4726			progenitor	KDR+ progenitors	3.8457	1.82164
		progenitor	CD140b-CD34+	2.43182	6.81564			progenitor	CD140b-CD34+	2.34555	1.80021
	pericytic	pan	CD140b+	1.78444	0.822173		pericytic	pan	CD140b+	2.36015	1.54598
		mature	CD90+NG2+ pericytes	3.84615	0.553757			mature	CD90+NG2+ pericytes	3.15202	1.43596
		progenitor	CD144-CD105+	1.7991	0.663462			progenitor	CD144-CD105+	1.93692	1.23353
	progenitors	pan hemovascular	CD34+	2.74751	4.73392		progenitors	pan hemovascular	CD34+	2.50796	2.28986
		pan vascular mesnechymal	CD105+	3.25116	1.20414			pan vascular mesnechymal	CD105+	2.27756	1.28087
		subset	CD143+ hemangioblast	7.55574	9.12851			subset	CD143+ hemangioblast	3.30392	2.51357
		subset	CD140a+	3.97933	0.600939			subset	CD140a+	4.17735	1.76167
	lineage bias		SSEA1+	0.169666	0.433846		lineage bias		SSEA1+	0.276265	0.322549
E5C1	endothelial	pan	CD31+	10.3053	11.2404
		pan	CD144+	7.52722	2.92836
		progenitor	CD31+CD146+ (VP)	12.9224	12.1032
		progenitor	KDR+ progenitors	15.3008	1.98351
		progenitor	CD140b-CD34+	7.04327	7.08333
	pericytic	pan	CD140b+	2.46314	0.937976
		mature	CD90+NG2+ pericytes	4.37063	1.8156
		progenitor	CD144-CD105+	5.01285	0.815126
	progenitors	pan vascular	CD34+	8.56566	5.18689
		pan vascular	CD105+	8.93314	1.21377
		subset	CD143+ hemangioblast	28.8261	5.50439
		subset	CD140a+	18.8933	0.227119
	lineage bias		SSEA1+	0.230165	0.672948
E17C6	endothelial	pan	CD31+	1.16369	0.9
		pan	CD144+	1.58094	0.65045
		progenitor	CD31+CD146+ (VP)	1.34553	1.07202
		progenitor	KDR+ progenitors	2.67512	0.738331
		progenitor	CD140b-CD34+	1.22756	0.462428
	pericytic	pan	CD140b+	1.9299	2.55049
		mature	CD90+NG2+ pericytes	1.22015	0.73702
		progenitor	CD144-CD105+	1.01575	1.87225
	progenitors	pan vascular	CD34+	1.26549	0.821795
		pan vascular	CD105+	1.096	1.65909
		subset	CD143+ hemangioblast	0.923698	0.475434
		subset	CD140a+	1.41509	0.392216
	lineage bias		SSEA1+	0.881529	0.154533
C1.2	endothelial	pan	CD31+	21.9784	20.3705
		pan	CD144+	17.6946	6.13281
		progenitor	CD31+CD146+ (VP)	21.2637	22.2785
		progenitor	KDR+ progenitors	21.6531	11.9079
		progenitor	CD140b-CD34+	20.4167	11.1071
	pericytic	pan	CD140b+	6.66667	1.1294
		mature	CD90+NG2+ pericytes	3.57554	7.78325
		progenitor	CD144-CD105+	1.14216	1.24635
	progenitors	pan vascular	CD34+	12.7849	14.6471
		pan vascular	CD105+	2.44526	1.47007
		subset	CD143+ hemangioblast	8.42751	17.9231
		subset	CD140a+	4.29878	2.06494
	lineage bias		SSEA1+	0.132605	0.239748
C2	endothelial	pan	CD31+	1.3955	2.21267
		pan	CD144+	1.85812	0.890422
		progenitor	CD31+CD146+ (VP)	2.47122	2.23106
		progenitor	KDR+ progenitors	1.08434	0.993435
		progenitor	CD140b-CD34+	1.21189	0.990698
	pericytic	pan	CD140b+	1.23556	1.52209
		mature	CD90+NG2+ pericytes	2.81126	0.457333
		progenitor	CD144-CD105+	2.35417	1.81627
	progenitors	pan vascular	CD34+	1.40321	1.95064
		pan vascular	CD105+	2.41875	1.41776
		subset	CD143+ hemangioblast	2.82347	1.5237
		subset	CD140a+	3.66667	11.0435
	lineage bias		SSEA1+	0.209858	0.180445
7ta	endothelial	pan	CD31+	0.457245	0.460106
		pan	CD144+	0.273478	0.263234
		progenitor	CD31+CD146+ (VP)	0.366762	0.489209
		progenitor	KDR+ progenitors	1.09005	0.853022
		progenitor	CD140b-CD34+	0.320093	0.138551
	pericytic	pan	CD140b+	2.47364	4.0379
		mature	CD90+NG2+ pericytes	4.75676	3.32386
		progenitor	CD144-CD105+	2.14375	1.53698
	progenitors	pan vascular	CD34+	0.465743	0.250052
		pan vascular	CD105+	0.741405	0.873765
		subset	CD143+ hemangioblast	0.271707	0.386578
		subset	CD140a+	3.16872	24.4861
	lineage bias		SSEA1+	0.464088	0.57695

## Sheet: EB10 
				fold change
				EBday10	EBday15					GeoMean
				LIF3i/primed	LIF3i/primed					Mean	E5C3	E5C1	E17C6	C1.2	C2	7ta	SEM
E5C3	endothelial	pan	CD31+	3.0699	7.32799		endothelial	pan	CD31+	2.83236	3.0699	10.3053	1.16369	21.9784	1.3955	0.457245	1.80642
		pan	CD144+	3.49281	5.59412				CD144+	2.68386	3.49281	7.52722	1.58094	17.6946	1.85812	0.273478	1.79776
		progenitor	CD31+CD146+ (VP)	3.89286	7.5			progenitor	CD31+CD146+ (VP)	3.30552	3.89286	12.9224	1.34553	21.2637	2.47122	0.366762	1.83609
		progenitor	KDR+ progenitors	3.0879	2.4726				KDR+ progenitors	3.8457	3.0879	15.3008	2.67512	21.6531	1.08434	1.09005	1.6903
		progenitor	CD140b-CD34+	2.43182	6.81564				CD140b-CD34+	2.34555	2.43182	7.04327	1.22756	20.4167	1.21189	0.320093	1.81779
	pericytic	pan	CD140b+	1.78444	0.822173		pericytic	pan	CD140b+	2.36015	1.78444	2.46314	1.9299	6.66667	1.23556	2.47364	1.26158
		mature	CD90+NG2+ pericytes	3.84615	0.553757			mature	CD90+NG2+ pericytes	3.15202	3.84615	4.37063	1.22015	3.57554	2.81126	4.75676	1.226
		progenitor	CD144-CD105+	1.7991	0.663462			progenitor	CD144-CD105+	1.93692	1.7991	5.01285	1.01575	1.14216	2.35417	2.14375	1.26463
	progenitors	pan hemovascular	CD34+	2.74751	4.73392		progenitors	pan	CD34+	2.50796	2.74751	8.56566	1.26549	12.7849	1.40321	0.465743	1.66565
		pan vascular mesnechymal	CD105+	3.25116	1.20414				CD105+	2.27756	3.25116	8.93314	1.096	2.44526	2.41875	0.741405	1.42731
		subset	CD143+ hemangioblast	7.55574	9.12851			subset	CD143+ hemangioblast	3.30392	7.55574	28.8261	0.923698	8.42751	2.82347	0.271707	1.98697
		subset	CD140a+	3.97933	0.600939				CD140a+	4.17735	3.97933	18.8933	1.41509	4.29878	3.66667	3.16872	1.41029
	lineage bias		SSEA1+	0.169666	0.433846		lineage bias		SSEA1+	0.276265	0.169666	0.230165	0.881529	0.132605	0.209858	0.464088	1.33471
E5C1	endothelial	pan	CD31+	10.3053	11.2404
		pan	CD144+	7.52722	2.92836					Average	E5C3	E5C1	E17C6	C1.2	C2	7ta	STDEV	SEM
		progenitor	CD31+CD146+ (VP)	12.9224	12.1032		endothelial	pan	CD31+	0.452149	0.487124	1.01306	0.0658357	1.342	0.144729	-0.339851	0.629076	0.256819
		progenitor	KDR+ progenitors	15.3008	1.98351			pan	CD144+	0.42876	0.543174	0.876634	0.198916	1.24784	0.269075	-0.563078	0.623962	0.254732
		progenitor	CD140b-CD34+	7.04327	7.08333			progenitor	CD31+CD146+ (VP)	0.51924	0.590268	1.11134	0.128893	1.32764	0.392912	-0.435615	0.646408	0.263895
	pericytic	pan	CD140b+	2.46314	0.937976			progenitor	KDR+ progenitors	0.584975	0.489664	1.18471	0.427343	1.33552	0.0351666	0.0374454	0.558393	0.227963
		mature	CD90+NG2+ pericytes	4.37063	1.8156			progenitor	CD140b-CD34+	0.370246	0.385931	0.847774	0.0890442	1.30998	0.0834619	-0.494723	0.635748	0.259543
		progenitor	CD144-CD105+	5.01285	0.815126		pericytic	pan	CD140b+	0.372939	0.251503	0.39149	0.285535	0.823909	0.0918623	0.393336	0.247194	0.100917
	progenitors	pan vascular	CD34+	8.56566	5.18689			mature	CD90+NG2+ pericytes	0.498589	0.585027	0.640544	0.086413	0.553342	0.448901	0.677311	0.216758	0.0884911
		pan vascular	CD105+	8.93314	1.21377			progenitor	CD144-CD105+	0.287111	0.255055	0.700085	0.00678599	0.0577258	0.371837	0.331174	0.249758	0.101963
		subset	CD143+ hemangioblast	28.8261	5.50439		progenitors	pan hemovascular	CD34+	0.399321	0.438939	0.932761	0.102259	1.1067	0.147123	-0.331854	0.542766	0.221583
		subset	CD140a+	18.8933	0.227119			pan vascular mesnechymal	CD105+	0.357471	0.512038	0.951004	0.0398106	0.388324	0.383591	-0.129944	0.378494	0.15452
	lineage bias		SSEA1+	0.230165	0.672948			subset	CD143+ hemangioblast	0.519029	0.878277	1.45979	-0.0344698	0.925699	0.450783	-0.5659	0.730418	0.298192
E17C6	endothelial	pan	CD31+	1.16369	0.9			subset	CD140a+	0.620901	0.59981	1.27631	0.150785	0.633345	0.564271	0.500883	0.365726	0.149307
		pan	CD144+	1.58094	0.65045		lineage bias		SSEA1+	-0.558674	-0.770404	-0.637961	-0.0547634	-0.87744	-0.678075	-0.333399	0.307135	0.125387
		progenitor	CD31+CD146+ (VP)	1.34553	1.07202
		progenitor	KDR+ progenitors	2.67512	0.738331
		progenitor	CD140b-CD34+	1.22756	0.462428
	pericytic	pan	CD140b+	1.9299	2.55049
		mature	CD90+NG2+ pericytes	1.22015	0.73702
		progenitor	CD144-CD105+	1.01575	1.87225
	progenitors	pan vascular	CD34+	1.26549	0.821795
		pan vascular	CD105+	1.096	1.65909
		subset	CD143+ hemangioblast	0.923698	0.475434
		subset	CD140a+	1.41509	0.392216
	lineage bias		SSEA1+	0.881529	0.154533
C1.2	endothelial	pan	CD31+	21.9784	0
		pan	CD144+	17.6946	0
		progenitor	CD31+CD146+ (VP)	21.2637	0
		progenitor	KDR+ progenitors	21.6531	0
		progenitor	CD140b-CD34+	20.4167	0
	pericytic	pan	CD140b+	6.66667	0
		mature	CD90+NG2+ pericytes	3.57554	0
		progenitor	CD144-CD105+	1.14216	0
	progenitors	pan vascular	CD34+	12.7849	0
		pan vascular	CD105+	2.44526	0
		subset	CD143+ hemangioblast	8.42751	0
		subset	CD140a+	4.29878	0
	lineage bias		SSEA1+	0.132605	0
C2	endothelial	pan	CD31+	1.3955	0
		pan	CD144+	1.85812	0
		progenitor	CD31+CD146+ (VP)	2.47122	0
		progenitor	KDR+ progenitors	1.08434	0
		progenitor	CD140b-CD34+	1.21189	0
	pericytic	pan	CD140b+	1.23556	0
		mature	CD90+NG2+ pericytes	2.81126	0
		progenitor	CD144-CD105+	2.35417	0
	progenitors	pan vascular	CD34+	1.40321	0
		pan vascular	CD105+	2.41875	0
		subset	CD143+ hemangioblast	2.82347	0
		subset	CD140a+	3.66667	0
	lineage bias		SSEA1+	0.209858	0

## Sheet: EB10 clean
				fold change
				EBday10	EBday15					GeoMean									EBday15
				LIF3i/primed	LIF3i/primed					Mean	E5C3	E5C1	E17C6	C1.2	C2	7ta	SEM		LIF3i/primed
E5C3	endothelial	pan	CD31+	3.0699	7.32799		endothelial	pan	CD31+	2.83236	3.0699	10.3053	1.16369	21.9784	1.3955	0.457245	1.80642		4.20084
		pan	CD144+	3.49281	5.59412				CD144+	2.68386	3.49281	7.52722	1.58094	17.6946	1.85812	0.273478	1.79776		2.20051
		progenitor	CD31+CD146+ (VP)	3.89286	7.5			progenitor	CD31+CD146+ (VP)	3.30552	3.89286	12.9224	1.34553	21.2637	2.47122	0.366762	1.83609		4.59961
		progenitor	KDR+ progenitors	3.0879	2.4726				KDR+ progenitors	3.8457	3.0879	15.3008	2.67512	21.6531	1.08434	1.09005	1.6903		1.53561
		progenitor	CD140b-CD34+	2.43182	6.81564				CD140b-CD34+	2.34555	2.43182	7.04327	1.22756	20.4167	1.21189	0.320093	1.81779		2.81576
	pericytic	pan	CD140b+	1.78444	0.822173		pericytic	pan	CD140b+	2.36015	1.78444	2.46314	1.9299	6.66667	1.23556	2.47364	1.26158		1.25293
		mature	CD90+NG2+ pericytes	3.84615	0.553757			mature	CD90+NG2+ pericytes	3.15202	3.84615	4.37063	1.22015	3.57554	2.81126	4.75676	1.226
	progenitors	pan hemovascular	CD34+	2.74751	4.73392		progenitors	pan	CD34+	2.50796	2.74751	8.56566	1.26549	12.7849	1.40321	0.465743	1.66565		2.72247
		subset	CD143+ hemangioblast	7.55574	9.12851			subset	CD143+ hemangioblast	3.30392	7.55574	28.8261	0.923698	8.42751	2.82347	0.271707	1.98697		2.88005
		subset	CD140a+	3.97933	0.600939				CD140a+	4.17735	3.97933	18.8933	1.41509	4.29878	3.66667	3.16872	1.41029
	lineage bias		SSEA1+	0.169666	0.433846		bias		SSEA1+	0.276265	0.169666	0.230165	0.881529	0.132605	0.209858	0.464088	1.33471		0.355997
E5C1	endothelial	pan	CD31+	10.3053	11.2404
		pan	CD144+	7.52722	2.92836					Average	E5C3	E5C1	E17C6	C1.2	C2	7ta	STDEV	SEM
		progenitor	CD31+CD146+ (VP)	12.9224	12.1032		endothelial	pan	CD31+	0.452149	0.487124	1.01306	0.0658357	1.342	0.144729	-0.339851	0.629076	0.256819
		progenitor	KDR+ progenitors	15.3008	1.98351			pan	CD144+	0.42876	0.543174	0.876634	0.198916	1.24784	0.269075	-0.563078	0.623962	0.254732
		progenitor	CD140b-CD34+	7.04327	7.08333			progenitor	CD31+CD146+ (VP)	0.51924	0.590268	1.11134	0.128893	1.32764	0.392912	-0.435615	0.646408	0.263895
	pericytic	pan	CD140b+	2.46314	0.937976			progenitor	KDR+ progenitors	0.584975	0.489664	1.18471	0.427343	1.33552	0.0351666	0.0374454	0.558393	0.227963
		mature	CD90+NG2+ pericytes	4.37063	1.8156			progenitor	CD140b-CD34+	0.370246	0.385931	0.847774	0.0890442	1.30998	0.0834619	-0.494723	0.635748	0.259543
		progenitor	CD144-CD105+	5.01285	0.815126		pericytic	pan	CD140b+	0.372939	0.251503	0.39149	0.285535	0.823909	0.0918623	0.393336	0.247194	0.100917
	progenitors	pan vascular	CD34+	8.56566	5.18689			mature	CD90+NG2+ pericytes	0.498589	0.585027	0.640544	0.086413	0.553342	0.448901	0.677311	0.216758	0.0884911
		subset	CD143+ hemangioblast	28.8261	5.50439		progenitors	pan hemovascular	CD34+	0.399321	0.438939	0.932761	0.102259	1.1067	0.147123	-0.331854	0.542766	0.221583
	lineage bias		SSEA1+	0.230165	0.672948			subset	CD143+ hemangioblast	0.519029	0.878277	1.45979	-0.0344698	0.925699	0.450783	-0.5659	0.730418	0.298192
E17C6	endothelial	pan	CD31+	1.16369	0.9			subset	CD140a+	0.620901	0.59981	1.27631	0.150785	0.633345	0.564271	0.500883	0.365726	0.149307
		pan	CD144+	1.58094	0.65045		lineage bias		SSEA1+	-0.558674	-0.770404	-0.637961	-0.0547634	-0.87744	-0.678075	-0.333399	0.307135	0.125387
		progenitor	CD31+CD146+ (VP)	1.34553	1.07202
		progenitor	KDR+ progenitors	2.67512	0.738331
		progenitor	CD140b-CD34+	1.22756	0.462428
	pericytic	pan	CD140b+	1.9299	2.55049
		mature	CD90+NG2+ pericytes	1.22015	0.73702
		progenitor	CD144-CD105+	1.01575	1.87225
	progenitors	pan vascular	CD34+	1.26549	0.821795
		pan vascular	CD105+	1.096	1.65909
		subset	CD143+ hemangioblast	0.923698	0.475434
		subset	CD140a+	1.41509	0.392216
	lineage bias		SSEA1+	0.881529	0.154533
C1.2	endothelial	pan	CD31+	21.9784	0
		pan	CD144+	17.6946	0
		progenitor	CD31+CD146+ (VP)	21.2637	0
		progenitor	KDR+ progenitors	21.6531	0
		progenitor	CD140b-CD34+	20.4167	0
	pericytic	pan	CD140b+	6.66667	0
		mature	CD90+NG2+ pericytes	3.57554	0
		progenitor	CD144-CD105+	1.14216	0
	progenitors	pan vascular	CD34+	12.7849	0
		pan vascular	CD105+	2.44526	0
		subset	CD143+ hemangioblast	8.42751	0
		subset	CD140a+	4.29878	0
	lineage bias		SSEA1+	0.132605	0
C2	endothelial	pan	CD31+	1.3955	0
		pan	CD144+	1.85812	0
		progenitor	CD31+CD146+ (VP)	2.47122	0
		progenitor	KDR+ progenitors	1.08434	0
		progenitor	CD140b-CD34+	1.21189	0
	pericytic	pan	CD140b+	1.23556	0
		mature	CD90+NG2+ pericytes	2.81126	0
		progenitor	CD144-CD105+	2.35417	0
	progenitors	pan vascular	CD34+	1.40321	0
		pan vascular	CD105+	2.41875	0
		subset	CD143+ hemangioblast	2.82347	0
		subset	CD140a+	3.66667	0
	lineage bias		SSEA1+	0.209858	0

## Sheet: EB15
									GEOMEAN
				fold change					fold change
				EBday15					EBday15
				LIF3i/primed					LIF3i/primed	E5C3	E5C1	E17C6	C1.2	C2	7ta	SEM
E5C3	endothelial	pan	CD31+	7.32799		endothelial	pan	CD31+	5.0674	7.32799	11.2404	0.9	20.3705	2.21267	0.460106
		pan	CD144+	5.59412			pan	CD144+	2.25406	5.59412	2.92836	0.65045	6.13281	0.890422	0.263234
		progenitor	CD31+CD146+ (VP)	7.5			progenitor	CD31+CD146+ (VP)	5.45647	7.5	12.1032	1.07202	22.2785	2.23106	0.489209
		progenitor	KDR+ progenitors	2.4726			progenitor	KDR+ progenitors	2.12013	2.4726	1.98351	0.738331	11.9079	0.993435	0.853022
		progenitor	CD140b-CD34+	6.81564			progenitor	CD140b-CD34+	3.00654	6.81564	7.08333	0.462428	11.1071	0.990698	0.138551
	pericytic	pan	CD140b+	0.822173		pericytic	pan	CD140b+	1.27589	0.822173	0.937976	2.55049	1.1294	1.52209	4.0379
		mature	CD90+NG2+ pericytes	0.553757			mature	CD90+NG2+ pericytes	1.21407	0.553757	1.8156	0.73702	7.78325	0.457333	3.32386
		progenitor	CD144-CD105+	0.663462			progenitor	CD144-CD105+	1.18044	0.663462	0.815126	1.87225	1.24635	1.81627	1.53698
	progenitors	pan hemovascular	CD34+	4.73392		progenitors	pan hemovascular	CD34+	3.56585	4.73392	5.18689	0.821795	14.6471	1.95064	0.250052
		pan vascular mesnechymal	CD105+	1.20414			pan vascular mesnechymal	CD105+	1.38269	1.20414	1.21377	1.65909	1.47007	1.41776	0.873765
		subset	CD143+ hemangioblast	9.12851			subset	CD143+ hemangioblast	3.65512	9.12851	5.50439	0.475434	17.9231	1.5237	0.386578
		subset	CD140a+	0.600939			subset	CD140a+	1.0407	0.600939	0.227119	0.392216	2.06494	11.0435	24.4861
	lineage bias		SSEA1+	0.433846		lineage bias		SSEA1+	0.287136	0.433846	0.672948	0.154533	0.239748	0.180445	0.57695
E5C1	endothelial	pan	CD31+	11.2404
		pan	CD144+	2.92836
		progenitor	CD31+CD146+ (VP)	12.1032
		progenitor	KDR+ progenitors	1.98351
		progenitor	CD140b-CD34+	7.08333
	pericytic	pan	CD140b+	0.937976
		mature	CD90+NG2+ pericytes	1.8156
		progenitor	CD144-CD105+	0.815126
	progenitors	pan vascular	CD34+	5.18689
		pan vascular	CD105+	1.21377
		subset	CD143+ hemangioblast	5.50439
		subset	CD140a+	0.227119
	lineage bias		SSEA1+	0.672948
E17C6	endothelial	pan	CD31+	0.9
		pan	CD144+	0.65045
		progenitor	CD31+CD146+ (VP)	1.07202
		progenitor	KDR+ progenitors	0.738331
		progenitor	CD140b-CD34+	0.462428
	pericytic	pan	CD140b+	2.55049
		mature	CD90+NG2+ pericytes	0.73702
		progenitor	CD144-CD105+	1.87225
	progenitors	pan vascular	CD34+	0.821795
		pan vascular	CD105+	1.65909
		subset	CD143+ hemangioblast	0.475434
		subset	CD140a+	0.392216
	lineage bias		SSEA1+	0.154533
C1.2	endothelial	pan	CD31+	20.3705
		pan	CD144+	6.13281
		progenitor	CD31+CD146+ (VP)	22.2785
		progenitor	KDR+ progenitors	11.9079
		progenitor	CD140b-CD34+	11.1071
	pericytic	pan	CD140b+	1.1294
		mature	CD90+NG2+ pericytes	7.78325
		progenitor	CD144-CD105+	1.24635
	progenitors	pan vascular	CD34+	14.6471
		pan vascular	CD105+	1.47007
		subset	CD143+ hemangioblast	17.9231
		subset	CD140a+	2.06494
	lineage bias		SSEA1+	0.239748
C2	endothelial	pan	CD31+	2.21267
		pan	CD144+	0.890422
		progenitor	CD31+CD146+ (VP)	2.23106
		progenitor	KDR+ progenitors	0.993435
		progenitor	CD140b-CD34+	0.990698
	pericytic	pan	CD140b+	1.52209
		mature	CD90+NG2+ pericytes	0.457333
		progenitor	CD144-CD105+	1.81627
	progenitors	pan vascular	CD34+	1.95064
		pan vascular	CD105+	1.41776
		subset	CD143+ hemangioblast	1.5237
		subset	CD140a+	11.0435
	lineage bias		SSEA1+	0.180445
7ta	endothelial	pan	CD31+	0.460106
		pan	CD144+	0.263234
		progenitor	CD31+CD146+ (VP)	0.489209
		progenitor	KDR+ progenitors	0.853022
		progenitor	CD140b-CD34+	0.138551
	pericytic	pan	CD140b+	4.0379
		mature	CD90+NG2+ pericytes	3.32386
		progenitor	CD144-CD105+	1.53698
	progenitors	pan vascular	CD34+	0.250052
		pan vascular	CD105+	0.873765
		subset	CD143+ hemangioblast	0.386578
		subset	CD140a+	24.4861
	lineage bias		SSEA1+	0.57695

## Sheet: EB15 (2)
				GEOMEAN
				fold change
				EBday15
				Mean	E5C3	E5C1	E17C6	C1.2	C2	7ta	SEM
	endothelial	pan	CD31+	3.39728	7.32799	11.2404	0.9	20.3705	2.21267	0.460106	1.84109
			CD144+	1.5759	5.59412	2.92836	0.65045	6.13281	0.890422	0.263234	1.6839
		progenitor	CD31+CD146+ (VP)	3.65042	7.5	12.1032	1.07202	22.2785	2.23106	0.489209	1.83273
			KDR+ progenitors	1.82164	2.4726	1.98351	0.738331	11.9079	0.993435	0.853022	1.52752
			CD140b-CD34+	1.80021	6.81564	7.08333	0.462428	11.1071	0.990698	0.138551	2.06339
	pericytic	pan	CD140b+	1.54598	0.822173	0.937976	2.55049	1.1294	1.52209	4.0379	1.28783
		mature	CD90+NG2+ pericytes	1.43596	0.553757	1.8156	0.73702	7.78325	0.457333	3.32386	1.58005
	progenitors	pan	CD34+	2.28986	4.73392	5.18689	0.821795	14.6471	1.95064	0.250052	1.81299
		subset	CD143+ hemangioblast	2.51357	9.12851	5.50439	0.475434	17.9231	1.5237	0.386578	1.91505
	bias		SSEA1+	0.322549	0.433846	0.672948	0.154533	0.239748	0.180445	0.57695	1.28902
				EBday15
				LIF3i/primed	E5C3	E5C1	E17C6	C1.2	C2	7ta	STDEV	SEM
	endothelial	pan	CD31+	0.531131	0.864985	1.05078	-0.0457575	1.309	0.344917	-0.337142	0.6493	0.265076
			CD144+	0.197528	0.747732	0.466625	-0.186786	0.78766	-0.050404	-0.579657	0.55436	0.226317
		progenitor	CD31+CD146+ (VP)	0.562342	0.875061	1.0829	0.0302024	1.34789	0.348511	-0.310506	0.644455	0.263098
			KDR+ progenitors	0.260463	0.393153	0.297435	-0.131749	1.07584	-0.00286035	-0.0690396	0.450677	0.183988
			CD140b-CD34+	0.255324	0.833507	0.850238	-0.334956	1.0456	-0.00405886	-0.858389	0.770561	0.31458
	pericytic	pan	CD140b+	0.189204	-0.085037	-0.0278084	0.406624	0.0528466	0.18244	0.606156	0.269096	0.109858
		mature	CD90+NG2+ pericytes	0.157143	-0.256681	0.259021	-0.132521	0.891161	-0.339767	0.521643	0.486641	0.19867
	progenitors	pan	CD34+	0.359808	0.675221	0.714907	-0.0852366	1.16575	0.290176	-0.601969	0.632938	0.258396
		subset	CD143+ hemangioblast	0.400291	0.9604	0.740709	-0.32291	1.25341	0.182899	-0.412763	0.691196	0.28218
	bias		SSEA1+	-0.491404	-0.362664	-0.172019	-0.810979	-0.620246	-0.743655	-0.238862	0.27008	0.11026
