# Supplementary material for: Vascular progenitors generated from tankyrase inhibitor-regulated naïve diabetic human iPSC potentiate efficient revascularization of ischemic retina
Source: Nat Commun. 2020 Mar 5;11:1195. doi: 10.1038/s41467-020-14764-5 (PMC7058090; doi:10.1038/s41467-020-14764-5)
Supplement: Supplementary file 10 — Source Data [file 41467_2020_14764_MOESM10_ESM.zip › 212715_2_supp_0_q2yz4s/NCOMMS-19-18543B Source Data/Source Files/Fig 4b senescence data.xlsx]

## Sheet: Raw data
E5C3 (P5)
60617	E8			L3i
	Hoechts	SB Gal	% Senescent Cells	Hoechts	SB Gal	% Senescent Cells
Well 1.1	31	20	64.51	80	20	25
Well 1.2	31	28	90.32	136	56	41.17				% Senescent Cells	SB gal +cells
Well 1.3	22	22	100	109	31	28.44					Total Nuclei
Well 1.4	29	23	79.31	95	26	27.73
Well 1.5	30	29	96.66	108	35	32.4
Ave			86.16		Ave	30.948
Std			14.446		Std	6.29726
SEM			6.46044		SEM	2.81622
pvalue			5.07586e-05
H9 (P3)
112718	E8			L3i
	Hoechts	SB Gal	% Senescent Cells	Hoechts	SB Gal	% Senescent Cells
Well 1.1	53	102	51.9608	20	98	20.4082
Well 1.2	62	92	67.3913	24	143	16.7832
Well 1.3	37	88	42.0455	28	75	37.3333
Well 1.4	44	111	39.6396	13	160	8.125
Well 1.5	45	104	43.2692	14	107	13.0841
Well 2.1	49	107	45.7944	11	107	10.2804
Well 2.2	68	156	43.5897	19	123	15.4472
Well 2.3	45	98	45.9184	19	122	15.5738
Well 2.4	28	89	31.4607	19	124	15.3226
Well 2.5	88	135	65.1852	19	57	33.3333
Ave	51.9	108.2	47.6255	18.6	111.6	18.5691
Std	17.0779	21.6323	11.1334	5.05964	30.3102	9.50892
SEM	5.40051	6.84073	3.52068	1.6	9.58494	3.00699
pvalue
C1.2 (P4)
102418	E8			L3i
	Hoechts	SB Gal	% Senescent Cells	Hoechts	SB Gal	% Senescent Cells
Well 1.1	191	53	27.7487	169	30	17.7515
Well 1.2	104	37	35.5769	174	51	29.3103
Well 1.3	141	39	27.6596	178	41	23.0337
Well 1.4	156	57	36.5385	184	28	15.2174
Well 1.5	156	91	58.3333	189	38	20.1058
Well 2.1	179	88	49.162	176	26	14.7727
Well 2.2	153	100	65.3595	205	34	16.5854
Well 2.3	121	41	33.8843	207	35	16.9082
Well 2.4	135	30	22.2222	178	30	16.8539
Well 2.5	171	50	29.2398	166	31	18.6747
Ave			38.5725		Ave	18.9214
Std			14.3215		Std	4.37657
SEM			4.52884		SEM	1.38399
pvalue			0.00060193
C2 (P4)
121718	E8 (P40)			L3i (P24+1+13)
	Hoechts	SB Gal	% Senescent Cells	Hoechts	SB Gal	% Senescent Cells
Well 1.1	26	3	11.5385	219	2	0.913242
Well 1.2	29	1	3.44828	165	2	1.21212
Well 1.3	30	3	10	264	3	1.13636
Well 1.4	16	2	12.5	189	2	1.0582
Well 1.5	27	4	14.8148	176	3	1.70455
Well 2.1	19	4	21.0526	211	3	1.4218
Well 2.2	52	6	11.5385	281	6	2.13523
Well 2.3	16	1	6.25	185	4	2.16216
Well 2.4	24	4	16.6667	222	2	0.900901
Well 2.5	35	4	11.4286	216	3	1.38889
Ave			11.9238		Ave	1.40335
Std			4.97538		Std	0.462163
SEM			1.57335		SEM	0.146149
pvalue			3.01369e-06
E1CA1 (P4)
102418	E8			L3i
	Hoechts	SB Gal	% Senescent Cells	Hoechts	SB Gal	% Senescent Cells
Well 1.1	75	62	82.6667	203	14	6.89655
Well 1.2	88	62	70.4545	143	14	9.79021
Well 1.3	97	59	60.8247	164	18	10.9756
Well 1.4	127	22	17.3228	267	25	9.3633
Well 1.5	82	63	76.8293	132	19	14.3939
Well 2.1	68	46	67.6471		Ave	10.2839
Well 2.2	76	60	78.9474		Std	2.7357
Well 2.3	102	64	62.7451		SEM	1.22344
Well 2.4	90	66	73.3333
Well 2.5	96	62	64.5833
Ave			65.5354
Std			18.396
SEM			5.81732
pvalue			3.66116e-06
E1C1 (P5)
1292019	E8 (P24)			L3i (P20+1+5)
	Hoechts	SB Gal	% Senescent Cells	Hoechts	SB Gal	% Senescent Cells
Well 1.1	108	13	12.037	161	5	3.10559
Well 1.2	72	7	9.72222	521	10	1.91939
Well 1.3	48	8	16.6667	282	4	1.41844
Well 1.4	57	5	8.77193	256	10	3.90625
Well 1.5	91	16	17.5824	305	9	2.95082
Well 2.1	74	3	4.05405	319	8	2.50784
Well 2.2	89	9	10.1124	272	3	1.10294
Well 2.3	54	6	11.1111	318	8	2.51572
Well 2.4	89	8	8.98876	264	3	1.13636
Well 2.5	89	9	10.1124	303	5	1.65017
Ave			10.9159			2.22135
Std			3.90043			0.931651
SEM			1.23343			0.294614
pvalue			5.70687e-05
E1CA2 (P6)
	E8 (P21)			L3i (P12+1+4)
	Hoechts	SB Gal	% Senescent Cells	Hoechts	SB Gal	% Senescent Cells
Well 1.1	25	7	28	232	7	3.01724
Well 1.2	17	3	17.6471	250	8	3.2
Well 1.3	18	5	27.7778	216	8	3.7037
Well 1.4	25	8	32	233	11	4.72103
Well 1.5	17	6	35.2941	219	10	4.56621
Well 2.1	23	9	39.1304	248	8	3.22581
Well 2.2	27	8	29.6296	229	15	6.55022
Well 2.3	28	5	17.8571	219	8	3.65297
Well 2.4	21	4	19.0476	193	16	8.29016
Well 2.5	29	4	13.7931	208	8	3.84615
Ave			26.0177			4.47735
Std			8.48883			1.69666
SEM			2.6844			0.536532
pvalue			1.50031e-05

## Sheet: Summary
	hPSC (N=3)	AVE			SEM
	b-Gal (%)	E8-VP	LIF-3i-VP		E8	L3i
	H9 (P3)	47.62	18.57		3.52	3
	C1.2 (P4)	38.57	18.92		4.53	1.38
	C2 (P4)	11.9	1.4		1.57	0.15
	Ave	32.6967	12.9633
	Std	18.5702	10.0157
	SEM	10.7215	5.78255
	pvalue	0.0902792
	D-iPSC (N=3)
	E1CA1(P4)	65.53	10.28		5.81	1.22
	E1CA2 (P6)	26	4.47		2.68	0.54
	E1C1 (P5)	10.92	2.22		1.23	0.29
	Ave	34.15	5.65667
	Std	28.2025	4.15897
	SEM	16.2827	2.40118
	pvalue	0.0792309
		E8 total	L3i total
		47.62	18.57
		38.57	18.92
		11.9	1.4
		65.53	10.28
		26	4.47
		10.92	2.22
	pvalue	0.0134584
									E8-VP	LIF-3i-VP
								H9 (P3)	0.4762	0.1857
								C1.2 (P4)	0.3857	0.1892
								C2 (P4)	0.119	0.014
								E1CA1(P4)	0.6553	0.1028
								E1CA2 (P6)	0.26	0.0447
								E1C1 (P5)	0.1092	0.0222
								AVERAGE	0.334233	0.0931
								STDEV	0.213712	0.0794106
								SEM	0.123386	0.0458477
