# Supplementary material for: Vascular progenitors generated from tankyrase inhibitor-regulated naïve diabetic human iPSC potentiate efficient revascularization of ischemic retina
Source: Nat Commun. 2020 Mar 5;11:1195. doi: 10.1038/s41467-020-14764-5 (PMC7058090; doi:10.1038/s41467-020-14764-5)
Supplement: Supplementary file 10 — Source Data [file 41467_2020_14764_MOESM10_ESM.zip › 212715_2_supp_0_q2yz4s/NCOMMS-19-18543B Source Data/Source Files/FIg 4c Matrigel tube quantifications2.xlsx]

## Sheet: summary
			Average length per image	nb segments
		Experiment #	um	N
Group 1	E5C3-E8-VP	1	520.711	23
		2	447.757	22
		3	732.985	19
		4	484.654	21
		5	519.361	27
		Ave	541.094	22.4
Group 2	E1CA1-E8-VP	1	520.629	22
		2	551.898	25
		3	519.424	24
		ave	530.65	23.6667
	Group 2 vs 3	p-value	0.0581413
	Group 1 vs 3		0.286394
	Group 1 vs 2		0.84675
Group 3	E1CA1-L3i-VP	1	664.205	15
		2	539.826	16
		3	600.666	16
		4	670.059	11
		Ave	618.689	14.5
									E5C3-E8-VP	E1CA1-E8-VP	E1CA1-L3i-VP
								1	520.711	520.629	664.205
								2	447.757	551.898	539.826
								3	732.985	519.424	600.666
								4	484.654		670.059
								5	519.361
								Average	541.094	530.65	618.689
								SD	111.363	18.4109	61.2503
								SEM	49.8033	10.6295	30.6251

## Sheet: 01_02_E5C3Luc+_Primed_P19+18_D8
Item	Source	Length	Comment
1	01_E5C3Luc+_Primed_P19+18_D8D5D7_x4-500um.tif	1186.02
2	01_E5C3Luc+_Primed_P19+18_D8D5D7_x4-500um.tif	786.67
3	01_E5C3Luc+_Primed_P19+18_D8D5D7_x4-500um.tif	623.03
4	01_E5C3Luc+_Primed_P19+18_D8D5D7_x4-500um.tif	500.28
5	01_E5C3Luc+_Primed_P19+18_D8D5D7_x4-500um.tif	498.04
6	01_E5C3Luc+_Primed_P19+18_D8D5D7_x4-500um.tif	972.42
7	01_E5C3Luc+_Primed_P19+18_D8D5D7_x4-500um.tif	751.87
8	01_E5C3Luc+_Primed_P19+18_D8D5D7_x4-500um.tif	606.18
9	01_E5C3Luc+_Primed_P19+18_D8D5D7_x4-500um.tif	534.37
10	01_E5C3Luc+_Primed_P19+18_D8D5D7_x4-500um.tif	320.61
11	01_E5C3Luc+_Primed_P19+18_D8D5D7_x4-500um.tif	373.65
12	01_E5C3Luc+_Primed_P19+18_D8D5D7_x4-500um.tif	697.24
13	01_E5C3Luc+_Primed_P19+18_D8D5D7_x4-500um.tif	771.99
14	01_E5C3Luc+_Primed_P19+18_D8D5D7_x4-500um.tif	531.36
15	01_E5C3Luc+_Primed_P19+18_D8D5D7_x4-500um.tif	467.3
16	01_E5C3Luc+_Primed_P19+18_D8D5D7_x4-500um.tif	0
17	01_E5C3Luc+_Primed_P19+18_D8D5D7_x4-500um.tif	356.88
18	01_E5C3Luc+_Primed_P19+18_D8D5D7_x4-500um.tif	273.22
19	01_E5C3Luc+_Primed_P19+18_D8D5D7_x4-500um.tif	501.82
20	01_E5C3Luc+_Primed_P19+18_D8D5D7_x4-500um.tif	248.97
21	01_E5C3Luc+_Primed_P19+18_D8D5D7_x4-500um.tif	164.56
22	01_E5C3Luc+_Primed_P19+18_D8D5D7_x4-500um.tif	393.28
23	01_E5C3Luc+_Primed_P19+18_D8D5D7_x4-500um.tif	416.59
	ave	520.711
24	02_E5C3Luc+_Primed_P19+18_D8D5D7_x4-500um.tif	665.28
25	02_E5C3Luc+_Primed_P19+18_D8D5D7_x4-500um.tif	555.29
26	02_E5C3Luc+_Primed_P19+18_D8D5D7_x4-500um.tif	314.4
27	02_E5C3Luc+_Primed_P19+18_D8D5D7_x4-500um.tif	604.82
28	02_E5C3Luc+_Primed_P19+18_D8D5D7_x4-500um.tif	381.42
29	02_E5C3Luc+_Primed_P19+18_D8D5D7_x4-500um.tif	318.65
30	02_E5C3Luc+_Primed_P19+18_D8D5D7_x4-500um.tif	577.46
31	02_E5C3Luc+_Primed_P19+18_D8D5D7_x4-500um.tif	229.31
32	02_E5C3Luc+_Primed_P19+18_D8D5D7_x4-500um.tif	375.68
33	02_E5C3Luc+_Primed_P19+18_D8D5D7_x4-500um.tif	406.51
34	02_E5C3Luc+_Primed_P19+18_D8D5D7_x4-500um.tif	507.15
35	02_E5C3Luc+_Primed_P19+18_D8D5D7_x4-500um.tif	813.48
36	02_E5C3Luc+_Primed_P19+18_D8D5D7_x4-500um.tif	443.47
37	02_E5C3Luc+_Primed_P19+18_D8D5D7_x4-500um.tif	483.05
38	02_E5C3Luc+_Primed_P19+18_D8D5D7_x4-500um.tif	412.27
39	02_E5C3Luc+_Primed_P19+18_D8D5D7_x4-500um.tif	289.76
40	02_E5C3Luc+_Primed_P19+18_D8D5D7_x4-500um.tif	274.22
41	02_E5C3Luc+_Primed_P19+18_D8D5D7_x4-500um.tif	462.25
42	02_E5C3Luc+_Primed_P19+18_D8D5D7_x4-500um.tif	359.4
43	02_E5C3Luc+_Primed_P19+18_D8D5D7_x4-500um.tif	383.93
44	02_E5C3Luc+_Primed_P19+18_D8D5D7_x4-500um.tif	572.24
45	02_E5C3Luc+_Primed_P19+18_D8D5D7_x4-500um.tif	411.55
46	02_E5C3Luc+_Primed_P19+18_D8D5D7_x4-500um.tif	456.82
	ave	447.757
Feature	Mean	St.Dev	Minimum	Maximum
Length	484.23	209.29	0	1186.02

## Sheet: 03-05_E1CA2_Primed_P15_D8D5D7_x
Item	Source	Length	Comment
1	05_E1CA2_Primed_P15_D8D5D7_x4-500um.tif	1081.71
2	05_E1CA2_Primed_P15_D8D5D7_x4-500um.tif	523.65
3	05_E1CA2_Primed_P15_D8D5D7_x4-500um.tif	718.57
4	05_E1CA2_Primed_P15_D8D5D7_x4-500um.tif	794.24
5	05_E1CA2_Primed_P15_D8D5D7_x4-500um.tif	708.15
6	05_E1CA2_Primed_P15_D8D5D7_x4-500um.tif	629.98
7	05_E1CA2_Primed_P15_D8D5D7_x4-500um.tif	672.82
8	05_E1CA2_Primed_P15_D8D5D7_x4-500um.tif	668.85
9	05_E1CA2_Primed_P15_D8D5D7_x4-500um.tif	561.85
10	05_E1CA2_Primed_P15_D8D5D7_x4-500um.tif	471.17
11	05_E1CA2_Primed_P15_D8D5D7_x4-500um.tif	384.68
12	05_E1CA2_Primed_P15_D8D5D7_x4-500um.tif	639.26
13	05_E1CA2_Primed_P15_D8D5D7_x4-500um.tif	311.85
14	05_E1CA2_Primed_P15_D8D5D7_x4-500um.tif	216.24
15	05_E1CA2_Primed_P15_D8D5D7_x4-500um.tif	537.12
16	05_E1CA2_Primed_P15_D8D5D7_x4-500um.tif	483.75
17	05_E1CA2_Primed_P15_D8D5D7_x4-500um.tif	349
18	05_E1CA2_Primed_P15_D8D5D7_x4-500um.tif	485.25
19	05_E1CA2_Primed_P15_D8D5D7_x4-500um.tif	269.57
20	05_E1CA2_Primed_P15_D8D5D7_x4-500um.tif	275.9
21	05_E1CA2_Primed_P15_D8D5D7_x4-500um.tif	223.52
22	05_E1CA2_Primed_P15_D8D5D7_x4-500um.tif	446.7
	Ave	520.629
23	04_E1CA2_Primed_P15_D8D5D7_x4-500um.tif	613.9
24	04_E1CA2_Primed_P15_D8D5D7_x4-500um.tif	1102.46
25	04_E1CA2_Primed_P15_D8D5D7_x4-500um.tif	396.8
26	04_E1CA2_Primed_P15_D8D5D7_x4-500um.tif	361.75
27	04_E1CA2_Primed_P15_D8D5D7_x4-500um.tif	1360.08
28	04_E1CA2_Primed_P15_D8D5D7_x4-500um.tif	630.41
29	04_E1CA2_Primed_P15_D8D5D7_x4-500um.tif	397.03
30	04_E1CA2_Primed_P15_D8D5D7_x4-500um.tif	497.54
31	04_E1CA2_Primed_P15_D8D5D7_x4-500um.tif	403.14
32	04_E1CA2_Primed_P15_D8D5D7_x4-500um.tif	691.95
33	04_E1CA2_Primed_P15_D8D5D7_x4-500um.tif	471.93
34	04_E1CA2_Primed_P15_D8D5D7_x4-500um.tif	730.51
35	04_E1CA2_Primed_P15_D8D5D7_x4-500um.tif	454.21
36	04_E1CA2_Primed_P15_D8D5D7_x4-500um.tif	398.96
37	04_E1CA2_Primed_P15_D8D5D7_x4-500um.tif	335.76
38	04_E1CA2_Primed_P15_D8D5D7_x4-500um.tif	510.53
39	04_E1CA2_Primed_P15_D8D5D7_x4-500um.tif	517.69
40	04_E1CA2_Primed_P15_D8D5D7_x4-500um.tif	467.88
41	04_E1CA2_Primed_P15_D8D5D7_x4-500um.tif	449.63
42	04_E1CA2_Primed_P15_D8D5D7_x4-500um.tif	694.91
43	04_E1CA2_Primed_P15_D8D5D7_x4-500um.tif	730.75
44	04_E1CA2_Primed_P15_D8D5D7_x4-500um.tif	848.11
45	04_E1CA2_Primed_P15_D8D5D7_x4-500um.tif	388.19
46	04_E1CA2_Primed_P15_D8D5D7_x4-500um.tif	306.35
47	04_E1CA2_Primed_P15_D8D5D7_x4-500um.tif	298
48	04_E1CA2_Primed_P15_D8D5D7_x4-500um.tif	290.88
	Ave	551.898
49	03_E1CA2_Primed_P15_D8D5D7_x4-500um.tif	434.6
50	03_E1CA2_Primed_P15_D8D5D7_x4-500um.tif	629.44
51	03_E1CA2_Primed_P15_D8D5D7_x4-500um.tif	656.1
52	03_E1CA2_Primed_P15_D8D5D7_x4-500um.tif	427.74
53	03_E1CA2_Primed_P15_D8D5D7_x4-500um.tif	444.93
54	03_E1CA2_Primed_P15_D8D5D7_x4-500um.tif	393.37
55	03_E1CA2_Primed_P15_D8D5D7_x4-500um.tif	370.45
56	03_E1CA2_Primed_P15_D8D5D7_x4-500um.tif	448.72
57	03_E1CA2_Primed_P15_D8D5D7_x4-500um.tif	318.59
58	03_E1CA2_Primed_P15_D8D5D7_x4-500um.tif	367.62
59	03_E1CA2_Primed_P15_D8D5D7_x4-500um.tif	384.15
60	03_E1CA2_Primed_P15_D8D5D7_x4-500um.tif	215.75
61	03_E1CA2_Primed_P15_D8D5D7_x4-500um.tif	922.07
62	03_E1CA2_Primed_P15_D8D5D7_x4-500um.tif	1080.15
63	03_E1CA2_Primed_P15_D8D5D7_x4-500um.tif	788.51
64	03_E1CA2_Primed_P15_D8D5D7_x4-500um.tif	618.56
65	03_E1CA2_Primed_P15_D8D5D7_x4-500um.tif	351.5
66	03_E1CA2_Primed_P15_D8D5D7_x4-500um.tif	426.47
67	03_E1CA2_Primed_P15_D8D5D7_x4-500um.tif	468.31
68	03_E1CA2_Primed_P15_D8D5D7_x4-500um.tif	478.61
69	03_E1CA2_Primed_P15_D8D5D7_x4-500um.tif	359.44
70	03_E1CA2_Primed_P15_D8D5D7_x4-500um.tif	422.03
71	03_E1CA2_Primed_P15_D8D5D7_x4-500um.tif	636.32
72	03_E1CA2_Primed_P15_D8D5D7_x4-500um.tif	433.91
73	03_E1CA2_Primed_P15_D8D5D7_x4-500um.tif	908.27
	Ave	519.424
Feature	Mean	St.Dev	Minimum	Maximum
Length	531.35	222.98	215.75	1360.08

## Sheet: 06-09_E1CA2_L3i_
Item	Source	Length	Comment
1	06_E1CA1_Naive_P9+6L3i_D8D4D6_x4-500um.tif	609.56
2	06_E1CA1_Naive_P9+6L3i_D8D4D6_x4-500um.tif	929.83
3	06_E1CA1_Naive_P9+6L3i_D8D4D6_x4-500um.tif	814.16
4	06_E1CA1_Naive_P9+6L3i_D8D4D6_x4-500um.tif	633.01
5	06_E1CA1_Naive_P9+6L3i_D8D4D6_x4-500um.tif	425.02
6	06_E1CA1_Naive_P9+6L3i_D8D4D6_x4-500um.tif	1155.95
7	06_E1CA1_Naive_P9+6L3i_D8D4D6_x4-500um.tif	748.71
8	06_E1CA1_Naive_P9+6L3i_D8D4D6_x4-500um.tif	449.26
9	06_E1CA1_Naive_P9+6L3i_D8D4D6_x4-500um.tif	629.75
10	06_E1CA1_Naive_P9+6L3i_D8D4D6_x4-500um.tif	647.81
11	06_E1CA1_Naive_P9+6L3i_D8D4D6_x4-500um.tif	653.54
12	06_E1CA1_Naive_P9+6L3i_D8D4D6_x4-500um.tif	459.23
13	06_E1CA1_Naive_P9+6L3i_D8D4D6_x4-500um.tif	838.86
14	06_E1CA1_Naive_P9+6L3i_D8D4D6_x4-500um.tif	425.64
15	06_E1CA1_Naive_P9+6L3i_D8D4D6_x4-500um.tif	542.74
	Ave	664.205
16	07_E1CA1_Naive_P9+6L3i_D8D4D6_x4-500um.tif	461.61
17	07_E1CA1_Naive_P9+6L3i_D8D4D6_x4-500um.tif	989.42
18	07_E1CA1_Naive_P9+6L3i_D8D4D6_x4-500um.tif	339.67
19	07_E1CA1_Naive_P9+6L3i_D8D4D6_x4-500um.tif	770.1
20	07_E1CA1_Naive_P9+6L3i_D8D4D6_x4-500um.tif	692.23
21	07_E1CA1_Naive_P9+6L3i_D8D4D6_x4-500um.tif	584.58
22	07_E1CA1_Naive_P9+6L3i_D8D4D6_x4-500um.tif	299.61
23	07_E1CA1_Naive_P9+6L3i_D8D4D6_x4-500um.tif	537.1
24	07_E1CA1_Naive_P9+6L3i_D8D4D6_x4-500um.tif	356.76
25	07_E1CA1_Naive_P9+6L3i_D8D4D6_x4-500um.tif	473.9
26	07_E1CA1_Naive_P9+6L3i_D8D4D6_x4-500um.tif	378.21
27	07_E1CA1_Naive_P9+6L3i_D8D4D6_x4-500um.tif	517.39
28	07_E1CA1_Naive_P9+6L3i_D8D4D6_x4-500um.tif	575
29	07_E1CA1_Naive_P9+6L3i_D8D4D6_x4-500um.tif	456.9
30	07_E1CA1_Naive_P9+6L3i_D8D4D6_x4-500um.tif	640.36
31	07_E1CA1_Naive_P9+6L3i_D8D4D6_x4-500um.tif	424.83
32	07_E1CA1_Naive_P9+6L3i_D8D4D6_x4-500um.tif	679.37
	Ave	539.826
33	08_E1CA1_Naive_P9+6L3i_D8D4D6_x4-500um.tif	434.73
34	08_E1CA1_Naive_P9+6L3i_D8D4D6_x4-500um.tif	592.77
35	08_E1CA1_Naive_P9+6L3i_D8D4D6_x4-500um.tif	403.06
36	08_E1CA1_Naive_P9+6L3i_D8D4D6_x4-500um.tif	503.97
37	08_E1CA1_Naive_P9+6L3i_D8D4D6_x4-500um.tif	780.98
38	08_E1CA1_Naive_P9+6L3i_D8D4D6_x4-500um.tif	896.86
39	08_E1CA1_Naive_P9+6L3i_D8D4D6_x4-500um.tif	327.5
40	08_E1CA1_Naive_P9+6L3i_D8D4D6_x4-500um.tif	894.04
41	08_E1CA1_Naive_P9+6L3i_D8D4D6_x4-500um.tif	545.91
42	08_E1CA1_Naive_P9+6L3i_D8D4D6_x4-500um.tif	680.36
43	08_E1CA1_Naive_P9+6L3i_D8D4D6_x4-500um.tif	526.67
44	08_E1CA1_Naive_P9+6L3i_D8D4D6_x4-500um.tif	755.27
45	08_E1CA1_Naive_P9+6L3i_D8D4D6_x4-500um.tif	409.8
46	08_E1CA1_Naive_P9+6L3i_D8D4D6_x4-500um.tif	785.14
47	08_E1CA1_Naive_P9+6L3i_D8D4D6_x4-500um.tif	708.26
48	08_E1CA1_Naive_P9+6L3i_D8D4D6_x4-500um.tif	528.66
49	08_E1CA1_Naive_P9+6L3i_D8D4D6_x4-500um.tif	437.34
	Ave	600.666
50	09_E1CA1_Naive_P9+6L3i_D8D4D6_x4-500um.tif	556.3
51	09_E1CA1_Naive_P9+6L3i_D8D4D6_x4-500um.tif	743.83
52	09_E1CA1_Naive_P9+6L3i_D8D4D6_x4-500um.tif	826.03
53	09_E1CA1_Naive_P9+6L3i_D8D4D6_x4-500um.tif	661.29
54	09_E1CA1_Naive_P9+6L3i_D8D4D6_x4-500um.tif	814.08
55	09_E1CA1_Naive_P9+6L3i_D8D4D6_x4-500um.tif	842.52
56	09_E1CA1_Naive_P9+6L3i_D8D4D6_x4-500um.tif	685.17
57	09_E1CA1_Naive_P9+6L3i_D8D4D6_x4-500um.tif	691.64
58	09_E1CA1_Naive_P9+6L3i_D8D4D6_x4-500um.tif	445.85
59	09_E1CA1_Naive_P9+6L3i_D8D4D6_x4-500um.tif	468.35
60	09_E1CA1_Naive_P9+6L3i_D8D4D6_x4-500um.tif	702.39
61	09_E1CA1_Naive_P9+6L3i_D8D4D6_x4-500um.tif	603.26
	Ave	670.059
Feature	Mean	St.Dev	Minimum	Maximum
Length	612.99	179.56	299.61	1155.95
