# Supplementary material for: Vascular progenitors generated from tankyrase inhibitor-regulated naïve diabetic human iPSC potentiate efficient revascularization of ischemic retina
Source: Nat Commun. 2020 Mar 5;11:1195. doi: 10.1038/s41467-020-14764-5 (PMC7058090; doi:10.1038/s41467-020-14764-5)
Supplement: Supplementary file 10 — Source Data [file 41467_2020_14764_MOESM10_ESM.zip › 212715_2_supp_0_q2yz4s/NCOMMS-19-18543B Source Data/Source Files/Fig 6 & 7 IR031318 Cross sectioin quantificaton-LZ copy.xlsx]

## Sheet: CD34+ or CD31+
						Count on
					inner limiting membrane	ganglion cell layer	inner plexiform layer	inner nuclear layer	outer plexiform layer	outer nuclear layer	segments	total													inner limiting membrane	ILM
					ILM	GCL	IPL	INL	OPL	ONL	S														ganglion cell layer	GCL
																									inner plexiform layer	IPL
																									inner nuclear layer	INL
																									outer plexiform layer	OPL
		Image		Staining on																					outer nuclear layer	ONL
7L_IR	20x	1-1	A647	CD34	0	6	3	8	3	1	0	21		human mean	ILM	GCL	IPL	INL	OPL	ONL	S	all layers			segments	S
L3i-VP	20x	1-2	A647	CD34	0	3	5	8	2	0	0	18		L3i-VP	1.19048	3.95238	5.52381	10.0952	2.95238	0.0952381	0.0952381	23.9048
	20x	1-3	A488	CD34	2	4	8	13	2	0	0	29		E8-VP	2.85714	5.35714	0.928571	0.571429	0.0714286	0.142857	0.0714286	10
	20x	1-4	A488	CD34	0	3	2	9	3	0	1	18		PBS	0.125	0.25	0.125	0.25	0	0	0	0.75
	20x	1-6	A488	CD34	0	2	3	11	2	0	1	19		human SD	RNFL	GCL	IPL	INL	OPL	ONL	S
	20x	1-7	A488	CD34	0	3	4	8	3	0	0	18		L3i-VP	2.01542	2.33401	3.15625	4.1098	1.24403	0.300793	0.300793	8.56682
	20x	1-8	A488	CD34	1	2	3	10	3	0	0	19		E8-VP	2.28228	4.44811	1.14114	0.851631	0.267261	0.534522	0.267261	7.11445
	20x	1-9	A488	CD34	1	5	6	13	4	0	0	29		PBS	0.353553	0.46291	0.353553	0.46291	0	0	0	0.46291
	20x	1-10	A488	CD34	5	9	5	8	4	0	0	31
	20x	1-11	A488	CD34	8	3	5	7	3	1	0	27		human SD	RNFL	GCL	IPL	INL	OPL	ONL	S
	20x	1-12	A488	CD34	3	3	10	9	4	0	0	29		L3i-VP	0.4398	0.509324	0.68875	0.896832	0.27147	0.0656383	0.0656383	1.86943
	20x	1-13	A488	CD34	0	0	4	8	1	0	0	13		E8-VP	0.609964	1.18881	0.304982	0.227608	0.0714286	0.142857	0.0714286	1.90142
	20x	1-14	A488	CD34	1	3	4	11	5	0	0	24		PBS	0.125	0.163663	0.125	0.163663	0	0	0	0.163663
	20x	1-15	A488	CD34	1	6	8	13	4	0	0	32
	20x	1-1	A488	CD31	0	1	1	3	5	0	0	10
	20x	1-2	A488	CD31	0	2	4	5	2	0	0	13
	20x	1-3	A488	CD31	0	4	7	10	3	0	0	24
	40X	1-4	A488	CD31	0	8	12	20	4	0	0	44
	20x	1-5	green	CD31	2	4	2	10	3	0	0	21
	40X	1-5	A488	CD31	0	8	12	20	0	0	0	40
	20X	1-6	green	CD31	1	4	8	8	2	0	0	23
2L-IR	20x	2-1	A488	CD34	0	1	0	0	0	0	0	1
PBS	20x	2-2	A488	CD34	0	0	0	1	0	0	0	1
	20x	2-3	A647	CD34	0	1	0	0	0	0	0	1
	20x	2-3	A488	CD34	0	0	0	1	0	0	0	1
	20x	2-4	A647	CD34	0	0	0	0	0	0	0	0
	20x	2-4	A488	CD34	0	0	1	0	0	0	0	1
	20x	2-1	A488	CD31	1	0	0	0	0	0	0	1
	20x	2-2	A488	CD31	0	0	0	0	0	0	0	0
3L-IR	20x	3-1a	A647	CD34	1	0	0	0	0	0	0	1
E8-VP	20x	3-1b	A647	CD34	1	2	0	0	0	0	0	3
	20x	3-2	A488	CD34	0	0	1	0	0	0	0	1
	20x	3-3	A488	CD34	4	9	0	2	0	0	0	15
	20x	3-4	A488	CD34	3	9	2	1	0	0	0	15
		3-5	A488	CD34	5	15	3	2	0	0	0	25
		3-6	A488	CD34	4	8	3	0	0	0	0	15
		3-7	A488	CD34	1	10	2	0	0	0	1	14
		3-8	A488	CD34	8	3	0	0	0	0	0	11
		3-9	A488	CD34	4	4	0	0	0	0	0	8
		3-10	A488	CD34	5	5	1	2	1	2	0	16
	20x	3-1	A488	CD31	0	2	0	0	0	0	0	2
	20x	3-2	A488	CD31	2	1	1	1	0	0	0	5
	20x	3-3	A647	CD31	2	7	0	0	0	0	0	9

## Sheet: CD34+
						Count on
						ganglion cell layer	inner plexiform layer	inner nuclear layer	outer plexiform layer	outer nuclear layer	segments	total
						GCL	IPL	INL	OPL	ONL	S
		Image		Staining on
7L_IR	20x	1-1	A647	CD34	0	6	3	8	3	1	0	21		human mean	ILM	GCL	IPL	INL	OPL	ONL	S	all layers
L3i-VP	20x	1-2	A647	CD34	0	3	5	8	2	0	0	18		L3i-VP	1.57143	3.71429	5	9.71429	3.07143	0.142857	0.142857	23.3571
	20x	1-3	A488	CD34	2	4	8	13	2	0	0	29		E8-VP	3.27273	5.90909	1.09091	0.636364	0.0909091	0.181818	0.0909091	11.2727
	20x	1-4	A488	CD34	0	3	2	9	3	0	1	18		PBS	0	0.333333	0.166667	0.333333	0	0	0	0.833333
	20x	1-6	A488	CD34	0	2	3	11	2	0	1	19		human SD	RNFL	GCL	IPL	INL	OPL	ONL	S
	20x	1-7	A488	CD34	0	3	4	8	3	0	0	18		L3i-VP	2.34404	2.1989	2.28709	2.12779	1.07161	0.363137	0.363137	6.07146
	20x	1-8	A488	CD34	1	2	3	10	3	0	0	19		E8-VP	2.37027	4.7001	1.22103	0.924416	0.301511	0.603023	0.301511	7.41742
	20x	1-9	A488	CD34	1	5	6	13	4	0	0	29		PBS	0	0.516398	0.408248	0.516398	0	0	0	0.408248
	20x	1-10	A488	CD34	5	9	5	8	4	0	0	31
	20x	1-11	A488	CD34	8	3	5	7	3	1	0	27		human SD	RNFL	GCL	IPL	INL	OPL	ONL	S
	20x	1-12	A488	CD34	3	3	10	9	4	0	0	29		L3i-VP	0.62647	0.587681	0.61125	0.568675	0.2864	0.0970523	0.0970523	1.62267
	20x	1-13	A488	CD34	0	0	4	8	1	0	0	13		E8-VP	0.714663	1.41713	0.368154	0.278722	0.0909091	0.181818	0.0909091	2.23644
	20x	1-14	A488	CD34	1	3	4	11	5	0	0	24		PBS	0	0.210819	0.166667	0.210819	0	0	0	0.166667
	20x	1-15	A488	CD34	1	6	8	13	4	0	0	32
	20x	1-1	A488	CD31	0	1	1	3	5	0	0	10
	20x	1-2	A488	CD31	0	2	4	5	2	0	0	13
	20x	1-3	A488	CD31	0	4	7	10	3	0	0	24
	40X	1-4	A488	CD31	0	2	3	5	1	0	0	11
	20x	1-5	green	CD31	2	4	2	10	3	0	0	21
	40X	1-5	A488	CD31	0	2	3	5	0	0	0	10
	20X	1-6	green	CD31	1	4	8	8	2	0	0	23
2L-IR	20x	2-1	A488	CD34	0	1	0	0	0	0	0	1
PBS	20x	2-2	A488	CD34	0	0	0	1	0	0	0	1
	20x	2-3	A647	CD34	0	1	0	0	0	0	0	1
	20x	2-3	A488	CD34	0	0	0	1	0	0	0	1
	20x	2-4	A647	CD34	0	0	0	0	0	0	0	0
	20x	2-4	A488	CD34	0	0	1	0	0	0	0	1
	20x	2-1	A488	CD31	1	0	0	0	0	0	0	1
	20x	2-2	A488	CD31	0	0	0	0	0	0	0	0
3L-IR	20x	3-1a	A647	CD34	1	0	0	0	0	0	0	1
E8-VP	20x	3-1b	A647	CD34	1	2	0	0	0	0	0	3
	20x	3-2	A488	CD34	0	0	1	0	0	0	0	1
	20x	3-3	A488	CD34	4	9	0	2	0	0	0	15
	20x	3-4	A488	CD34	3	9	2	1	0	0	0	15
		3-5	A488	CD34	5	15	3	2	0	0	0	25
		3-6	A488	CD34	4	8	3	0	0	0	0	15
		3-7	A488	CD34	1	10	2	0	0	0	1	14
		3-8	A488	CD34	8	3	0	0	0	0	0	11
		3-9	A488	CD34	4	4	0	0	0	0	0	8
		3-10	A488	CD34	5	5	1	2	1	2	0	16
	20x	3-1	A488	CD31	0	2	0	0	0	0	0	2
	20x	3-2	A488	CD31	2	1	1	1	0	0	0	5
	20x	3-3	A647	CD31	2	7	0	0	0	0	0	9

## Sheet: CD31+
						Count on
						ganglion cell layer	inner plexiform layer	inner nuclear layer	outer plexiform layer	outer nuclear layer	segments	total
						GCL	IPL	INL	OPL	ONL	S
		Image		Staining on
7L_IR	20x	1-1	A647	CD34	0	6	3	8	3	1	0	21		human mean	ILM	GCL	IPL	INL	OPL	ONL	S	all layers
L3i-VP	20x	1-2	A647	CD34	0	3	5	8	2	0	0	18		L3i-VP	0.428571	4.42857	6.57143	10.8571	2.71429	0	0	23.9048
	20x	1-3	A488	CD34	2	4	8	13	2	0	0	29		E8-VP	1.33333	3.33333	0.333333	0.333333	0	0	0	5.33333
	20x	1-4	A488	CD34	0	3	2	9	3	0	1	18		PBS	0.5	0	0	0	0	0	0	0.5
	20x	1-6	A488	CD34	0	2	3	11	2	0	1	19		human SD	RNFL	GCL	IPL	INL	OPL	ONL	S
	20x	1-7	A488	CD34	0	3	4	8	3	0	0	18		L3i-VP	0.786796	2.69921	4.46681	6.7436	1.60357	0	0	12.7541
	20x	1-8	A488	CD34	1	2	3	10	3	0	0	19		E8-VP	1.1547	3.21455	0.57735	0.57735	0	0	0	3.51188
	20x	1-9	A488	CD34	1	5	6	13	4	0	0	29		PBS	0.707107	0	0	0	0	0	0	0.707107
	20x	1-10	A488	CD34	5	9	5	8	4	0	0	31
	20x	1-11	A488	CD34	8	3	5	7	3	1	0	27		human SD	RNFL	GCL	IPL	INL	OPL	ONL	S
	20x	1-12	A488	CD34	3	3	10	9	4	0	0	29		L3i-VP	0.297381	1.0202	1.6883	2.54884	0.606092	0	0	4.82059
	20x	1-13	A488	CD34	0	0	4	8	1	0	0	13		E8-VP	0.57735	1.60728	0.288675	0.288675	0	0	0	1.75594
	20x	1-14	A488	CD34	1	3	4	11	5	0	0	24		PBS	0.5	0	0	0	0	0	0	0.5
	20x	1-15	A488	CD34	1	6	8	13	4	0	0	32
	20x	1-1	A488	CD31	0	1	1	3	5	0	0	10
	20x	1-2	A488	CD31	0	2	4	5	2	0	0	13
	20x	1-3	A488	CD31	0	4	7	10	3	0	0	24
	40X	1-4	A488	CD31	0	8	12	20	4	0	0	44
	20x	1-5	green	CD31	2	4	2	10	3	0	0	21
	40X	1-5	A488	CD31	0	8	12	20	0	0	0	40
	20X	1-6	green	CD31	1	4	8	8	2	0		23
2L-IR	20x	2-1	A488	CD34	0	1	0	0	0	0	0	1
PBS	20x	2-2	A488	CD34	0	0	0	1	0	0	0	1
	20x	2-3	A647	CD34	0	1	0	0	0	0	0	1
	20x	2-3	A488	CD34	0	0	0	1	0	0	0	1
	20x	2-4	A647	CD34	0	0	0	0	0	0	0	0
	20x	2-4	A488	CD34	0	0	1	0	0	0	0	1
	20x	2-1	A488	CD31	1	0	0	0	0	0	0	1
	20x	2-2	A488	CD31	0	0	0	0	0	0	0	0
3L-IR	20x	3-1a	A647	CD34	1	0	0	0	0	0	0	1
E8-VP	20x	3-1b	A647	CD34	1	2	0	0	0	0	0	3
	20x	3-2	A488	CD34	0	0	1	0	0	0	0	1
	20x	3-3	A488	CD34	4	9	0	2	0	0	0	15
	20x	3-4	A488	CD34	3	9	2	1	0	0	0	15
		3-5	A488	CD34	5	15	3	2	0	0	0	25
		3-6	A488	CD34	4	8	3	0	0	0	0	15
		3-7	A488	CD34	1	10	2	0	0	0	1	14
		3-8	A488	CD34	8	3	0	0	0	0	0	11
		3-9	A488	CD34	4	4	0	0	0	0	0	8
		3-10	A488	CD34	5	5	1	2	1	2	0	16
	20x	3-1	A488	CD31	0	2	0	0	0	0	0	2
	20x	3-2	A488	CD31	2	1	1	1	0	0	0	5
	20x	3-3	A647	CD31	2	7	0	0	0	0	0	9

## Sheet: HNA
steps	1	2	3	4	5
		smooth	Threshold 50 inter	despeckle	watershed	particles	circularity
						20-500 size	0.2-1
to eliminate edges	DAPI channel, magic WAND, create ROI		Edit, Selection, Create Mask	Process, Filters, Minimimun	Create new ROI with magic wand		Edit, Clear outside
	exp	mouse #	IR (L) or no IR (R )			# cells injected	time harvest	# HNA+ cells
	IR050818	1	L	IR	E1CA2 E8 VP	50000	4 weeks	59
	IR050818	1	R	no IR	E1CA2 E8 VP	50000	4 weeks	71								IR 4weeks	no IR 4weeks
	IR050818	2	L	IR	E1CA2 E8 VP	50000	4 weeks	176	overexposed, threshold intermode 150					E1CA2	E8	117.5	105
	IR050818	2	R	no IR	E1CA2 E8 VP	50000	4 weeks	139	overexposed, threshold intermode 200						L3i	942	127
	IR050818	3	L	IR	E1CA2 L3i VP	50000	4 weeks	914						E1C1	E8	1250.5	994
	IR050818	3	R	no IR	E1CA2 L3i VP	50000	4 weeks	162	underexposed, threshold intermode 25						L3i	3470	338
	IR050818	4	L	IR	E1CA2 L3i VP	50000	4 weeks	970	overexposed, threshold intermode 150
	IR050818	4	R	no IR	E1CA2 L3i VP	50000	4 weeks	92	overexposed, threshold intermode 150							4 weeks	PBS		D-hiPSC E8		D-hiPSC LIF-3i
	IR050818	5	L	IR	E1C1 E8 VP	50000	4 weeks	1537									no IR	IR	no IR	IR	no IR	IR
	IR050818	5	R	no IR	E1C1 E8 VP	50000	4 weeks	305								E1C1	3	7	305	1537	397	2214
	IR050818	6	L	IR	E1C1 E8 VP	50000	4 weeks	964								E1C1	5	6	1683	964	279	4726
	IR050818	6	R	no IR	E1C1 E8 VP	50000	4 weeks	1683	overexposed, threshold intermode 150							E1CA2	4	2	71	59	162	914
	IR050818	7	L	IR	E1C1 L3i VP	50000	4 weeks	2214								E1CA2			139	176	92	970
	IR050818	7	R	no IR	E1C1 L3i VP	50000	4 weeks	397								AVERAGE	4	5	549.5	684	232.5	2206
	IR050818	8	L	IR	E1C1 L3i VP	50000	4 weeks	4726								SD	1	2.64575	762.031	696.347	134.081	1783.95
	IR050818	8	R	no IR	E1C1 L3i VP	50000	4 weeks	279								SEM	0.57735	1.52753	381.016	348.174	67.0404	891.975
	IR050818	11	L	IR	PBS	0	4 weeks	7
	IR050818	11	R	no IR	PBS	0	4 weeks	3
	IR050818	12	L	IR	PBS	0	4 weeks	6	27-21 for dust hair
	IR050818	12	R	no IR	PBS	0	4 weeks	5	bubbles deducted manually						IR	PBS	E1C1 E8	E1C1 LIF-3i	E1CA2 E8	E1CA2 LIF-3i
	IR050818	13	L	IR	PBS	0	4 weeks	2								7	1537	2214	71	914
	IR050818	13	R	no IR	PBS	0	4 weeks	4	bubbles deducted manually							6	964	4726	139	970
																2
															AVERAGE	5	1250.5	3470	105	942
	IR031308	1	L	IR	PBS	0	7 days	187							SD	2.64575	405.172	1776.25	48.0833	39.598
	IR031308	1	R	no IR	PBS	0	7 days	258							SEM	1.87083	286.5	1256	34	28
	IR031308	2	L		PBS	0	7 days	frozen sections
	IR031308	2	R		PBS	0	7 days	frozen sections
	IR031308	3	L		E1C1 E8 VP	50000	7 days	frozen sections								4 weeks
	IR031308	3	R		E1C1 E8 VP	50000	7 days	frozen sections									PBS		D-hiPSC E8		D-hiPSC LIF-3i
	IR031308	4	L		E1C1 E8 VP	50000	7 days	frozen sections									no IR	IR	no IR	IR	no IR	IR
	IR031308	4	R		E1C1 E8 VP	50000	7 days	frozen sections								E1C1	3	7	305	1537	397	2214
	IR031308	5	L (no IR)	no IR	E1C1 E8 VP	50000	7 days	1653	background on edges eliminated by ROI							E1C1	5	6	1683	964	279	4726
	IR031308	5	R (IR)	IR	E1C1 E8 VP	50000	7 days	860	background on edges eliminated by ROI								4	2
	IR031308	6	L (no IR)	no IR	E1C1 E8 VP	50000	7 days	1826	background on edges eliminated by ROI
	IR031308	6	R (IR)	IR	E1C1 E8 VP	50000	7 days	58	underexposed, threshold intermode 10	background on edges eliminated by ROI						AVERAGE	4	5	994	1250.5	338	3470
	IR031308	7	L		E1C1 L3i VP	50000	7 days	frozen sections								SD	1	2.64575	974.393	405.172	83.4386	1776.25
	IR031308	7	R		E1C1 L3i VP	50000	7 days	frozen sections								SEM	0.57735	1.52753	689	286.5	59	1256
	IR031308	8	L		E1C1 L3i VP	50000	7 days	frozen sections
	IR031308	8	R		E1C1 L3i VP	50000	7 days	frozen sections
	IR031308	9	L	IR	E1C1 L3i VP	50000	7 days	2072								4 weeks	PBS		D-hiPSC E8		D-hiPSC LIF-3i
	IR031308	9	R	no IR	E1C1 L3i VP	50000	7 days	1848	overexposed, threshold intermodes 100								no IR	IR	no IR	IR	no IR	IR
	IR031308	10	L	IR	E1C1 L3i VP	50000	7 days	3979									3	7
	IR031308	10	R	no IR	E1C1 L3i VP	50000	7 days	1769									5	6
																E1CA2	4	2	71	59	162	914
																E1CA2			139	176	92	970
	IR050217	1	R	IR	E1CA2 E8 VP		3 weeks	77								AVERAGE	4	5	105	117.5	127	942
	IR050217	2	L	IR	E1CA2 E8 VP		3 weeks	399								SD	1	2.64575	48.0833	82.7315	49.4975	39.598
	IR050217	4	R	IR	E1CA2L3i VP		3 weeks	2063								SEM	0.57735	1.52753	34	58.5	35	28
	IR050217	5	L	IR	E1CA2 L3i VP		3 weeks	1036	underexposed
																7 days	PBS		D-hiPSC E8		D-hiPSC LIF-3i
																	no IR	IR	no IR	IR	no IR	IR
																E1C1	258	187	1653	860	1848	2072
																E1C1			1826	58	1769	3979
																AVERAGE	258	187	1739.5	459	1808.5	3025.5
																SD	#DIV/0!	#DIV/0!	122.329	567.1	55.8614	1348.45
																SEM	#DIV/0!	#DIV/0!	86.5	401	39.5	953.5
																3 weeks	PBS		D-hiPSC E8		D-hiPSC LIF-3i
																	no IR	IR	no IR	IR	no IR	IR
																E1CA2				77		2063
																E1CA2				399		1036
																AVERAGE	#DIV/0!	#DIV/0!	#DIV/0!	238	#DIV/0!	1549.5
																SD	#DIV/0!	#DIV/0!	#DIV/0!	227.688	#DIV/0!	726.199
																SEM	#DIV/0!	#DIV/0!	#DIV/0!	161	#DIV/0!	513.5
													0	1	3	4			0	1	3	4
												PBS (IR)	0	187		7		PBS (IR)	0	187		5
												PBS (IR)	0			6		PBS (no IR)	0	258		4
												PBS (IR)	0			2		E8 (IR)	50000	459	238	684
												PBS (IR) AVERAGE	0	187		5		E8 (no IR)	50000	1739.5		549.5
												PBS (no IR)	0	258		3		L3i (IR)	50000	3025.5	1549.5	2206
												PBS (no IR)	0			5		L3i (no IR)	50000	1808.5		232.5
												PBS (no IR)	0			4		PBS (IR)		187		7
												PBS (no IR) AVERAGE	0	258		4		PBS (IR)				6
												E1C1 E8 (IR)	50000	860		1537		PBS (IR)				2
												E1C1 E8 (IR)	50000	58		964		PBS (no IR)		258		3
												E1CA2 E8 (IR)	50000		77	59		PBS (no IR)				5
												E1CA2 E8 (IR)	50000		399	176		PBS (no IR)				4
												E8 (IR) AVERAGE	50000	459	238	684		E1C1 E8 (IR)		860		1537
												E1C1 E8 (no IR)	50000	1653		305		E1C1 E8 (IR)		58		964
												E1C1 E8 (no IR)	50000	1826		1683		E1CA2 E8 (IR)			77	59
												E1CA2 E8 (no IR)	50000			71		E1CA2 E8 (IR)			399	176
												E1CA2 E8 (no IR)	50000			139		E1C1 E8 (no IR)		1653		305
												E8 (no IR) AVERAGE	50000	1739.5		549.5		E1C1 E8 (no IR)		1826		1683
												E1C1 L3i (IR)	50000	2072		2214		E1CA2 E8 (no IR)				71
												E1C1 L3i (IR)	50000	3979		4726		E1CA2 E8 (no IR)				139
												E1CA2 L3i (IR)	50000		2063	914		E1C1 L3i (IR)		2072		2214
												E1CA2 L3i (IR)	50000		1036	970		E1C1 L3i (IR)		3979		4726
												L3i (IR) AVERAGE	50000	3025.5	1549.5	2206		E1CA2 L3i (IR)			2063	914
												E1C1 L3i (no IR)	50000	1848		397		E1CA2 L3i (IR)			1036	970
												E1C1 L3i (no IR)	50000	1769		279		E1C1 L3i (no IR)		1848		397
												E1CA2 L3i (no IR)	50000			162		E1C1 L3i (no IR)		1769		279
												E1CA2 L3i (no IR)	50000			92		E1CA2 L3i (no IR)				162
												L3i (no IR) AVERAGE	50000	1808.5		232.5		E1CA2 L3i (no IR)				92
											SD	PBS IR	0	0	0	2.64575
												PBS no IR	0	0	0	1
												E8 IR	0	567.1	227.688	696.347
												E8 no IR	0	122.329		762.031
												L3i IR	0	1348.45	726.199	1783.95
												L3i no IR	0	55.8614		134.081
											SEM	PBS IR				1.52753
												PBS no IR				0.57735
												E8 IR		283.55	161	348.174
												E8 no IR		61.1647		381.016
												L3i IR		674.226	513.5	891.975
												L3i no IR		27.9307		67.0404
