# Supplementary material for: Vascular progenitors generated from tankyrase inhibitor-regulated naïve diabetic human iPSC potentiate efficient revascularization of ischemic retina
Source: Nat Commun. 2020 Mar 5;11:1195. doi: 10.1038/s41467-020-14764-5 (PMC7058090; doi:10.1038/s41467-020-14764-5)
Supplement: Supplementary file 10 — Source Data [file 41467_2020_14764_MOESM10_ESM.zip › 212715_2_supp_0_q2yz4s/NCOMMS-19-18543B Source Data/Source Files/Fig. 5b pH2AX quantification-2.xlsx]

## Sheet: Object Count Raw
Name	Binary Name	Object	Area	EqDiameter	Perimeter	Length	Width	Circularity	Channel	# pH2AX
1-1_E1CA2(P34E8)-VP_P3_(-)GTT(-)NCS_pH2AX-cy3(R)_CD31-A488(G)_Dapi(B)_x20.tif	Threshold	1	1430	42.67	150.792	61.8367	23.1254	0.79029	Blue	1
1-1_E1CA2(P34E8)-VP_P3_(-)GTT(-)NCS_pH2AX-cy3(R)_CD31-A488(G)_Dapi(B)_x20.tif	Threshold	2	2093	51.6226	192.356	62.9063	33.2717	0.710833	Blue	0
1-1_E1CA2(P34E8)-VP_P3_(-)GTT(-)NCS_pH2AX-cy3(R)_CD31-A488(G)_Dapi(B)_x20.tif	Threshold	3	1885	48.9904	160.773	59.8269	31.5076	0.916425	Blue	0
1-1_E1CA2(P34E8)-VP_P3_(-)GTT(-)NCS_pH2AX-cy3(R)_CD31-A488(G)_Dapi(B)_x20.tif	Threshold	4	2142	52.2234	178.623	64.4983	33.2102	0.843634	Blue	1
1-1_E1CA2(P34E8)-VP_P3_(-)GTT(-)NCS_pH2AX-cy3(R)_CD31-A488(G)_Dapi(B)_x20.tif	Threshold	5	1690	46.3872	150.507	56.0065	30.1751	0.93753	Blue	4
1-1_E1CA2(P34E8)-VP_P3_(-)GTT(-)NCS_pH2AX-cy3(R)_CD31-A488(G)_Dapi(B)_x20.tif	Threshold	6	4004	71.4006	236.713	84.5192	47.3739	0.897968	Blue	4
1-1_E1CA2(P34E8)-VP_P3_(-)GTT(-)NCS_pH2AX-cy3(R)_CD31-A488(G)_Dapi(B)_x20.tif	Threshold	7	1606	45.2197	150.602	56.5409	28.4042	0.889804	Blue	0
1-1_E1CA2(P34E8)-VP_P3_(-)GTT(-)NCS_pH2AX-cy3(R)_CD31-A488(G)_Dapi(B)_x20.tif	Threshold	8	1791	47.7532	157.861	59.83	29.9348	0.903141	Blue	0
1-1_E1CA2(P34E8)-VP_P3_(-)GTT(-)NCS_pH2AX-cy3(R)_CD31-A488(G)_Dapi(B)_x20.tif	Threshold	10	1539	44.2664	143.247	51.7713	29.7269	0.942485	Blue	0
1-1_E1CA2(P34E8)-VP_P3_(-)GTT(-)NCS_pH2AX-cy3(R)_CD31-A488(G)_Dapi(B)_x20.tif	Threshold	11	2000	50.4626	163.319	58.7234	34.058	0.942246	Blue	0
1-1_E1CA2(P34E8)-VP_P3_(-)GTT(-)NCS_pH2AX-cy3(R)_CD31-A488(G)_Dapi(B)_x20.tif	Threshold	12	1379	41.9022	139.051	47.857	28.815	0.896244	Blue	0
1-1_E1CA2(P34E8)-VP_P3_(-)GTT(-)NCS_pH2AX-cy3(R)_CD31-A488(G)_Dapi(B)_x20.tif	Threshold	13	1567	44.6673	143.763	52.479	29.8596	0.952758	Blue	0
1-1_E1CA2(P34E8)-VP_P3_(-)GTT(-)NCS_pH2AX-cy3(R)_CD31-A488(G)_Dapi(B)_x20.tif	Threshold	14	1934	49.623	164.43	61.825	31.2818	0.898884	Blue	5
1-1_E1CA2(P34E8)-VP_P3_(-)GTT(-)NCS_pH2AX-cy3(R)_CD31-A488(G)_Dapi(B)_x20.tif	Threshold	15	3598	67.6839	222.408	84.4036	42.6285	0.91405	Blue	8
1-1_E1CA2(P34E8)-VP_P3_(-)GTT(-)NCS_pH2AX-cy3(R)_CD31-A488(G)_Dapi(B)_x20.tif	Threshold	16	1674	46.1671	155.735	59.6985	28.0409	0.867348	Blue	0
1-1_E1CA2(P34E8)-VP_P3_(-)GTT(-)NCS_pH2AX-cy3(R)_CD31-A488(G)_Dapi(B)_x20.tif	Threshold	17	2104	51.7581	170.348	63.3934	33.1896	0.911127	Blue	0
1-1_E1CA2(P34E8)-VP_P3_(-)GTT(-)NCS_pH2AX-cy3(R)_CD31-A488(G)_Dapi(B)_x20.tif	Threshold	18	2726	58.9139	214.975	66.4866	41.0008	0.741244	Blue	0
1-1_E1CA2(P34E8)-VP_P3_(-)GTT(-)NCS_pH2AX-cy3(R)_CD31-A488(G)_Dapi(B)_x20.tif	Threshold	19	1169	38.58	128.69	45.8224	25.5115	0.887027	Blue	0
1-1_E1CA2(P34E8)-VP_P3_(-)GTT(-)NCS_pH2AX-cy3(R)_CD31-A488(G)_Dapi(B)_x20.tif	Threshold	20	1914	49.3658	164.24	61.898	30.9218	0.891654	Blue	>10	diffuse
1-1_E1CA2(P34E8)-VP_P3_(-)GTT(-)NCS_pH2AX-cy3(R)_CD31-A488(G)_Dapi(B)_x20.tif	Threshold	21	1714	46.7154	152.728	55.6411	30.8046	0.923385	Blue	4
1-1_E1CA2(P34E8)-VP_P3_(-)GTT(-)NCS_pH2AX-cy3(R)_CD31-A488(G)_Dapi(B)_x20.tif	Threshold	22	2525	56.7004	188.794	71.0936	35.5166	0.890217	Blue	7
1-2_E1CA2(P34E8)-VP_P3_(-)GTT(-)NCS_pH2AX-cy3(R)_CD31-A488(G)_Dapi(B)_x20.tif	Threshold	1	913	34.095	120.32	42.781	21.3412	0.792513	Blue	0
1-2_E1CA2(P34E8)-VP_P3_(-)GTT(-)NCS_pH2AX-cy3(R)_CD31-A488(G)_Dapi(B)_x20.tif	Threshold	2	1108	37.5599	126.564	44.8276	24.7169	0.869225	Blue	0
1-2_E1CA2(P34E8)-VP_P3_(-)GTT(-)NCS_pH2AX-cy3(R)_CD31-A488(G)_Dapi(B)_x20.tif	Threshold	4	866	33.2058	117.543	41.497	20.869	0.787651	Blue	0
1-2_E1CA2(P34E8)-VP_P3_(-)GTT(-)NCS_pH2AX-cy3(R)_CD31-A488(G)_Dapi(B)_x20.tif	Threshold	5	1134	37.9981	154.069	57.2141	19.8203	0.600335	Blue	0
1-2_E1CA2(P34E8)-VP_P3_(-)GTT(-)NCS_pH2AX-cy3(R)_CD31-A488(G)_Dapi(B)_x20.tif	Threshold	6	2044	51.0147	176.957	61.7392	33.107	0.820267	Blue	0
1-2_E1CA2(P34E8)-VP_P3_(-)GTT(-)NCS_pH2AX-cy3(R)_CD31-A488(G)_Dapi(B)_x20.tif	Threshold	7	1771	47.4859	163.549	62.1976	28.4738	0.832014	Blue	4
1-2_E1CA2(P34E8)-VP_P3_(-)GTT(-)NCS_pH2AX-cy3(R)_CD31-A488(G)_Dapi(B)_x20.tif	Threshold	8	1844	48.4547	166.136	62.8483	29.3405	0.839547	Blue	0
1-2_E1CA2(P34E8)-VP_P3_(-)GTT(-)NCS_pH2AX-cy3(R)_CD31-A488(G)_Dapi(B)_x20.tif	Threshold	9	2052	51.1145	179.829	64.5957	31.7668	0.797384	Blue	0
1-2_E1CA2(P34E8)-VP_P3_(-)GTT(-)NCS_pH2AX-cy3(R)_CD31-A488(G)_Dapi(B)_x20.tif	Threshold	10	1510	43.8474	153.149	54.754	27.5779	0.809022	Blue	4
1-2_E1CA2(P34E8)-VP_P3_(-)GTT(-)NCS_pH2AX-cy3(R)_CD31-A488(G)_Dapi(B)_x20.tif	Threshold	11	2080	51.462	173.03	62.8098	33.1159	0.873032	Blue	0
1-2_E1CA2(P34E8)-VP_P3_(-)GTT(-)NCS_pH2AX-cy3(R)_CD31-A488(G)_Dapi(B)_x20.tif	Threshold	12	1648	45.8072	161.749	59.1342	27.8688	0.791564	Blue	0
1-2_E1CA2(P34E8)-VP_P3_(-)GTT(-)NCS_pH2AX-cy3(R)_CD31-A488(G)_Dapi(B)_x20.tif	Threshold	13	1811	48.0191	162.304	57.6114	31.4348	0.863913	Blue	0
1-2_E1CA2(P34E8)-VP_P3_(-)GTT(-)NCS_pH2AX-cy3(R)_CD31-A488(G)_Dapi(B)_x20.tif	Threshold	14	2013	50.6264	172.935	60.0746	33.5083	0.845842	Blue	1	diffuse
1-2_E1CA2(P34E8)-VP_P3_(-)GTT(-)NCS_pH2AX-cy3(R)_CD31-A488(G)_Dapi(B)_x20.tif	Threshold	16	2476	56.1475	222.503	80.4901	30.7615	0.628474	Blue	7
1-2_E1CA2(P34E8)-VP_P3_(-)GTT(-)NCS_pH2AX-cy3(R)_CD31-A488(G)_Dapi(B)_x20.tif	Threshold	17	837	32.6451	116.853	33.2645	25.162	0.770294	Blue	1
1-2_E1CA2(P34E8)-VP_P3_(-)GTT(-)NCS_pH2AX-cy3(R)_CD31-A488(G)_Dapi(B)_x20.tif	Threshold	18	1914	49.3658	168.682	62.2915	30.7265	0.845303	Blue	0
1-2_E1CA2(P34E8)-VP_P3_(-)GTT(-)NCS_pH2AX-cy3(R)_CD31-A488(G)_Dapi(B)_x20.tif	Threshold	19	2354	54.7467	185.327	64.5572	36.4638	0.86127	Blue	7
1-2_E1CA2(P34E8)-VP_P3_(-)GTT(-)NCS_pH2AX-cy3(R)_CD31-A488(G)_Dapi(B)_x20.tif	Threshold	20	2611	57.6579	250.715	98.9779	26.3796	0.521982	Blue	5
1-2_E1CA2(P34E8)-VP_P3_(-)GTT(-)NCS_pH2AX-cy3(R)_CD31-A488(G)_Dapi(B)_x20.tif	Threshold	21	2142	52.2234	194.577	63.6201	33.6686	0.710959	Blue	5
1-2_E1CA2(P34E8)-VP_P3_(-)GTT(-)NCS_pH2AX-cy3(R)_CD31-A488(G)_Dapi(B)_x20.tif	Threshold	22	1540	44.2808	152.403	53.8841	28.5799	0.833192	Blue	6
1-2_E1CA2(P34E8)-VP_P3_(-)GTT(-)NCS_pH2AX-cy3(R)_CD31-A488(G)_Dapi(B)_x20.tif	Threshold	23	2168	52.5393	180.979	62.2206	34.8438	0.831786	Blue	0
1-2_E1CA2(P34E8)-VP_P3_(-)GTT(-)NCS_pH2AX-cy3(R)_CD31-A488(G)_Dapi(B)_x20.tif	Threshold	24	2140	52.199	196.474	65.6295	32.6073	0.696651	Blue	0
1-2_E1CA2(P34E8)-VP_P3_(-)GTT(-)NCS_pH2AX-cy3(R)_CD31-A488(G)_Dapi(B)_x20.tif	Threshold	25	1994	50.3869	183.431	56.2945	35.4208	0.744716	Blue	0
1-2_E1CA2(P34E8)-VP_P3_(-)GTT(-)NCS_pH2AX-cy3(R)_CD31-A488(G)_Dapi(B)_x20.tif	Threshold	26	2300	54.1152	199.806	63.9209	35.982	0.723972	Blue	1	diffuse
1-2_E1CA2(P34E8)-VP_P3_(-)GTT(-)NCS_pH2AX-cy3(R)_CD31-A488(G)_Dapi(B)_x20.tif	Threshold	27	1924	49.4946	172.57	60.4783	31.8131	0.811867	Blue	0
1-2_E1CA2(P34E8)-VP_P3_(-)GTT(-)NCS_pH2AX-cy3(R)_CD31-A488(G)_Dapi(B)_x20.tif	Threshold	28	1251	39.9102	141.082	53.9219	23.2002	0.789814	Blue	0
1-3_E1CA2(P34E8)-VP_P3_(-)GTT(-)NCS_pH2AX-cy3(R)_CD31-A488(G)_Dapi(B)_x20.tif	Threshold	1	1684	46.3048	156.941	57.4312	29.322	0.859171	Blue	0
1-3_E1CA2(P34E8)-VP_P3_(-)GTT(-)NCS_pH2AX-cy3(R)_CD31-A488(G)_Dapi(B)_x20.tif	Threshold	3	1631	45.5703	152.728	58.3072	27.9725	0.878671	Blue	0
1-3_E1CA2(P34E8)-VP_P3_(-)GTT(-)NCS_pH2AX-cy3(R)_CD31-A488(G)_Dapi(B)_x20.tif	Threshold	4	3485	66.6126	254.221	87.0986	40.0121	0.677623	Blue	8
1-3_E1CA2(P34E8)-VP_P3_(-)GTT(-)NCS_pH2AX-cy3(R)_CD31-A488(G)_Dapi(B)_x20.tif	Threshold	5	1716	46.7427	163.875	55.8178	30.7429	0.802977	Blue	0
1-3_E1CA2(P34E8)-VP_P3_(-)GTT(-)NCS_pH2AX-cy3(R)_CD31-A488(G)_Dapi(B)_x20.tif	Threshold	6	1835	48.3363	167.897	55.3367	33.1606	0.818013	Blue	0
1-3_E1CA2(P34E8)-VP_P3_(-)GTT(-)NCS_pH2AX-cy3(R)_CD31-A488(G)_Dapi(B)_x20.tif	Threshold	7	1540	44.2808	152.823	58.7749	26.2017	0.828612	Blue	0
1-3_E1CA2(P34E8)-VP_P3_(-)GTT(-)NCS_pH2AX-cy3(R)_CD31-A488(G)_Dapi(B)_x20.tif	Threshold	9	1708	46.6336	167.342	48.3317	35.3391	0.76646	Blue	5
1-3_E1CA2(P34E8)-VP_P3_(-)GTT(-)NCS_pH2AX-cy3(R)_CD31-A488(G)_Dapi(B)_x20.tif	Threshold	10	1719	46.7835	163.779	59.308	28.9843	0.805317	Blue	0
1-3_E1CA2(P34E8)-VP_P3_(-)GTT(-)NCS_pH2AX-cy3(R)_CD31-A488(G)_Dapi(B)_x20.tif	Threshold	11	1557	44.5245	152.498	56.6577	27.4808	0.841337	Blue	0
1-3_E1CA2(P34E8)-VP_P3_(-)GTT(-)NCS_pH2AX-cy3(R)_CD31-A488(G)_Dapi(B)_x20.tif	Threshold	12	1623	45.4584	163.684	48.0996	33.7425	0.761228	Blue	3
1-3_E1CA2(P34E8)-VP_P3_(-)GTT(-)NCS_pH2AX-cy3(R)_CD31-A488(G)_Dapi(B)_x20.tif	Threshold	13	1604	45.1915	151.253	57.3246	27.981	0.881067	Blue	7
1-3_E1CA2(P34E8)-VP_P3_(-)GTT(-)NCS_pH2AX-cy3(R)_CD31-A488(G)_Dapi(B)_x20.tif	Threshold	14	4166	72.8307	255.753	84.4834	49.3115	0.800366	Blue	0
1-3_E1CA2(P34E8)-VP_P3_(-)GTT(-)NCS_pH2AX-cy3(R)_CD31-A488(G)_Dapi(B)_x20.tif	Threshold	15	2038	50.9398	174.601	66.4375	30.6754	0.840082	Blue	1
1-3_E1CA2(P34E8)-VP_P3_(-)GTT(-)NCS_pH2AX-cy3(R)_CD31-A488(G)_Dapi(B)_x20.tif	Threshold	16	1537	44.2376	147.27	53.3516	28.8089	0.890547	Blue	4
1-3_E1CA2(P34E8)-VP_P3_(-)GTT(-)NCS_pH2AX-cy3(R)_CD31-A488(G)_Dapi(B)_x20.tif	Threshold	18	1812	48.0324	163.224	62.3235	29.0741	0.854672	Blue	9
1-3_E1CA2(P34E8)-VP_P3_(-)GTT(-)NCS_pH2AX-cy3(R)_CD31-A488(G)_Dapi(B)_x20.tif	Threshold	20	2250	53.5237	223.519	85.4185	26.3409	0.565932	Blue	1	diffuse
1-3_E1CA2(P34E8)-VP_P3_(-)GTT(-)NCS_pH2AX-cy3(R)_CD31-A488(G)_Dapi(B)_x20.tif	Threshold	21	1549	44.41	147.365	53.628	28.8842	0.896339	Blue	1	diffuse
1-3_E1CA2(P34E8)-VP_P3_(-)GTT(-)NCS_pH2AX-cy3(R)_CD31-A488(G)_Dapi(B)_x20.tif	Threshold	22	2195	52.8655	183.756	66.6	32.958	0.816885	Blue	6	diffuse
1-3_E1CA2(P34E8)-VP_P3_(-)GTT(-)NCS_pH2AX-cy3(R)_CD31-A488(G)_Dapi(B)_x20.tif	Threshold	23	2119	51.9422	186.993	54.8967	38.5997	0.761536	Blue	>10	diffuse
1-3_E1CA2(P34E8)-VP_P3_(-)GTT(-)NCS_pH2AX-cy3(R)_CD31-A488(G)_Dapi(B)_x20.tif	Threshold	24	2199	52.9136	192.356	58.7451	37.4329	0.746833	Blue	3	diffuse
1-3_E1CA2(P34E8)-VP_P3_(-)GTT(-)NCS_pH2AX-cy3(R)_CD31-A488(G)_Dapi(B)_x20.tif	Threshold	25	1069	36.893	121.986	42.6168	25.084	0.902752	Blue	5
1-3_E1CA2(P34E8)-VP_P3_(-)GTT(-)NCS_pH2AX-cy3(R)_CD31-A488(G)_Dapi(B)_x20.tif	Threshold	27	1285	40.4489	157.687	55.8251	23.0183	0.649415	Blue	3	diffuse
1-4_E1CA2(P34E8)-VP_P3_(-)GTT(-)NCS_pH2AX-cy3(R)_CD31-A488(G)_Dapi(B)_x20.tif	Threshold	3	2084	51.5115	198.79	69.3406	30.0545	0.6627	Blue	0
1-4_E1CA2(P34E8)-VP_P3_(-)GTT(-)NCS_pH2AX-cy3(R)_CD31-A488(G)_Dapi(B)_x20.tif	Threshold	9	1855	48.599	171.785	62.8465	29.5164	0.789925	Blue	0
1-4_E1CA2(P34E8)-VP_P3_(-)GTT(-)NCS_pH2AX-cy3(R)_CD31-A488(G)_Dapi(B)_x20.tif	Threshold	10	2087	51.5485	184.867	53.2155	39.2179	0.767387	Blue	0
1-4_E1CA2(P34E8)-VP_P3_(-)GTT(-)NCS_pH2AX-cy3(R)_CD31-A488(G)_Dapi(B)_x20.tif	Threshold	12	1909	49.3013	164.66	58.8032	32.4642	0.884787	Blue	2
1-4_E1CA2(P34E8)-VP_P3_(-)GTT(-)NCS_pH2AX-cy3(R)_CD31-A488(G)_Dapi(B)_x20.tif	Threshold	13	1714	46.7154	162.439	58.3044	29.3974	0.816285	Blue	2
1-4_E1CA2(P34E8)-VP_P3_(-)GTT(-)NCS_pH2AX-cy3(R)_CD31-A488(G)_Dapi(B)_x20.tif	Threshold	15	1785	47.6732	168.817	61.4055	29.0691	0.787073	Blue	1
1-4_E1CA2(P34E8)-VP_P3_(-)GTT(-)NCS_pH2AX-cy3(R)_CD31-A488(G)_Dapi(B)_x20.tif	Threshold	17	1843	48.4415	172.8	48.0207	38.3793	0.775618	Blue	6
1-4_E1CA2(P34E8)-VP_P3_(-)GTT(-)NCS_pH2AX-cy3(R)_CD31-A488(G)_Dapi(B)_x20.tif	Threshold	18	1237	39.6862	143.898	43.5354	28.4137	0.750705	Blue	1
1-4_E1CA2(P34E8)-VP_P3_(-)GTT(-)NCS_pH2AX-cy3(R)_CD31-A488(G)_Dapi(B)_x20.tif	Threshold	19	1742	47.0955	168.032	46.769	37.2469	0.77531	Blue	7
1-4_E1CA2(P34E8)-VP_P3_(-)GTT(-)NCS_pH2AX-cy3(R)_CD31-A488(G)_Dapi(B)_x20.tif	Threshold	20	1033	36.2665	132.061	40.566	25.4647	0.744319	Blue	0
1-4_E1CA2(P34E8)-VP_P3_(-)GTT(-)NCS_pH2AX-cy3(R)_CD31-A488(G)_Dapi(B)_x20.tif	Threshold	21	2051	51.102	217.561	84.5116	24.2689	0.54452	Blue	3	diffuse
1-4_E1CA2(P34E8)-VP_P3_(-)GTT(-)NCS_pH2AX-cy3(R)_CD31-A488(G)_Dapi(B)_x20.tif	Threshold	22	2237	53.3689	195.918	61.7073	36.2518	0.732363	Blue	>10	diffuse
1-4_E1CA2(P34E8)-VP_P3_(-)GTT(-)NCS_pH2AX-cy3(R)_CD31-A488(G)_Dapi(B)_x20.tif	Threshold	23	2132	52.1013	198.37	67.6868	31.498	0.680842	Blue	2
1-4_E1CA2(P34E8)-VP_P3_(-)GTT(-)NCS_pH2AX-cy3(R)_CD31-A488(G)_Dapi(B)_x20.tif	Threshold	24	1973	50.1209	171.689	62.5169	31.5595	0.841106	Blue	4	diffuse
1-4_E1CA2(P34E8)-VP_P3_(-)GTT(-)NCS_pH2AX-cy3(R)_CD31-A488(G)_Dapi(B)_x20.tif	Threshold	25	1961	49.9682	172.705	60.0374	32.663	0.826189	Blue	>10	diffuse
1-4_E1CA2(P34E8)-VP_P3_(-)GTT(-)NCS_pH2AX-cy3(R)_CD31-A488(G)_Dapi(B)_x20.tif	Threshold	26	1791	47.7532	157.726	54.6003	32.802	0.904685	Blue	10
1-4_E1CA2(P34E8)-VP_P3_(-)GTT(-)NCS_pH2AX-cy3(R)_CD31-A488(G)_Dapi(B)_x20.tif	Threshold	28	1991	50.349	178.298	66.7909	29.8094	0.787026	Blue	>10	diffuse
1-4_E1CA2(P34E8)-VP_P3_(-)GTT(-)NCS_pH2AX-cy3(R)_CD31-A488(G)_Dapi(B)_x20.tif	Threshold	30	1924	49.4946	170.158	58.452	32.9159	0.835046	Blue	>10	diffuse
1-4_E1CA2(P34E8)-VP_P3_(-)GTT(-)NCS_pH2AX-cy3(R)_CD31-A488(G)_Dapi(B)_x20.tif	Threshold	31	1776	47.5528	171.229	50.3216	35.293	0.761197	Blue	>10	diffuse
1-5_E1CA2(P34E8)-VP_P3_(-)GTT(-)NCS_pH2AX-cy3(R)_CD31-A488(G)_Dapi(B)_x20.tif	Threshold	2	1582	44.8806	147.92	55.0067	28.7601	0.908574	Blue	0
1-5_E1CA2(P34E8)-VP_P3_(-)GTT(-)NCS_pH2AX-cy3(R)_CD31-A488(G)_Dapi(B)_x20.tif	Threshold	3	1596	45.0787	149.031	55.078	28.9771	0.903002	Blue	0
1-5_E1CA2(P34E8)-VP_P3_(-)GTT(-)NCS_pH2AX-cy3(R)_CD31-A488(G)_Dapi(B)_x20.tif	Threshold	4	1832	48.2967	159.852	57.6435	31.7816	0.900942	Blue	1	diffuse
1-5_E1CA2(P34E8)-VP_P3_(-)GTT(-)NCS_pH2AX-cy3(R)_CD31-A488(G)_Dapi(B)_x20.tif	Threshold	5	1367	41.7195	136.639	47.169	28.9809	0.920088	Blue	1	diffuse
1-5_E1CA2(P34E8)-VP_P3_(-)GTT(-)NCS_pH2AX-cy3(R)_CD31-A488(G)_Dapi(B)_x20.tif	Threshold	6	2113	51.8686	172.8	62.0036	34.0787	0.889246	Blue	>10	diffuse
1-5_E1CA2(P34E8)-VP_P3_(-)GTT(-)NCS_pH2AX-cy3(R)_CD31-A488(G)_Dapi(B)_x20.tif	Threshold	7	1869	48.782	164.2	62.523	29.893	0.871109	Blue	1	diffuse
1-5_E1CA2(P34E8)-VP_P3_(-)GTT(-)NCS_pH2AX-cy3(R)_CD31-A488(G)_Dapi(B)_x20.tif	Threshold	8	1239	39.7183	130.491	47.3904	26.1445	0.914373	Blue	7
1-5_E1CA2(P34E8)-VP_P3_(-)GTT(-)NCS_pH2AX-cy3(R)_CD31-A488(G)_Dapi(B)_x20.tif	Threshold	9	2159	52.4302	175.386	63.3899	34.0591	0.882006	Blue	3
1-5_E1CA2(P34E8)-VP_P3_(-)GTT(-)NCS_pH2AX-cy3(R)_CD31-A488(G)_Dapi(B)_x20.tif	Threshold	10	1697	46.4832	152.728	51.4426	32.9882	0.914227	Blue	>10	diffuse
1-5_E1CA2(P34E8)-VP_P3_(-)GTT(-)NCS_pH2AX-cy3(R)_CD31-A488(G)_Dapi(B)_x20.tif	Threshold	11	1616	45.3603	146.35	51.0064	31.6823	0.948131	Blue	>10	diffuse
1-5_E1CA2(P34E8)-VP_P3_(-)GTT(-)NCS_pH2AX-cy3(R)_CD31-A488(G)_Dapi(B)_x20.tif	Threshold	12	2437	55.7035	203.177	62.7553	38.8334	0.741848	Blue	9
1-5_E1CA2(P34E8)-VP_P3_(-)GTT(-)NCS_pH2AX-cy3(R)_CD31-A488(G)_Dapi(B)_x20.tif	Threshold	13	2318	54.3265	192.721	50.0054	46.355	0.784271	Blue	>10
1-5_E1CA2(P34E8)-VP_P3_(-)GTT(-)NCS_pH2AX-cy3(R)_CD31-A488(G)_Dapi(B)_x20.tif	Threshold	14	1342	41.3363	137.884	46.6076	28.7936	0.887017	Blue	1	diffuse
1-5_E1CA2(P34E8)-VP_P3_(-)GTT(-)NCS_pH2AX-cy3(R)_CD31-A488(G)_Dapi(B)_x20.tif	Threshold	15	2191	52.8173	176.727	66.7909	32.8039	0.881549	Blue	2
1-5_E1CA2(P34E8)-VP_P3_(-)GTT(-)NCS_pH2AX-cy3(R)_CD31-A488(G)_Dapi(B)_x20.tif	Threshold	16	798	31.8755	120.09	40.1884	19.8565	0.695345	Blue	0
1-5_E1CA2(P34E8)-VP_P3_(-)GTT(-)NCS_pH2AX-cy3(R)_CD31-A488(G)_Dapi(B)_x20.tif	Threshold	17	1711	46.6745	152.728	53.197	32.1635	0.921769	Blue	>10
1-5_E1CA2(P34E8)-VP_P3_(-)GTT(-)NCS_pH2AX-cy3(R)_CD31-A488(G)_Dapi(B)_x20.tif	Threshold	18	1100	37.4241	132.712	34.0608	32.2952	0.784842	Blue	5
1-5_E1CA2(P34E8)-VP_P3_(-)GTT(-)NCS_pH2AX-cy3(R)_CD31-A488(G)_Dapi(B)_x20.tif	Threshold	19	2328	54.4436	178.718	66.5154	34.9994	0.915913	Blue	>10
1-5_E1CA2(P34E8)-VP_P3_(-)GTT(-)NCS_pH2AX-cy3(R)_CD31-A488(G)_Dapi(B)_x20.tif	Threshold	20	1620	45.4164	146.81	49.7664	32.5521	0.94453	Blue	>10	diffuse
1-5_E1CA2(P34E8)-VP_P3_(-)GTT(-)NCS_pH2AX-cy3(R)_CD31-A488(G)_Dapi(B)_x20.tif	Threshold	21	1561	44.5817	148.571	54.1558	28.8242	0.888678	Blue	8
1-5_E1CA2(P34E8)-VP_P3_(-)GTT(-)NCS_pH2AX-cy3(R)_CD31-A488(G)_Dapi(B)_x20.tif	Threshold	22	1865	48.7298	159.527	59.31	31.4449	0.920915	Blue	>10
1-5_E1CA2(P34E8)-VP_P3_(-)GTT(-)NCS_pH2AX-cy3(R)_CD31-A488(G)_Dapi(B)_x20.tif	Threshold	23	2095	51.6472	170.118	62.1981	33.6827	0.909685	Blue	>10
1-5_E1CA2(P34E8)-VP_P3_(-)GTT(-)NCS_pH2AX-cy3(R)_CD31-A488(G)_Dapi(B)_x20.tif	Threshold	24	1419	42.5056	154.585	47.2791	30.0133	0.746207	Blue	4	diffuse
1-6_E1CA2(P34E8)-VP_P3_(-)GTT(-)NCS_pH2AX-cy3(R)_CD31-A488(G)_Dapi(B)_x20.tif	Threshold	1	1599	45.1211	149.682	51.6911	30.9338	0.896852	Blue	0
1-6_E1CA2(P34E8)-VP_P3_(-)GTT(-)NCS_pH2AX-cy3(R)_CD31-A488(G)_Dapi(B)_x20.tif	Threshold	2	1340	41.3055	136.084	51.157	26.1939	0.909291	Blue	1
1-6_E1CA2(P34E8)-VP_P3_(-)GTT(-)NCS_pH2AX-cy3(R)_CD31-A488(G)_Dapi(B)_x20.tif	Threshold	3	1148	38.2319	126.698	47.2741	24.2839	0.898691	Blue	4
1-6_E1CA2(P34E8)-VP_P3_(-)GTT(-)NCS_pH2AX-cy3(R)_CD31-A488(G)_Dapi(B)_x20.tif	Threshold	4	872	33.3206	129.745	45.8564	19.0159	0.65095	Blue	2
1-6_E1CA2(P34E8)-VP_P3_(-)GTT(-)NCS_pH2AX-cy3(R)_CD31-A488(G)_Dapi(B)_x20.tif	Threshold	5	2003	50.5005	165.446	58.7986	34.0654	0.919561	Blue	8
1-6_E1CA2(P34E8)-VP_P3_(-)GTT(-)NCS_pH2AX-cy3(R)_CD31-A488(G)_Dapi(B)_x20.tif	Threshold	6	1912	49.34	171.229	68.2619	28.0098	0.819487	Blue	6
1-6_E1CA2(P34E8)-VP_P3_(-)GTT(-)NCS_pH2AX-cy3(R)_CD31-A488(G)_Dapi(B)_x20.tif	Threshold	7	1759	47.3247	161.463	55.3367	31.7872	0.847874	Blue	4	diffuse
1-6_E1CA2(P34E8)-VP_P3_(-)GTT(-)NCS_pH2AX-cy3(R)_CD31-A488(G)_Dapi(B)_x20.tif	Threshold	8	2110	51.8318	168.682	57.3637	36.7828	0.931864	Blue	8
1-6_E1CA2(P34E8)-VP_P3_(-)GTT(-)NCS_pH2AX-cy3(R)_CD31-A488(G)_Dapi(B)_x20.tif	Threshold	9	1005	35.7716	131.181	41.1929	24.3974	0.733899	Blue	3	diffuse
1-6_E1CA2(P34E8)-VP_P3_(-)GTT(-)NCS_pH2AX-cy3(R)_CD31-A488(G)_Dapi(B)_x20.tif	Threshold	10	1987	50.2984	168.778	63.5809	31.2515	0.876552	Blue	>10
1-6_E1CA2(P34E8)-VP_P3_(-)GTT(-)NCS_pH2AX-cy3(R)_CD31-A488(G)_Dapi(B)_x20.tif	Threshold	11	2234	53.3331	180.154	66.2701	33.7105	0.864974	Blue	>10
1-6_E1CA2(P34E8)-VP_P3_(-)GTT(-)NCS_pH2AX-cy3(R)_CD31-A488(G)_Dapi(B)_x20.tif	Threshold	12	1948	49.8023	169.928	64.2499	30.3191	0.847753	Blue	>10
1-6_E1CA2(P34E8)-VP_P3_(-)GTT(-)NCS_pH2AX-cy3(R)_CD31-A488(G)_Dapi(B)_x20.tif	Threshold	13	1277	40.3228	132.291	48.0078	26.5998	0.916933	Blue	8
1-6_E1CA2(P34E8)-VP_P3_(-)GTT(-)NCS_pH2AX-cy3(R)_CD31-A488(G)_Dapi(B)_x20.tif	Threshold	14	1983	50.2477	172.705	65.1971	30.4155	0.835457	Blue	>10
1-6_E1CA2(P34E8)-VP_P3_(-)GTT(-)NCS_pH2AX-cy3(R)_CD31-A488(G)_Dapi(B)_x20.tif	Threshold	17	1415	42.4457	142.002	52.8933	26.752	0.881815	Blue	3
1-6_E1CA2(P34E8)-VP_P3_(-)GTT(-)NCS_pH2AX-cy3(R)_CD31-A488(G)_Dapi(B)_x20.tif	Threshold	18	1575	44.7812	147.46	53.4648	29.4586	0.910207	Blue	>10
1-6_E1CA2(P34E8)-VP_P3_(-)GTT(-)NCS_pH2AX-cy3(R)_CD31-A488(G)_Dapi(B)_x20.tif	Threshold	19	1641	45.7098	150.507	55.1155	29.7738	0.910347	Blue	>10
2-1_E1CA2(P24+1+14L3i)-VP_P3_(-)GTT(-)NCS_pH2AX-cy3(R)_CD31-A488(G)_Dapi(B)_x20.tif	Threshold	1	1189	38.9086	142.288	44.3106	26.8333	0.737999	Blue	0
2-1_E1CA2(P24+1+14L3i)-VP_P3_(-)GTT(-)NCS_pH2AX-cy3(R)_CD31-A488(G)_Dapi(B)_x20.tif	Threshold	2	1688	46.3598	153.934	56.4401	29.9078	0.895185	Blue	7	diffuse
2-1_E1CA2(P24+1+14L3i)-VP_P3_(-)GTT(-)NCS_pH2AX-cy3(R)_CD31-A488(G)_Dapi(B)_x20.tif	Threshold	3	1987	50.2984	179.829	50.8016	39.1129	0.772125	Blue	4
2-1_E1CA2(P24+1+14L3i)-VP_P3_(-)GTT(-)NCS_pH2AX-cy3(R)_CD31-A488(G)_Dapi(B)_x20.tif	Threshold	4	4843	78.5258	261.116	87.3392	55.4505	0.892602	Blue	9	diffuse
2-1_E1CA2(P24+1+14L3i)-VP_P3_(-)GTT(-)NCS_pH2AX-cy3(R)_CD31-A488(G)_Dapi(B)_x20.tif	Threshold	5	3784	69.4114	304.766	121.149	31.2344	0.51195	Blue	>10	diffuse
2-2_E1CA2(P24+1+14L3i)-VP_P3_(-)GTT(-)NCS_pH2AX-cy3(R)_CD31-A488(G)_Dapi(B)_x20.tif	Threshold	1	2369	54.9209	210.072	72.2444	32.7915	0.67459	Blue	2
2-2_E1CA2(P24+1+14L3i)-VP_P3_(-)GTT(-)NCS_pH2AX-cy3(R)_CD31-A488(G)_Dapi(B)_x20.tif	Threshold	2	2325	54.4085	221.163	82.3472	28.2341	0.597323	Blue	0
2-2_E1CA2(P24+1+14L3i)-VP_P3_(-)GTT(-)NCS_pH2AX-cy3(R)_CD31-A488(G)_Dapi(B)_x20.tif	Threshold	4	2250	53.5237	252.23	104.606	21.5093	0.444425	Blue	6
2-2_E1CA2(P24+1+14L3i)-VP_P3_(-)GTT(-)NCS_pH2AX-cy3(R)_CD31-A488(G)_Dapi(B)_x20.tif	Threshold	7	2186	52.757	288.621	127.113	17.1973	0.329764	Blue	5
2-2_E1CA2(P24+1+14L3i)-VP_P3_(-)GTT(-)NCS_pH2AX-cy3(R)_CD31-A488(G)_Dapi(B)_x20.tif	Threshold	10	4645	76.9038	335.048	132.456	35.0683	0.519974	Blue	9
2-2_E1CA2(P24+1+14L3i)-VP_P3_(-)GTT(-)NCS_pH2AX-cy3(R)_CD31-A488(G)_Dapi(B)_x20.tif	Threshold	14	2270	53.7611	231.793	90.9333	24.9633	0.530926	Blue	3
2-2_E1CA2(P24+1+14L3i)-VP_P3_(-)GTT(-)NCS_pH2AX-cy3(R)_CD31-A488(G)_Dapi(B)_x20.tif	Threshold	15	1568	44.6815	251.08	111.474	14.0661	0.312559	Blue	3 diffuse
2-2_E1CA2(P24+1+14L3i)-VP_P3_(-)GTT(-)NCS_pH2AX-cy3(R)_CD31-A488(G)_Dapi(B)_x20.tif	Threshold	22	2108	51.8072	196.608	66.6999	31.6042	0.685294	Blue	>10	diffuse
2-2_E1CA2(P24+1+14L3i)-VP_P3_(-)GTT(-)NCS_pH2AX-cy3(R)_CD31-A488(G)_Dapi(B)_x20.tif	Threshold	24	999	35.6646	141.217	51.0326	19.5757	0.629512	Blue	1
2-2_E1CA2(P24+1+14L3i)-VP_P3_(-)GTT(-)NCS_pH2AX-cy3(R)_CD31-A488(G)_Dapi(B)_x20.tif	Threshold	29	1787	47.6999	244.051	105.008	17.0178	0.377028	Blue	>10	diffuse
2-2_E1CA2(P24+1+14L3i)-VP_P3_(-)GTT(-)NCS_pH2AX-cy3(R)_CD31-A488(G)_Dapi(B)_x20.tif	Threshold	31	2471	56.0908	194.252	67.3978	36.6629	0.822908	Blue	5	diffuse
2-2_E1CA2(P24+1+14L3i)-VP_P3_(-)GTT(-)NCS_pH2AX-cy3(R)_CD31-A488(G)_Dapi(B)_x20.tif	Threshold	33	2483	56.2268	200.496	55.5472	44.7008	0.776204	Blue	>10
2-2_E1CA2(P24+1+14L3i)-VP_P3_(-)GTT(-)NCS_pH2AX-cy3(R)_CD31-A488(G)_Dapi(B)_x20.tif	Threshold	34	2209	53.0338	213.999	79.0578	27.9416	0.606154	Blue	7	diffuse
2-2_E1CA2(P24+1+14L3i)-VP_P3_(-)GTT(-)NCS_pH2AX-cy3(R)_CD31-A488(G)_Dapi(B)_x20.tif	Threshold	35	2629	57.8563	264.813	108.082	24.324	0.47111	Blue	>10	diffuse
2-2_E1CA2(P24+1+14L3i)-VP_P3_(-)GTT(-)NCS_pH2AX-cy3(R)_CD31-A488(G)_Dapi(B)_x20.tif	Threshold	37	1949	49.8151	230.873	94.899	20.5376	0.459489	Blue	9	diffuse
2-2_E1CA2(P24+1+14L3i)-VP_P3_(-)GTT(-)NCS_pH2AX-cy3(R)_CD31-A488(G)_Dapi(B)_x20.tif	Threshold	38	732	30.5289	125.913	47.5679	15.3885	0.580204	Blue	1	diffuse
2-2_E1CA2(P24+1+14L3i)-VP_P3_(-)GTT(-)NCS_pH2AX-cy3(R)_CD31-A488(G)_Dapi(B)_x20.tif	Threshold	39	2012	50.6138	193.697	66.6698	30.1786	0.673896	Blue	>10	diffuse
2-2_E1CA2(P24+1+14L3i)-VP_P3_(-)GTT(-)NCS_pH2AX-cy3(R)_CD31-A488(G)_Dapi(B)_x20.tif	Threshold	41	1923	49.4817	172.149	62.2216	30.9057	0.815415	Blue	>10	diffuse
2-2_E1CA2(P24+1+14L3i)-VP_P3_(-)GTT(-)NCS_pH2AX-cy3(R)_CD31-A488(G)_Dapi(B)_x20.tif	Threshold	42	1893	49.0942	164.161	58.6832	32.258	0.882719	Blue	>10	diffuse
2-3_E1CA2(P24+1+14L3i)-VP_P3_(-)GTT(-)NCS_pH2AX-cy3(R)_CD31-A488(G)_Dapi(B)_x20.tif	Threshold	1	2111	51.8441	181.535	62.9819	33.5176	0.804969	Blue	0
2-3_E1CA2(P24+1+14L3i)-VP_P3_(-)GTT(-)NCS_pH2AX-cy3(R)_CD31-A488(G)_Dapi(B)_x20.tif	Threshold	2	3241	64.2384	227.081	68.7403	47.1485	0.789819	Blue	0
2-3_E1CA2(P24+1+14L3i)-VP_P3_(-)GTT(-)NCS_pH2AX-cy3(R)_CD31-A488(G)_Dapi(B)_x20.tif	Threshold	3	2114	51.8809	225.185	88.781	23.8114	0.523886	Blue	0
2-3_E1CA2(P24+1+14L3i)-VP_P3_(-)GTT(-)NCS_pH2AX-cy3(R)_CD31-A488(G)_Dapi(B)_x20.tif	Threshold	4	2226	53.2375	184.311	63.1937	35.225	0.823437	Blue	0
2-3_E1CA2(P24+1+14L3i)-VP_P3_(-)GTT(-)NCS_pH2AX-cy3(R)_CD31-A488(G)_Dapi(B)_x20.tif	Threshold	5	1667	46.0705	154.854	53.3516	31.2455	0.873573	Blue	0
2-3_E1CA2(P24+1+14L3i)-VP_P3_(-)GTT(-)NCS_pH2AX-cy3(R)_CD31-A488(G)_Dapi(B)_x20.tif	Threshold	6	3732	68.9328	274.063	99.5387	37.4929	0.624381	Blue	7
2-3_E1CA2(P24+1+14L3i)-VP_P3_(-)GTT(-)NCS_pH2AX-cy3(R)_CD31-A488(G)_Dapi(B)_x20.tif	Threshold	7	2821	59.9317	290.613	122.226	23.0802	0.419744	Blue	6
2-3_E1CA2(P24+1+14L3i)-VP_P3_(-)GTT(-)NCS_pH2AX-cy3(R)_CD31-A488(G)_Dapi(B)_x20.tif	Threshold	8	1936	49.6487	179.178	53.1944	36.3948	0.757781	Blue	0
2-3_E1CA2(P24+1+14L3i)-VP_P3_(-)GTT(-)NCS_pH2AX-cy3(R)_CD31-A488(G)_Dapi(B)_x20.tif	Threshold	10	1853	48.5728	164.851	57.0752	32.4659	0.856848	Blue	0
2-3_E1CA2(P24+1+14L3i)-VP_P3_(-)GTT(-)NCS_pH2AX-cy3(R)_CD31-A488(G)_Dapi(B)_x20.tif	Threshold	11	1819	48.1251	161.423	59.2093	30.7215	0.877224	Blue	8
2-3_E1CA2(P24+1+14L3i)-VP_P3_(-)GTT(-)NCS_pH2AX-cy3(R)_CD31-A488(G)_Dapi(B)_x20.tif	Threshold	12	2498	56.3964	199.48	70.113	35.6282	0.788863	Blue	>10	diffuse
2-3_E1CA2(P24+1+14L3i)-VP_P3_(-)GTT(-)NCS_pH2AX-cy3(R)_CD31-A488(G)_Dapi(B)_x20.tif	Threshold	13	2176	52.6362	175.942	61.1646	35.5761	0.883348	Blue	>10	diffuse
2-3_E1CA2(P24+1+14L3i)-VP_P3_(-)GTT(-)NCS_pH2AX-cy3(R)_CD31-A488(G)_Dapi(B)_x20.tif	Threshold	14	1967	50.0446	201.416	74.1978	26.5102	0.609293	Blue	8	diffuse
2-3_E1CA2(P24+1+14L3i)-VP_P3_(-)GTT(-)NCS_pH2AX-cy3(R)_CD31-A488(G)_Dapi(B)_x20.tif	Threshold	15	1973	50.1209	202.162	74.6515	26.4295	0.60665	Blue	9
2-3_E1CA2(P24+1+14L3i)-VP_P3_(-)GTT(-)NCS_pH2AX-cy3(R)_CD31-A488(G)_Dapi(B)_x20.tif	Threshold	16	2076	51.4125	172.054	62.8475	33.0323	0.881267	Blue	>10	diffuse
2-3_E1CA2(P24+1+14L3i)-VP_P3_(-)GTT(-)NCS_pH2AX-cy3(R)_CD31-A488(G)_Dapi(B)_x20.tif	Threshold	17	1453	43.0118	140.106	50.396	28.8317	0.930171	Blue	>10
2-3_E1CA2(P24+1+14L3i)-VP_P3_(-)GTT(-)NCS_pH2AX-cy3(R)_CD31-A488(G)_Dapi(B)_x20.tif	Threshold	18	1427	42.6253	137.75	46.8046	30.4885	0.945045	Blue	>10
2-3_E1CA2(P24+1+14L3i)-VP_P3_(-)GTT(-)NCS_pH2AX-cy3(R)_CD31-A488(G)_Dapi(B)_x20.tif	Threshold	19	930	34.4109	133.593	47.0157	19.7806	0.654829	Blue	6
2-4_E1CA2(P24+1+14L3i)-VP_P3_(-)GTT(-)NCS_pH2AX-cy3(R)_CD31-A488(G)_Dapi(B)_x20.tif	Threshold	1	2692	58.5454	198.83	68.1118	39.5233	0.855701	Blue	2
2-4_E1CA2(P24+1+14L3i)-VP_P3_(-)GTT(-)NCS_pH2AX-cy3(R)_CD31-A488(G)_Dapi(B)_x20.tif	Threshold	2	4030	71.6321	276.554	96.5273	41.7499	0.662147	Blue	2
2-4_E1CA2(P24+1+14L3i)-VP_P3_(-)GTT(-)NCS_pH2AX-cy3(R)_CD31-A488(G)_Dapi(B)_x20.tif	Threshold	3	3482	66.5839	227.311	81.2745	42.8425	0.846833	Blue	0
2-4_E1CA2(P24+1+14L3i)-VP_P3_(-)GTT(-)NCS_pH2AX-cy3(R)_CD31-A488(G)_Dapi(B)_x20.tif	Threshold	5	2163	52.4787	171.824	60.6349	35.6725	0.920659	Blue	1	diffuse
2-4_E1CA2(P24+1+14L3i)-VP_P3_(-)GTT(-)NCS_pH2AX-cy3(R)_CD31-A488(G)_Dapi(B)_x20.tif	Threshold	6	1732	46.9601	171.094	52.6519	32.8953	0.743509	Blue	3
2-4_E1CA2(P24+1+14L3i)-VP_P3_(-)GTT(-)NCS_pH2AX-cy3(R)_CD31-A488(G)_Dapi(B)_x20.tif	Threshold	7	740	30.6952	118.424	41.2897	17.9221	0.663077	Blue	2
2-4_E1CA2(P24+1+14L3i)-VP_P3_(-)GTT(-)NCS_pH2AX-cy3(R)_CD31-A488(G)_Dapi(B)_x20.tif	Threshold	8	1019	36.0199	129.935	38.5002	26.4674	0.758456	Blue	3
2-4_E1CA2(P24+1+14L3i)-VP_P3_(-)GTT(-)NCS_pH2AX-cy3(R)_CD31-A488(G)_Dapi(B)_x20.tif	Threshold	10	4080	72.0751	263.242	81.6541	49.9668	0.739877	Blue	0
2-4_E1CA2(P24+1+14L3i)-VP_P3_(-)GTT(-)NCS_pH2AX-cy3(R)_CD31-A488(G)_Dapi(B)_x20.tif	Threshold	11	1856	48.6121	161.384	62.398	29.7445	0.895505	Blue	0
2-4_E1CA2(P24+1+14L3i)-VP_P3_(-)GTT(-)NCS_pH2AX-cy3(R)_CD31-A488(G)_Dapi(B)_x20.tif	Threshold	12	2384	55.0945	184.407	62.5879	38.0904	0.880973	Blue	3	diffuse
2-4_E1CA2(P24+1+14L3i)-VP_P3_(-)GTT(-)NCS_pH2AX-cy3(R)_CD31-A488(G)_Dapi(B)_x20.tif	Threshold	13	1963	49.9937	170.809	63.6394	30.8457	0.845495	Blue	5	diffuse
2-4_E1CA2(P24+1+14L3i)-VP_P3_(-)GTT(-)NCS_pH2AX-cy3(R)_CD31-A488(G)_Dapi(B)_x20.tif	Threshold	17	2385	55.106	180.845	64.4983	36.9777	0.916405	Blue	1	diffuse
2-4_E1CA2(P24+1+14L3i)-VP_P3_(-)GTT(-)NCS_pH2AX-cy3(R)_CD31-A488(G)_Dapi(B)_x20.tif	Threshold	18	2254	53.5713	185.327	64.9583	34.6992	0.824683	Blue	6	diffuse
2-4_E1CA2(P24+1+14L3i)-VP_P3_(-)GTT(-)NCS_pH2AX-cy3(R)_CD31-A488(G)_Dapi(B)_x20.tif	Threshold	20	2907	60.8384	217.196	60.7321	47.866	0.774374	Blue	>10
2-4_E1CA2(P24+1+14L3i)-VP_P3_(-)GTT(-)NCS_pH2AX-cy3(R)_CD31-A488(G)_Dapi(B)_x20.tif	Threshold	21	1273	40.2596	148.436	47.3112	26.907	0.726036	Blue	5	diffuse
2-5_E1CA2(P24+1+14L3i)-VP_P3_(-)GTT(-)NCS_pH2AX-cy3(R)_CD31-A488(G)_Dapi(B)_x20.tif	Threshold	1	1634	45.6122	167.167	52.4013	31.1825	0.734782	Blue	5
2-5_E1CA2(P24+1+14L3i)-VP_P3_(-)GTT(-)NCS_pH2AX-cy3(R)_CD31-A488(G)_Dapi(B)_x20.tif	Threshold	2	2383	55.0829	223.614	83.1469	28.6601	0.598874	Blue	6
2-5_E1CA2(P24+1+14L3i)-VP_P3_(-)GTT(-)NCS_pH2AX-cy3(R)_CD31-A488(G)_Dapi(B)_x20.tif	Threshold	6	5591	84.3723	302.41	86.7708	64.4341	0.768259	Blue	>10
2-5_E1CA2(P24+1+14L3i)-VP_P3_(-)GTT(-)NCS_pH2AX-cy3(R)_CD31-A488(G)_Dapi(B)_x20.tif	Threshold	8	2238	53.3808	203.558	69.6447	32.1345	0.678721	Blue	2
2-5_E1CA2(P24+1+14L3i)-VP_P3_(-)GTT(-)NCS_pH2AX-cy3(R)_CD31-A488(G)_Dapi(B)_x20.tif	Threshold	11	2678	58.3929	243.265	92.7636	28.8691	0.568669	Blue	8	diffuse
2-6_E1CA2(P24114L3i)-VP_P3_(-)GTT(-)NCS_pH2AX-cy3(R)_CD31-A488(G)_Dapi(B)_x20.tif	Threshold	1	2900	60.7651	213.269	80.8091	35.887	0.80122	Blue	2
2-6_E1CA2(P24114L3i)-VP_P3_(-)GTT(-)NCS_pH2AX-cy3(R)_CD31-A488(G)_Dapi(B)_x20.tif	Threshold	4	2686	58.4801	217.236	70.5402	38.0776	0.715244	Blue	0
2-6_E1CA2(P24114L3i)-VP_P3_(-)GTT(-)NCS_pH2AX-cy3(R)_CD31-A488(G)_Dapi(B)_x20.tif	Threshold	5	1989	50.3237	168.817	60.4344	32.9117	0.877024	Blue	0
2-6_E1CA2(P24114L3i)-VP_P3_(-)GTT(-)NCS_pH2AX-cy3(R)_CD31-A488(G)_Dapi(B)_x20.tif	Threshold	6	2107	51.7949	171.919	60.4085	34.8792	0.895829	Blue	0
2-6_E1CA2(P24114L3i)-VP_P3_(-)GTT(-)NCS_pH2AX-cy3(R)_CD31-A488(G)_Dapi(B)_x20.tif	Threshold	8	2424	55.5548	298.197	130.528	18.5708	0.342559	Blue	0
2-6_E1CA2(P24114L3i)-VP_P3_(-)GTT(-)NCS_pH2AX-cy3(R)_CD31-A488(G)_Dapi(B)_x20.tif	Threshold	9	1686	46.3323	159.432	52.2425	32.2726	0.833522	Blue	2
2-6_E1CA2(P24114L3i)-VP_P3_(-)GTT(-)NCS_pH2AX-cy3(R)_CD31-A488(G)_Dapi(B)_x20.tif	Threshold	11	2513	56.5655	224.169	81.0972	30.9875	0.62842	Blue	0
2-6_E1CA2(P24114L3i)-VP_P3_(-)GTT(-)NCS_pH2AX-cy3(R)_CD31-A488(G)_Dapi(B)_x20.tif	Threshold	12	1750	47.2035	161.653	57.4016	30.487	0.841548	Blue	3	diffuse
2-6_E1CA2(P24114L3i)-VP_P3_(-)GTT(-)NCS_pH2AX-cy3(R)_CD31-A488(G)_Dapi(B)_x20.tif	Threshold	13	2734	59.0003	299.863	128.686	21.2455	0.382087	Blue	6	diffuse
2-6_E1CA2(P24114L3i)-VP_P3_(-)GTT(-)NCS_pH2AX-cy3(R)_CD31-A488(G)_Dapi(B)_x20.tif	Threshold	14	2249	53.5118	193.697	58.2171	38.6312	0.753277	Blue	0
2-6_E1CA2(P24114L3i)-VP_P3_(-)GTT(-)NCS_pH2AX-cy3(R)_CD31-A488(G)_Dapi(B)_x20.tif	Threshold	17	2097	51.6719	206.414	75.3928	27.8143	0.618485	Blue	3	diffuse
2-6_E1CA2(P24114L3i)-VP_P3_(-)GTT(-)NCS_pH2AX-cy3(R)_CD31-A488(G)_Dapi(B)_x20.tif	Threshold	18	2143	52.2355	190.23	58.453	36.662	0.744174	Blue	4	diffuse
2-6_E1CA2(P24114L3i)-VP_P3_(-)GTT(-)NCS_pH2AX-cy3(R)_CD31-A488(G)_Dapi(B)_x20.tif	Threshold	19	2053	51.1269	212.793	81.0737	25.3226	0.569751	Blue	6	diffuse
2-6_E1CA2(P24114L3i)-VP_P3_(-)GTT(-)NCS_pH2AX-cy3(R)_CD31-A488(G)_Dapi(B)_x20.tif	Threshold	23	2672	58.3275	300.418	129.59	20.6188	0.372043	Blue	0
2-6_E1CA2(P24114L3i)-VP_P3_(-)GTT(-)NCS_pH2AX-cy3(R)_CD31-A488(G)_Dapi(B)_x20.tif	Threshold	24	2315	54.2913	224.399	84.9476	27.2521	0.57772	Blue	0
2-6_E1CA2(P24114L3i)-VP_P3_(-)GTT(-)NCS_pH2AX-cy3(R)_CD31-A488(G)_Dapi(B)_x20.tif	Threshold	25	2042	50.9898	168.127	60.0374	34.0121	0.9078	Blue	3
2-6_E1CA2(P24114L3i)-VP_P3_(-)GTT(-)NCS_pH2AX-cy3(R)_CD31-A488(G)_Dapi(B)_x20.tif	Threshold	26	1814	48.0589	156.386	57.0406	31.8019	0.932082	Blue	3
2-6_E1CA2(P24114L3i)-VP_P3_(-)GTT(-)NCS_pH2AX-cy3(R)_CD31-A488(G)_Dapi(B)_x20.tif	Threshold	27	1717	46.7563	183.717	65.7404	26.1179	0.639268	Blue	4	diffuse
2-6_E1CA2(P24114L3i)-VP_P3_(-)GTT(-)NCS_pH2AX-cy3(R)_CD31-A488(G)_Dapi(B)_x20.tif	Threshold	28	2153	52.3573	192.356	60.7204	35.4576	0.731211	Blue	3	diffuse
2-6_E1CA2(P24114L3i)-VP_P3_(-)GTT(-)NCS_pH2AX-cy3(R)_CD31-A488(G)_Dapi(B)_x20.tif	Threshold	29	2166	52.5151	188.794	55.053	39.3439	0.763647	Blue	2	diffuse
2-6_E1CA2(P24114L3i)-VP_P3_(-)GTT(-)NCS_pH2AX-cy3(R)_CD31-A488(G)_Dapi(B)_x20.tif	Threshold	34	1519	43.9778	173.316	62.2604	24.3975	0.635464	Blue	1	diffuse
3-1_E1CA2(P34E8)-VP_P3_(-)GTT()NCS_pH2AX-cy3(R)_CD31-A488(G)_Dapi(B)_x20.tif	Threshold	3	758	31.0663	107.698	39.209	19.3323	0.821234	Blue	6
3-1_E1CA2(P34E8)-VP_P3_(-)GTT()NCS_pH2AX-cy3(R)_CD31-A488(G)_Dapi(B)_x20.tif	Threshold	4	2231	53.2973	175.942	64.2548	34.7211	0.905675	Blue	>10
3-1_E1CA2(P34E8)-VP_P3_(-)GTT()NCS_pH2AX-cy3(R)_CD31-A488(G)_Dapi(B)_x20.tif	Threshold	5	1984	50.2604	164.985	57.2968	34.6267	0.915926	Blue	>10
3-1_E1CA2(P34E8)-VP_P3_(-)GTT()NCS_pH2AX-cy3(R)_CD31-A488(G)_Dapi(B)_x20.tif	Threshold	6	2009	50.5761	170.579	60.3572	33.2852	0.867643	Blue	>10
3-1_E1CA2(P34E8)-VP_P3_(-)GTT()NCS_pH2AX-cy3(R)_CD31-A488(G)_Dapi(B)_x20.tif	Threshold	7	1614	45.3322	150.697	52.9696	30.4703	0.893106	Blue	>10
3-1_E1CA2(P34E8)-VP_P3_(-)GTT()NCS_pH2AX-cy3(R)_CD31-A488(G)_Dapi(B)_x20.tif	Threshold	8	1875	48.8603	167.476	64.0039	29.2951	0.840047	Blue	>10
3-1_E1CA2(P34E8)-VP_P3_(-)GTT()NCS_pH2AX-cy3(R)_CD31-A488(G)_Dapi(B)_x20.tif	Threshold	9	1779	47.593	156.06	55.8144	31.8735	0.917913	Blue	8
3-1_E1CA2(P34E8)-VP_P3_(-)GTT()NCS_pH2AX-cy3(R)_CD31-A488(G)_Dapi(B)_x20.tif	Threshold	10	2983	61.6285	212.333	85.114	35.0471	0.831438	Blue	>10
3-1_E1CA2(P34E8)-VP_P3_(-)GTT()NCS_pH2AX-cy3(R)_CD31-A488(G)_Dapi(B)_x20.tif	Threshold	11	2035	50.9023	169.142	61.5342	33.071	0.893859	Blue	>10
3-1_E1CA2(P34E8)-VP_P3_(-)GTT()NCS_pH2AX-cy3(R)_CD31-A488(G)_Dapi(B)_x20.tif	Threshold	12	1141	38.1152	135.528	36.5267	31.2374	0.780613	Blue	>10
3-1_E1CA2(P34E8)-VP_P3_(-)GTT()NCS_pH2AX-cy3(R)_CD31-A488(G)_Dapi(B)_x20.tif	Threshold	13	1930	49.5717	164.2	61.5364	31.3636	0.89954	Blue	>10
3-1_E1CA2(P34E8)-VP_P3_(-)GTT()NCS_pH2AX-cy3(R)_CD31-A488(G)_Dapi(B)_x20.tif	Threshold	15	1578	44.8238	156.195	60.8132	25.9483	0.812798	Blue	>10
3-1_E1CA2(P34E8)-VP_P3_(-)GTT()NCS_pH2AX-cy3(R)_CD31-A488(G)_Dapi(B)_x20.tif	Threshold	17	1428	42.6402	139.971	48.5083	29.4383	0.915928	Blue	>10
3-1_E1CA2(P34E8)-VP_P3_(-)GTT()NCS_pH2AX-cy3(R)_CD31-A488(G)_Dapi(B)_x20.tif	Threshold	18	2097	51.6719	169.103	58.274	35.9852	0.921522	Blue	>10
3-1_E1CA2(P34E8)-VP_P3_(-)GTT()NCS_pH2AX-cy3(R)_CD31-A488(G)_Dapi(B)_x20.tif	Threshold	19	1358	41.582	143.898	51.6036	26.316	0.824137	Blue	8
3-1_E1CA2(P34E8)-VP_P3_(-)GTT()NCS_pH2AX-cy3(R)_CD31-A488(G)_Dapi(B)_x20.tif	Threshold	21	1830	48.2704	158.972	56.3607	32.4694	0.909957	Blue	10
3-1_E1CA2(P34E8)-VP_P3_(-)GTT()NCS_pH2AX-cy3(R)_CD31-A488(G)_Dapi(B)_x20.tif	Threshold	22	1459	43.1005	144.684	49.4158	29.525	0.875845	Blue	10
3-1_E1CA2(P34E8)-VP_P3_(-)GTT()NCS_pH2AX-cy3(R)_CD31-A488(G)_Dapi(B)_x20.tif	Threshold	23	1866	48.7428	157.861	57.636	32.3756	0.940961	Blue	>10
3-1_E1CA2(P34E8)-VP_P3_(-)GTT()NCS_pH2AX-cy3(R)_CD31-A488(G)_Dapi(B)_x20.tif	Threshold	24	2404	55.3251	191.761	72.1667	33.3118	0.821529	Blue	>10
3-1_E1CA2(P34E8)-VP_P3_(-)GTT()NCS_pH2AX-cy3(R)_CD31-A488(G)_Dapi(B)_x20.tif	Threshold	25	1655	45.9044	157.036	54.8466	30.1751	0.843351	Blue	>10
3-1_E1CA2(P34E8)-VP_P3_(-)GTT()NCS_pH2AX-cy3(R)_CD31-A488(G)_Dapi(B)_x20.tif	Threshold	27	1638	45.668	151.157	53.9512	30.3608	0.900877	Blue	7
3-1_E1CA2(P34E8)-VP_P3_(-)GTT()NCS_pH2AX-cy3(R)_CD31-A488(G)_Dapi(B)_x20.tif	Threshold	28	2081	51.4744	173.815	65.812	31.6204	0.865576	Blue	>10
3-1_E1CA2(P34E8)-VP_P3_(-)GTT()NCS_pH2AX-cy3(R)_CD31-A488(G)_Dapi(B)_x20.tif	Threshold	29	2205	52.9858	173.815	61.413	35.9044	0.917153	Blue	>10
3-1_E1CA2(P34E8)-VP_P3_(-)GTT()NCS_pH2AX-cy3(R)_CD31-A488(G)_Dapi(B)_x20.tif	Threshold	30	2214	53.0938	182.645	69.062	32.0582	0.834008	Blue	>10
3-1_E1CA2(P34E8)-VP_P3_(-)GTT()NCS_pH2AX-cy3(R)_CD31-A488(G)_Dapi(B)_x20.tif	Threshold	31	1646	45.7794	146.905	51.4445	31.9956	0.958444	Blue	8
3-1_E1CA2(P34E8)-VP_P3_(-)GTT()NCS_pH2AX-cy3(R)_CD31-A488(G)_Dapi(B)_x20.tif	Threshold	32	2168	52.5393	175.021	62.6072	34.6286	0.889379	Blue	>10
3-1_E1CA2(P34E8)-VP_P3_(-)GTT()NCS_pH2AX-cy3(R)_CD31-A488(G)_Dapi(B)_x20.tif	Threshold	33	1704	46.579	155.18	58.7044	29.0268	0.889223	Blue	>10
3-1_E1CA2(P34E8)-VP_P3_(-)GTT()NCS_pH2AX-cy3(R)_CD31-A488(G)_Dapi(B)_x20.tif	Threshold	35	1986	50.2857	172.8	61.1688	32.4675	0.835799	Blue	>10
3-1_E1CA2(P34E8)-VP_P3_(-)GTT()NCS_pH2AX-cy3(R)_CD31-A488(G)_Dapi(B)_x20.tif	Threshold	36	1995	50.3995	162.994	55.3751	36.027	0.943646	Blue	>10
3-1_E1CA2(P34E8)-VP_P3_(-)GTT()NCS_pH2AX-cy3(R)_CD31-A488(G)_Dapi(B)_x20.tif	Threshold	37	1881	48.9384	160.217	55.7102	33.764	0.920831	Blue	>10
3-1_E1CA2(P34E8)-VP_P3_(-)GTT()NCS_pH2AX-cy3(R)_CD31-A488(G)_Dapi(B)_x20.tif	Threshold	38	1685	46.3186	159.297	61.9304	27.208	0.834438	Blue	>10
3-1_E1CA2(P34E8)-VP_P3_(-)GTT()NCS_pH2AX-cy3(R)_CD31-A488(G)_Dapi(B)_x20.tif	Threshold	39	2352	54.7235	181.82	65.9975	35.6377	0.894049	Blue	>10
3-1_E1CA2(P34E8)-VP_P3_(-)GTT()NCS_pH2AX-cy3(R)_CD31-A488(G)_Dapi(B)_x20.tif	Threshold	40	1379	41.9022	139.225	53.4772	25.7867	0.894002	Blue	>10
3-2_E1CA2(P34E8)-VP_P3_(-)GTT()NCS_pH2AX-cy3(R)_CD31-A488(G)_Dapi(B)_x20.tif	Threshold	2	979	35.3058	122.771	47.5257	20.5994	0.816204	Blue	2
3-2_E1CA2(P34E8)-VP_P3_(-)GTT()NCS_pH2AX-cy3(R)_CD31-A488(G)_Dapi(B)_x20.tif	Threshold	4	1255	39.9739	133.077	49.8458	25.1776	0.890531	Blue	2
3-2_E1CA2(P34E8)-VP_P3_(-)GTT()NCS_pH2AX-cy3(R)_CD31-A488(G)_Dapi(B)_x20.tif	Threshold	5	1600	45.1352	146.024	50.7276	31.541	0.942931	Blue	8
3-2_E1CA2(P34E8)-VP_P3_(-)GTT()NCS_pH2AX-cy3(R)_CD31-A488(G)_Dapi(B)_x20.tif	Threshold	6	2587	57.3923	190.595	70.349	36.7738	0.894922	Blue	>10
3-2_E1CA2(P34E8)-VP_P3_(-)GTT()NCS_pH2AX-cy3(R)_CD31-A488(G)_Dapi(B)_x20.tif	Threshold	7	1706	46.6063	151.943	53.2001	32.0676	0.928602	Blue	8
3-2_E1CA2(P34E8)-VP_P3_(-)GTT()NCS_pH2AX-cy3(R)_CD31-A488(G)_Dapi(B)_x20.tif	Threshold	8	1974	50.1336	165.906	59.52	33.1653	0.901228	Blue	>10
3-2_E1CA2(P34E8)-VP_P3_(-)GTT()NCS_pH2AX-cy3(R)_CD31-A488(G)_Dapi(B)_x20.tif	Threshold	9	1171	38.613	128.824	48.5131	24.1378	0.886687	Blue	8
3-2_E1CA2(P34E8)-VP_P3_(-)GTT()NCS_pH2AX-cy3(R)_CD31-A488(G)_Dapi(B)_x20.tif	Threshold	10	1592	45.0222	158.091	58.4251	27.2486	0.800457	Blue	>10
3-2_E1CA2(P34E8)-VP_P3_(-)GTT()NCS_pH2AX-cy3(R)_CD31-A488(G)_Dapi(B)_x20.tif	Threshold	11	1476	43.3509	147.326	50.2	29.4024	0.854555	Blue	>10
3-2_E1CA2(P34E8)-VP_P3_(-)GTT()NCS_pH2AX-cy3(R)_CD31-A488(G)_Dapi(B)_x20.tif	Threshold	12	2522	56.6667	186.993	71.2121	35.4153	0.906368	Blue	>10
3-2_E1CA2(P34E8)-VP_P3_(-)GTT()NCS_pH2AX-cy3(R)_CD31-A488(G)_Dapi(B)_x20.tif	Threshold	13	1688	46.3598	154.164	58.7726	28.7209	0.892515	Blue	>10
3-2_E1CA2(P34E8)-VP_P3_(-)GTT()NCS_pH2AX-cy3(R)_CD31-A488(G)_Dapi(B)_x20.tif	Threshold	14	1417	42.4756	137.194	47.17	30.0403	0.946035	Blue	>10
3-2_E1CA2(P34E8)-VP_P3_(-)GTT()NCS_pH2AX-cy3(R)_CD31-A488(G)_Dapi(B)_x20.tif	Threshold	15	2013	50.6264	167.992	61.0132	32.9929	0.896344	Blue	>10
3-2_E1CA2(P34E8)-VP_P3_(-)GTT()NCS_pH2AX-cy3(R)_CD31-A488(G)_Dapi(B)_x20.tif	Threshold	18	1448	42.9378	139.225	50.7276	28.5446	0.938734	Blue	>10
3-2_E1CA2(P34E8)-VP_P3_(-)GTT()NCS_pH2AX-cy3(R)_CD31-A488(G)_Dapi(B)_x20.tif	Threshold	19	1923	49.4817	162.439	60.2258	31.9298	0.91582	Blue	>10
3-2_E1CA2(P34E8)-VP_P3_(-)GTT()NCS_pH2AX-cy3(R)_CD31-A488(G)_Dapi(B)_x20.tif	Threshold	20	1741	47.0819	156.195	53.8364	32.3387	0.896756	Blue	>10
3-2_E1CA2(P34E8)-VP_P3_(-)GTT()NCS_pH2AX-cy3(R)_CD31-A488(G)_Dapi(B)_x20.tif	Threshold	21	1342	41.3363	138.535	53.6253	25.0255	0.878704	Blue	7
3-2_E1CA2(P34E8)-VP_P3_(-)GTT()NCS_pH2AX-cy3(R)_CD31-A488(G)_Dapi(B)_x20.tif	Threshold	22	1927	49.5331	205.304	77.9218	24.7299	0.574512	Blue	>10
3-2_E1CA2(P34E8)-VP_P3_(-)GTT()NCS_pH2AX-cy3(R)_CD31-A488(G)_Dapi(B)_x20.tif	Threshold	23	1910	49.3142	160.408	55.7745	34.245	0.932808	Blue	>10
3-2_E1CA2(P34E8)-VP_P3_(-)GTT()NCS_pH2AX-cy3(R)_CD31-A488(G)_Dapi(B)_x20.tif	Threshold	24	1783	47.6465	160.543	57.1388	31.2047	0.869322	Blue	>10
3-2_E1CA2(P34E8)-VP_P3_(-)GTT()NCS_pH2AX-cy3(R)_CD31-A488(G)_Dapi(B)_x20.tif	Threshold	25	2247	53.488	169.603	62.029	36.225	0.981631	Blue	>10
3-2_E1CA2(P34E8)-VP_P3_(-)GTT()NCS_pH2AX-cy3(R)_CD31-A488(G)_Dapi(B)_x20.tif	Threshold	26	2018	50.6892	167.437	57.317	35.2077	0.904541	Blue	>10
3-2_E1CA2(P34E8)-VP_P3_(-)GTT()NCS_pH2AX-cy3(R)_CD31-A488(G)_Dapi(B)_x20.tif	Threshold	27	1439	42.8041	140.336	50.6602	28.4049	0.918191	Blue	10
3-2_E1CA2(P34E8)-VP_P3_(-)GTT()NCS_pH2AX-cy3(R)_CD31-A488(G)_Dapi(B)_x20.tif	Threshold	28	1726	46.8787	158.147	62.0978	27.7949	0.86722	Blue	>10
3-2_E1CA2(P34E8)-VP_P3_(-)GTT()NCS_pH2AX-cy3(R)_CD31-A488(G)_Dapi(B)_x20.tif	Threshold	29	1792	47.7666	153.149	52.623	34.0536	0.960111	Blue	>10
3-2_E1CA2(P34E8)-VP_P3_(-)GTT()NCS_pH2AX-cy3(R)_CD31-A488(G)_Dapi(B)_x20.tif	Threshold	30	1156	38.3649	126.698	47.6103	24.2805	0.904953	Blue	>10
3-2_E1CA2(P34E8)-VP_P3_(-)GTT()NCS_pH2AX-cy3(R)_CD31-A488(G)_Dapi(B)_x20.tif	Threshold	31	1458	43.0858	143.708	50.6448	28.7887	0.887173	Blue	>10
3-2_E1CA2(P34E8)-VP_P3_(-)GTT()NCS_pH2AX-cy3(R)_CD31-A488(G)_Dapi(B)_x20.tif	Threshold	32	1771	47.4859	155.505	59.187	29.9221	0.920323	Blue	>10
3-2_E1CA2(P34E8)-VP_P3_(-)GTT()NCS_pH2AX-cy3(R)_CD31-A488(G)_Dapi(B)_x20.tif	Threshold	33	2224	53.2136	183.431	73.2014	30.3819	0.830616	Blue	>10
3-2_E1CA2(P34E8)-VP_P3_(-)GTT()NCS_pH2AX-cy3(R)_CD31-A488(G)_Dapi(B)_x20.tif	Threshold	34	2316	54.3031	175.386	65.0646	35.5954	0.946145	Blue	>10
3-2_E1CA2(P34E8)-VP_P3_(-)GTT()NCS_pH2AX-cy3(R)_CD31-A488(G)_Dapi(B)_x20.tif	Threshold	35	1579	44.838	148.936	52.6196	30.0078	0.894527	Blue	>10
3-2_E1CA2(P34E8)-VP_P3_(-)GTT()NCS_pH2AX-cy3(R)_CD31-A488(G)_Dapi(B)_x20.tif	Threshold	36	1653	45.8766	160.083	55.638	29.7099	0.810578	Blue	>10
3-2_E1CA2(P34E8)-VP_P3_(-)GTT()NCS_pH2AX-cy3(R)_CD31-A488(G)_Dapi(B)_x20.tif	Threshold	37	1683	46.2911	158.186	55.1442	30.52	0.845193	Blue	>10
3-3_E1CA2(P34E8)-VP_P3_(-)GTT()NCS_pH2AX-cy3(R)_CD31-A488(G)_Dapi(B)_x20.tif	Threshold	1	631	28.3446	135.029	56.3082	11.2062	0.434898	Blue	2
3-3_E1CA2(P34E8)-VP_P3_(-)GTT()NCS_pH2AX-cy3(R)_CD31-A488(G)_Dapi(B)_x20.tif	Threshold	2	1813	48.0456	158.416	62.4029	29.0531	0.907836	Blue	>10
3-3_E1CA2(P34E8)-VP_P3_(-)GTT()NCS_pH2AX-cy3(R)_CD31-A488(G)_Dapi(B)_x20.tif	Threshold	3	2000	50.4626	167.437	61.6337	32.4498	0.896473	Blue	>10
3-3_E1CA2(P34E8)-VP_P3_(-)GTT()NCS_pH2AX-cy3(R)_CD31-A488(G)_Dapi(B)_x20.tif	Threshold	4	1799	47.8598	162.113	63.4808	28.3393	0.860208	Blue	10
3-3_E1CA2(P34E8)-VP_P3_(-)GTT()NCS_pH2AX-cy3(R)_CD31-A488(G)_Dapi(B)_x20.tif	Threshold	5	1963	49.9937	174.371	62.2976	31.51	0.811302	Blue	>10
3-3_E1CA2(P34E8)-VP_P3_(-)GTT()NCS_pH2AX-cy3(R)_CD31-A488(G)_Dapi(B)_x20.tif	Threshold	6	1870	48.7951	165.216	62.7754	29.7887	0.860894	Blue	9
3-3_E1CA2(P34E8)-VP_P3_(-)GTT()NCS_pH2AX-cy3(R)_CD31-A488(G)_Dapi(B)_x20.tif	Threshold	8	1621	45.4304	150.277	53.3541	30.3819	0.902008	Blue	8
3-3_E1CA2(P34E8)-VP_P3_(-)GTT()NCS_pH2AX-cy3(R)_CD31-A488(G)_Dapi(B)_x20.tif	Threshold	10	1780	47.6064	166.977	66.758	26.6635	0.802264	Blue	8
3-3_E1CA2(P34E8)-VP_P3_(-)GTT()NCS_pH2AX-cy3(R)_CD31-A488(G)_Dapi(B)_x20.tif	Threshold	11	2343	54.6187	196.013	56.6408	41.3659	0.76632	Blue	>10
3-3_E1CA2(P34E8)-VP_P3_(-)GTT()NCS_pH2AX-cy3(R)_CD31-A488(G)_Dapi(B)_x20.tif	Threshold	12	2022	50.7394	186.533	58.9887	34.2778	0.730265	Blue	>10
3-3_E1CA2(P34E8)-VP_P3_(-)GTT()NCS_pH2AX-cy3(R)_CD31-A488(G)_Dapi(B)_x20.tif	Threshold	13	2100	51.7088	178.853	68.9697	30.4482	0.824966	Blue	>10
3-3_E1CA2(P34E8)-VP_P3_(-)GTT()NCS_pH2AX-cy3(R)_CD31-A488(G)_Dapi(B)_x20.tif	Threshold	14	1830	48.2704	161.423	57.0788	32.0609	0.882528	Blue	>10
3-3_E1CA2(P34E8)-VP_P3_(-)GTT()NCS_pH2AX-cy3(R)_CD31-A488(G)_Dapi(B)_x20.tif	Threshold	15	1590	44.9939	148.936	54.1573	29.3589	0.900759	Blue	>10
3-3_E1CA2(P34E8)-VP_P3_(-)GTT()NCS_pH2AX-cy3(R)_CD31-A488(G)_Dapi(B)_x20.tif	Threshold	16	2333	54.502	195.038	55.4285	42.0903	0.770705	Blue	>10
3-3_E1CA2(P34E8)-VP_P3_(-)GTT()NCS_pH2AX-cy3(R)_CD31-A488(G)_Dapi(B)_x20.tif	Threshold	17	885	33.5681	128.69	44.4225	19.9223	0.67153	Blue	3
3-3_E1CA2(P34E8)-VP_P3_(-)GTT()NCS_pH2AX-cy3(R)_CD31-A488(G)_Dapi(B)_x20.tif	Threshold	18	1832	48.2967	165.771	65.275	28.0659	0.837759	Blue	9
3-3_E1CA2(P34E8)-VP_P3_(-)GTT()NCS_pH2AX-cy3(R)_CD31-A488(G)_Dapi(B)_x20.tif	Threshold	19	1896	49.1331	170.713	59.9383	31.6325	0.817549	Blue	8
3-3_E1CA2(P34E8)-VP_P3_(-)GTT()NCS_pH2AX-cy3(R)_CD31-A488(G)_Dapi(B)_x20.tif	Threshold	20	2135	52.138	168.357	59.187	36.0721	0.946553	Blue	>10
3-3_E1CA2(P34E8)-VP_P3_(-)GTT()NCS_pH2AX-cy3(R)_CD31-A488(G)_Dapi(B)_x20.tif	Threshold	21	2324	54.3968	182.051	62.8088	37.0012	0.881175	Blue	>10
3-3_E1CA2(P34E8)-VP_P3_(-)GTT()NCS_pH2AX-cy3(R)_CD31-A488(G)_Dapi(B)_x20.tif	Threshold	22	1831	48.2836	155.18	53.1492	34.4502	0.955497	Blue	>10
3-3_E1CA2(P34E8)-VP_P3_(-)GTT()NCS_pH2AX-cy3(R)_CD31-A488(G)_Dapi(B)_x20.tif	Threshold	23	2157	52.4059	177.148	66.374	32.4977	0.863753	Blue	>10
3-3_E1CA2(P34E8)-VP_P3_(-)GTT()NCS_pH2AX-cy3(R)_CD31-A488(G)_Dapi(B)_x20.tif	Threshold	24	1206	39.1858	129.285	46.8771	25.7268	0.906701	Blue	>10
3-3_E1CA2(P34E8)-VP_P3_(-)GTT()NCS_pH2AX-cy3(R)_CD31-A488(G)_Dapi(B)_x20.tif	Threshold	25	1284	40.4331	137.06	47.644	26.9499	0.858927	Blue	9
3-3_E1CA2(P34E8)-VP_P3_(-)GTT()NCS_pH2AX-cy3(R)_CD31-A488(G)_Dapi(B)_x20.tif	Threshold	26	2321	54.3616	178.528	63.4201	36.5972	0.91511	Blue	>10
3-3_E1CA2(P34E8)-VP_P3_(-)GTT()NCS_pH2AX-cy3(R)_CD31-A488(G)_Dapi(B)_x20.tif	Threshold	27	1993	50.3743	169.428	64.1488	31.0684	0.872459	Blue	>10
3-3_E1CA2(P34E8)-VP_P3_(-)GTT()NCS_pH2AX-cy3(R)_CD31-A488(G)_Dapi(B)_x20.tif	Threshold	28	2010	50.5887	174.371	63.8122	31.4987	0.830727	Blue	>10
3-3_E1CA2(P34E8)-VP_P3_(-)GTT()NCS_pH2AX-cy3(R)_CD31-A488(G)_Dapi(B)_x20.tif	Threshold	29	1924	49.4946	170.253	67.3681	28.5595	0.834112	Blue	>10
3-3_E1CA2(P34E8)-VP_P3_(-)GTT()NCS_pH2AX-cy3(R)_CD31-A488(G)_Dapi(B)_x20.tif	Threshold	32	2168	52.5393	178.068	68.2318	31.774	0.859209	Blue	>10
3-3_E1CA2(P34E8)-VP_P3_(-)GTT()NCS_pH2AX-cy3(R)_CD31-A488(G)_Dapi(B)_x20.tif	Threshold	33	1896	49.1331	169.563	64.191	29.5369	0.828677	Blue	>10
3-3_E1CA2(P34E8)-VP_P3_(-)GTT()NCS_pH2AX-cy3(R)_CD31-A488(G)_Dapi(B)_x20.tif	Threshold	34	2195	52.8655	180.519	68.1155	32.2247	0.846443	Blue	>10
3-3_E1CA2(P34E8)-VP_P3_(-)GTT()NCS_pH2AX-cy3(R)_CD31-A488(G)_Dapi(B)_x20.tif	Threshold	35	1831	48.2836	157.401	55.1438	33.2041	0.928717	Blue	>10
3-3_E1CA2(P34E8)-VP_P3_(-)GTT()NCS_pH2AX-cy3(R)_CD31-A488(G)_Dapi(B)_x20.tif	Threshold	39	1690	46.3872	174.006	57.7275	29.2755	0.701404	Blue	>10
3-4_E1CA2(P34E8)-VP_P3_(-)GTT()NCS_pH2AX-cy3(R)_CD31-A488(G)_Dapi(B)_x20.tif	Threshold	2	1397	42.1748	141.637	52.8609	26.4279	0.875088	Blue	6
3-4_E1CA2(P34E8)-VP_P3_(-)GTT()NCS_pH2AX-cy3(R)_CD31-A488(G)_Dapi(B)_x20.tif	Threshold	4	2213	53.0818	185.882	69.1523	32.0018	0.804851	Blue	>10
3-4_E1CA2(P34E8)-VP_P3_(-)GTT()NCS_pH2AX-cy3(R)_CD31-A488(G)_Dapi(B)_x20.tif	Threshold	5	2085	51.5238	174.275	62.398	33.4145	0.862667	Blue	8
3-4_E1CA2(P34E8)-VP_P3_(-)GTT()NCS_pH2AX-cy3(R)_CD31-A488(G)_Dapi(B)_x20.tif	Threshold	6	2224	53.2136	177.838	64.6354	34.4084	0.883684	Blue	>10
3-4_E1CA2(P34E8)-VP_P3_(-)GTT()NCS_pH2AX-cy3(R)_CD31-A488(G)_Dapi(B)_x20.tif	Threshold	7	2329	54.4553	198.044	60.5722	38.45	0.746199	Blue	3
3-4_E1CA2(P34E8)-VP_P3_(-)GTT()NCS_pH2AX-cy3(R)_CD31-A488(G)_Dapi(B)_x20.tif	Threshold	8	1674	46.1671	151.943	53.803	31.1135	0.911183	Blue	7
3-4_E1CA2(P34E8)-VP_P3_(-)GTT()NCS_pH2AX-cy3(R)_CD31-A488(G)_Dapi(B)_x20.tif	Threshold	10	1741	47.0819	155.505	54.4877	31.9522	0.904733	Blue	9
3-4_E1CA2(P34E8)-VP_P3_(-)GTT()NCS_pH2AX-cy3(R)_CD31-A488(G)_Dapi(B)_x20.tif	Threshold	11	1414	42.4307	172.245	64.0436	22.0787	0.598919	Blue	>10
3-4_E1CA2(P34E8)-VP_P3_(-)GTT()NCS_pH2AX-cy3(R)_CD31-A488(G)_Dapi(B)_x20.tif	Threshold	12	1615	45.3462	150.602	54.3092	29.7371	0.894791	Blue	>10
3-4_E1CA2(P34E8)-VP_P3_(-)GTT()NCS_pH2AX-cy3(R)_CD31-A488(G)_Dapi(B)_x20.tif	Threshold	13	1603	45.1775	150.047	54.85	29.2252	0.894729	Blue	>10
3-4_E1CA2(P34E8)-VP_P3_(-)GTT()NCS_pH2AX-cy3(R)_CD31-A488(G)_Dapi(B)_x20.tif	Threshold	14	1941	49.7128	176.727	47.5023	40.8612	0.780962	Blue	>10
3-4_E1CA2(P34E8)-VP_P3_(-)GTT()NCS_pH2AX-cy3(R)_CD31-A488(G)_Dapi(B)_x20.tif	Threshold	15	2028	50.8147	169.238	62.8453	32.2697	0.889781	Blue	>10
3-4_E1CA2(P34E8)-VP_P3_(-)GTT()NCS_pH2AX-cy3(R)_CD31-A488(G)_Dapi(B)_x20.tif	Threshold	16	1925	49.5074	166.882	58.8032	32.7363	0.868608	Blue	>10
3-4_E1CA2(P34E8)-VP_P3_(-)GTT()NCS_pH2AX-cy3(R)_CD31-A488(G)_Dapi(B)_x20.tif	Threshold	17	1823	48.178	157.171	55.9206	32.5998	0.927368	Blue	9
3-4_E1CA2(P34E8)-VP_P3_(-)GTT()NCS_pH2AX-cy3(R)_CD31-A488(G)_Dapi(B)_x20.tif	Threshold	18	2168	52.5393	186.438	48.7156	44.5032	0.783794	Blue	>10
3-4_E1CA2(P34E8)-VP_P3_(-)GTT()NCS_pH2AX-cy3(R)_CD31-A488(G)_Dapi(B)_x20.tif	Threshold	19	1541	44.2952	149.912	53.3932	28.8614	0.86167	Blue	9
3-4_E1CA2(P34E8)-VP_P3_(-)GTT()NCS_pH2AX-cy3(R)_CD31-A488(G)_Dapi(B)_x20.tif	Threshold	20	2023	50.752	167.016	60.5346	33.4189	0.911356	Blue	10
3-4_E1CA2(P34E8)-VP_P3_(-)GTT()NCS_pH2AX-cy3(R)_CD31-A488(G)_Dapi(B)_x20.tif	Threshold	21	1660	45.9737	152.268	56.4408	29.4113	0.899706	Blue	>10
3-4_E1CA2(P34E8)-VP_P3_(-)GTT()NCS_pH2AX-cy3(R)_CD31-A488(G)_Dapi(B)_x20.tif	Threshold	22	1656	45.9182	153.609	52.9674	31.2645	0.881938	Blue	>10
3-4_E1CA2(P34E8)-VP_P3_(-)GTT()NCS_pH2AX-cy3(R)_CD31-A488(G)_Dapi(B)_x20.tif	Threshold	23	2456	55.9203	187.223	70.1125	35.0294	0.880481	Blue	>10
3-4_E1CA2(P34E8)-VP_P3_(-)GTT()NCS_pH2AX-cy3(R)_CD31-A488(G)_Dapi(B)_x20.tif	Threshold	24	2328	54.4436	177.378	65.6188	35.4776	0.929812	Blue	>10
3-4_E1CA2(P34E8)-VP_P3_(-)GTT()NCS_pH2AX-cy3(R)_CD31-A488(G)_Dapi(B)_x20.tif	Threshold	25	1918	49.4173	163.645	58.452	32.8132	0.900025	Blue	>10
3-4_E1CA2(P34E8)-VP_P3_(-)GTT()NCS_pH2AX-cy3(R)_CD31-A488(G)_Dapi(B)_x20.tif	Threshold	26	1563	44.6102	162.534	50.0186	31.2483	0.743499	Blue	>10
3-4_E1CA2(P34E8)-VP_P3_(-)GTT()NCS_pH2AX-cy3(R)_CD31-A488(G)_Dapi(B)_x20.tif	Threshold	27	2041	50.9773	203.884	74.5726	27.3693	0.617003	Blue	9
3-4_E1CA2(P34E8)-VP_P3_(-)GTT()NCS_pH2AX-cy3(R)_CD31-A488(G)_Dapi(B)_x20.tif	Threshold	28	2049	51.0771	167.246	61.0043	33.5878	0.920531	Blue	>10
3-4_E1CA2(P34E8)-VP_P3_(-)GTT()NCS_pH2AX-cy3(R)_CD31-A488(G)_Dapi(B)_x20.tif	Threshold	29	2013	50.6264	165.446	63.1236	31.8898	0.924152	Blue	>10
3-4_E1CA2(P34E8)-VP_P3_(-)GTT()NCS_pH2AX-cy3(R)_CD31-A488(G)_Dapi(B)_x20.tif	Threshold	30	1674	46.1671	147.92	50.6466	33.0526	0.961411	Blue	>10
3-4_E1CA2(P34E8)-VP_P3_(-)GTT()NCS_pH2AX-cy3(R)_CD31-A488(G)_Dapi(B)_x20.tif	Threshold	31	1886	49.0034	159.757	56.2231	33.5449	0.928604	Blue	>10
3-4_E1CA2(P34E8)-VP_P3_(-)GTT()NCS_pH2AX-cy3(R)_CD31-A488(G)_Dapi(B)_x20.tif	Threshold	32	2114	51.8809	176.592	65.2756	32.3858	0.851867	Blue	>10
3-4_E1CA2(P34E8)-VP_P3_(-)GTT()NCS_pH2AX-cy3(R)_CD31-A488(G)_Dapi(B)_x20.tif	Threshold	33	1240	39.7343	139.685	54.0336	22.9487	0.798602	Blue	>10
3-4_E1CA2(P34E8)-VP_P3_(-)GTT()NCS_pH2AX-cy3(R)_CD31-A488(G)_Dapi(B)_x20.tif	Threshold	34	1776	47.5528	155.505	55.7765	31.8414	0.922922	Blue	>10
3-4_E1CA2(P34E8)-VP_P3_(-)GTT()NCS_pH2AX-cy3(R)_CD31-A488(G)_Dapi(B)_x20.tif	Threshold	35	1936	49.6487	165.541	60.46	32.0212	0.887779	Blue	>10
3-4_E1CA2(P34E8)-VP_P3_(-)GTT()NCS_pH2AX-cy3(R)_CD31-A488(G)_Dapi(B)_x20.tif	Threshold	36	1249	39.8783	138.4	47.685	26.1927	0.819404	Blue	>10
3-5_E1CA2(P34E8)-VP_P3_(-)GTT()NCS_pH2AX-cy3(R)_CD31-A488(G)_Dapi(B)_x20.tif	Threshold	2	1331	41.1665	137.329	49.2657	27.0168	0.886876	Blue	8
3-5_E1CA2(P34E8)-VP_P3_(-)GTT()NCS_pH2AX-cy3(R)_CD31-A488(G)_Dapi(B)_x20.tif	Threshold	3	2882	60.5762	216.91	61.8845	46.5706	0.769739	Blue	9
3-5_E1CA2(P34E8)-VP_P3_(-)GTT()NCS_pH2AX-cy3(R)_CD31-A488(G)_Dapi(B)_x20.tif	Threshold	4	1777	47.5662	166.556	60.9278	29.1657	0.804962	Blue	8
3-5_E1CA2(P34E8)-VP_P3_(-)GTT()NCS_pH2AX-cy3(R)_CD31-A488(G)_Dapi(B)_x20.tif	Threshold	5	1185	38.8431	126.928	46.1877	25.6562	0.924296	Blue	8
3-5_E1CA2(P34E8)-VP_P3_(-)GTT()NCS_pH2AX-cy3(R)_CD31-A488(G)_Dapi(B)_x20.tif	Threshold	6	1558	44.5388	153.839	53.479	29.1329	0.827267	Blue	10
3-5_E1CA2(P34E8)-VP_P3_(-)GTT()NCS_pH2AX-cy3(R)_CD31-A488(G)_Dapi(B)_x20.tif	Threshold	7	1360	41.6126	134.743	46.8009	29.0593	0.94132	Blue	>10
3-5_E1CA2(P34E8)-VP_P3_(-)GTT()NCS_pH2AX-cy3(R)_CD31-A488(G)_Dapi(B)_x20.tif	Threshold	8	1750	47.2035	153.744	54.5304	32.0922	0.930367	Blue	>10
3-5_E1CA2(P34E8)-VP_P3_(-)GTT()NCS_pH2AX-cy3(R)_CD31-A488(G)_Dapi(B)_x20.tif	Threshold	9	2070	51.3382	171.364	62.7754	32.9747	0.885812	Blue	>10
3-5_E1CA2(P34E8)-VP_P3_(-)GTT()NCS_pH2AX-cy3(R)_CD31-A488(G)_Dapi(B)_x20.tif	Threshold	10	1066	36.8412	122.216	42.6168	25.0136	0.896832	Blue	7
3-5_E1CA2(P34E8)-VP_P3_(-)GTT()NCS_pH2AX-cy3(R)_CD31-A488(G)_Dapi(B)_x20.tif	Threshold	11	1021	36.0552	117.734	40.9984	24.9034	0.925624	Blue	7
3-5_E1CA2(P34E8)-VP_P3_(-)GTT()NCS_pH2AX-cy3(R)_CD31-A488(G)_Dapi(B)_x20.tif	Threshold	12	2113	51.8686	174.371	61.6639	34.2664	0.873297	Blue	10
3-5_E1CA2(P34E8)-VP_P3_(-)GTT()NCS_pH2AX-cy3(R)_CD31-A488(G)_Dapi(B)_x20.tif	Threshold	13	2257	53.6069	180.384	60.5413	37.2803	0.871652	Blue	>10
3-5_E1CA2(P34E8)-VP_P3_(-)GTT()NCS_pH2AX-cy3(R)_CD31-A488(G)_Dapi(B)_x20.tif	Threshold	14	1984	50.2604	168.682	60.55	32.7663	0.876217	Blue	>10
3-5_E1CA2(P34E8)-VP_P3_(-)GTT()NCS_pH2AX-cy3(R)_CD31-A488(G)_Dapi(B)_x20.tif	Threshold	15	1381	41.9326	136.409	48.7036	28.3552	0.932648	Blue	>10
3-5_E1CA2(P34E8)-VP_P3_(-)GTT()NCS_pH2AX-cy3(R)_CD31-A488(G)_Dapi(B)_x20.tif	Threshold	16	1960	49.9555	168.912	58.2772	33.6324	0.863262	Blue	>10
3-5_E1CA2(P34E8)-VP_P3_(-)GTT()NCS_pH2AX-cy3(R)_CD31-A488(G)_Dapi(B)_x20.tif	Threshold	17	1647	45.7933	151.713	53.3887	30.8492	0.899208	Blue	>10
3-5_E1CA2(P34E8)-VP_P3_(-)GTT()NCS_pH2AX-cy3(R)_CD31-A488(G)_Dapi(B)_x20.tif	Threshold	18	2323	54.3851	182.415	65.5614	35.4324	0.877276	Blue	>10
3-5_E1CA2(P34E8)-VP_P3_(-)GTT()NCS_pH2AX-cy3(R)_CD31-A488(G)_Dapi(B)_x20.tif	Threshold	19	2029	50.8272	175.846	66.114	30.6894	0.824566	Blue	>10
3-5_E1CA2(P34E8)-VP_P3_(-)GTT()NCS_pH2AX-cy3(R)_CD31-A488(G)_Dapi(B)_x20.tif	Threshold	21	2213	53.0818	176.592	63.3912	34.9102	0.89176	Blue	>10
3-5_E1CA2(P34E8)-VP_P3_(-)GTT()NCS_pH2AX-cy3(R)_CD31-A488(G)_Dapi(B)_x20.tif	Threshold	22	1519	43.9778	147.135	54.5951	27.823	0.88173	Blue	>10
3-5_E1CA2(P34E8)-VP_P3_(-)GTT()NCS_pH2AX-cy3(R)_CD31-A488(G)_Dapi(B)_x20.tif	Threshold	24	1434	42.7297	140.201	52.97	27.0719	0.91676	Blue	9
3-5_E1CA2(P34E8)-VP_P3_(-)GTT()NCS_pH2AX-cy3(R)_CD31-A488(G)_Dapi(B)_x20.tif	Threshold	25	1648	45.8072	155.735	59.305	27.7886	0.853877	Blue	>10
3-5_E1CA2(P34E8)-VP_P3_(-)GTT()NCS_pH2AX-cy3(R)_CD31-A488(G)_Dapi(B)_x20.tif	Threshold	26	2048	51.0646	168.682	59.944	34.1652	0.904483	Blue	>10
3-5_E1CA2(P34E8)-VP_P3_(-)GTT()NCS_pH2AX-cy3(R)_CD31-A488(G)_Dapi(B)_x20.tif	Threshold	27	1872	48.8211	160.773	56.4451	33.165	0.910105	Blue	>10
3-5_E1CA2(P34E8)-VP_P3_(-)GTT()NCS_pH2AX-cy3(R)_CD31-A488(G)_Dapi(B)_x20.tif	Threshold	28	1395	42.1446	137.884	48.8524	28.5554	0.922048	Blue	10
3-5_E1CA2(P34E8)-VP_P3_(-)GTT()NCS_pH2AX-cy3(R)_CD31-A488(G)_Dapi(B)_x20.tif	Threshold	29	1624	45.4724	147.46	54.1467	29.9926	0.938524	Blue	>10
3-5_E1CA2(P34E8)-VP_P3_(-)GTT()NCS_pH2AX-cy3(R)_CD31-A488(G)_Dapi(B)_x20.tif	Threshold	30	1491	43.5706	140.661	50.4724	29.5409	0.946975	Blue	>10
3-5_E1CA2(P34E8)-VP_P3_(-)GTT()NCS_pH2AX-cy3(R)_CD31-A488(G)_Dapi(B)_x20.tif	Threshold	31	2150	52.3208	176.727	57.8196	37.1846	0.865053	Blue	>10
3-5_E1CA2(P34E8)-VP_P3_(-)GTT()NCS_pH2AX-cy3(R)_CD31-A488(G)_Dapi(B)_x20.tif	Threshold	32	1810	48.0059	156.941	56.9055	31.8071	0.923456	Blue	>10
3-5_E1CA2(P34E8)-VP_P3_(-)GTT()NCS_pH2AX-cy3(R)_CD31-A488(G)_Dapi(B)_x20.tif	Threshold	33	2142	52.2234	171.364	62.7404	34.1407	0.916622	Blue	>10
3-5_E1CA2(P34E8)-VP_P3_(-)GTT()NCS_pH2AX-cy3(R)_CD31-A488(G)_Dapi(B)_x20.tif	Threshold	34	1740	47.0684	157.266	55.5653	31.3145	0.884073	Blue	10
3-5_E1CA2(P34E8)-VP_P3_(-)GTT()NCS_pH2AX-cy3(R)_CD31-A488(G)_Dapi(B)_x20.tif	Threshold	35	1496	43.6436	144.128	52.7373	28.367	0.90499	Blue	10
3-5_E1CA2(P34E8)-VP_P3_(-)GTT()NCS_pH2AX-cy3(R)_CD31-A488(G)_Dapi(B)_x20.tif	Threshold	36	1439	42.8041	142.232	50.9254	28.257	0.893873	Blue	>10
3-5_E1CA2(P34E8)-VP_P3_(-)GTT()NCS_pH2AX-cy3(R)_CD31-A488(G)_Dapi(B)_x20.tif	Threshold	37	861	33.1098	113.061	43.9543	19.5885	0.846428	Blue	6
4-1_E1CA2(P24114L3i)-VP_P3_(-)GTT()NCS_pH2AX-cy3(R)_CD31-A488(G)_Dapi(B)_x20.tif	Threshold	1	1947	49.7895	176.267	66	29.5	0.787471	Blue	9
4-1_E1CA2(P24114L3i)-VP_P3_(-)GTT()NCS_pH2AX-cy3(R)_CD31-A488(G)_Dapi(B)_x20.tif	Threshold	2	2219	53.1537	185.002	65.9432	33.6502	0.814735	Blue	>10
4-1_E1CA2(P24114L3i)-VP_P3_(-)GTT()NCS_pH2AX-cy3(R)_CD31-A488(G)_Dapi(B)_x20.tif	Threshold	3	2291	54.0092	190.325	65.6256	34.9102	0.794772	Blue	3
4-1_E1CA2(P24114L3i)-VP_P3_(-)GTT()NCS_pH2AX-cy3(R)_CD31-A488(G)_Dapi(B)_x20.tif	Threshold	4	2100	51.7088	180.424	62.6203	33.5355	0.810664	Blue	9
4-1_E1CA2(P24114L3i)-VP_P3_(-)GTT()NCS_pH2AX-cy3(R)_CD31-A488(G)_Dapi(B)_x20.tif	Threshold	6	2033	50.8773	177.052	59.2093	34.3358	0.814975	Blue	10
4-1_E1CA2(P24114L3i)-VP_P3_(-)GTT()NCS_pH2AX-cy3(R)_CD31-A488(G)_Dapi(B)_x20.tif	Threshold	9	994	35.5753	129.11	39.1944	25.3608	0.749332	Blue	5
4-1_E1CA2(P24114L3i)-VP_P3_(-)GTT()NCS_pH2AX-cy3(R)_CD31-A488(G)_Dapi(B)_x20.tif	Threshold	10	1112	37.6277	127.349	44.6818	24.8871	0.861636	Blue	9
4-1_E1CA2(P24114L3i)-VP_P3_(-)GTT()NCS_pH2AX-cy3(R)_CD31-A488(G)_Dapi(B)_x20.tif	Threshold	12	2286	53.9502	196.934	60.9777	37.4891	0.740707	Blue	>10
4-1_E1CA2(P24114L3i)-VP_P3_(-)GTT()NCS_pH2AX-cy3(R)_CD31-A488(G)_Dapi(B)_x20.tif	Threshold	13	3615	67.8437	279.101	105.181	34.3692	0.58317	Blue	>10
4-1_E1CA2(P24114L3i)-VP_P3_(-)GTT()NCS_pH2AX-cy3(R)_CD31-A488(G)_Dapi(B)_x20.tif	Threshold	14	2301	54.1269	189.674	63.8107	36.0598	0.803727	Blue	>10
4-1_E1CA2(P24114L3i)-VP_P3_(-)GTT()NCS_pH2AX-cy3(R)_CD31-A488(G)_Dapi(B)_x20.tif	Threshold	15	2047	51.0521	185.002	55.8472	36.6536	0.751583	Blue	>10
4-1_E1CA2(P24114L3i)-VP_P3_(-)GTT()NCS_pH2AX-cy3(R)_CD31-A488(G)_Dapi(B)_x20.tif	Threshold	16	1741	47.0819	166.001	59.8236	29.1022	0.79394	Blue	>10
4-1_E1CA2(P24114L3i)-VP_P3_(-)GTT()NCS_pH2AX-cy3(R)_CD31-A488(G)_Dapi(B)_x20.tif	Threshold	18	1691	46.4009	162.304	54.9328	30.7831	0.806669	Blue	>10
4-1_E1CA2(P24114L3i)-VP_P3_(-)GTT()NCS_pH2AX-cy3(R)_CD31-A488(G)_Dapi(B)_x20.tif	Threshold	19	2087	51.5485	167.342	58.805	35.4902	0.936535	Blue	>10
4-1_E1CA2(P24114L3i)-VP_P3_(-)GTT()NCS_pH2AX-cy3(R)_CD31-A488(G)_Dapi(B)_x20.tif	Threshold	20	1938	49.6743	204.423	77.0632	25.1482	0.58278	Blue	>10
4-1_E1CA2(P24114L3i)-VP_P3_(-)GTT()NCS_pH2AX-cy3(R)_CD31-A488(G)_Dapi(B)_x20.tif	Threshold	21	1690	46.3872	152.268	53.6064	31.5261	0.915966	Blue	>10
4-1_E1CA2(P24114L3i)-VP_P3_(-)GTT()NCS_pH2AX-cy3(R)_CD31-A488(G)_Dapi(B)_x20.tif	Threshold	23	1771	47.4859	167.802	62.7724	28.213	0.790379	Blue	10
4-1_E1CA2(P24114L3i)-VP_P3_(-)GTT()NCS_pH2AX-cy3(R)_CD31-A488(G)_Dapi(B)_x20.tif	Threshold	24	1823	48.178	172.379	48.94	37.2497	0.77095	Blue	>10
4-1_E1CA2(P24114L3i)-VP_P3_(-)GTT()NCS_pH2AX-cy3(R)_CD31-A488(G)_Dapi(B)_x20.tif	Threshold	25	2090	51.5856	198.274	68.727	30.4102	0.668071	Blue	>10
4-1_E1CA2(P24114L3i)-VP_P3_(-)GTT()NCS_pH2AX-cy3(R)_CD31-A488(G)_Dapi(B)_x20.tif	Threshold	28	2209	53.0338	217.696	81.8641	26.9838	0.585742	Blue	>10
4-1_E1CA2(P24114L3i)-VP_P3_(-)GTT()NCS_pH2AX-cy3(R)_CD31-A488(G)_Dapi(B)_x20.tif	Threshold	30	2019	50.7018	167.112	60.3622	33.4481	0.908517	Blue	>10
4-1_E1CA2(P24114L3i)-VP_P3_(-)GTT()NCS_pH2AX-cy3(R)_CD31-A488(G)_Dapi(B)_x20.tif	Threshold	31	2387	55.1291	225.51	84.5099	28.2452	0.589834	Blue	>10
4-1_E1CA2(P24114L3i)-VP_P3_(-)GTT()NCS_pH2AX-cy3(R)_CD31-A488(G)_Dapi(B)_x20.tif	Threshold	32	1944	49.7512	164.105	60.4636	32.1516	0.907118	Blue	>10
4-2_E1CA2(P24114L3i)-VP_P3_(-)GTT()NCS_pH2AX-cy3(R)_CD31-A488(G)_Dapi(B)_x20.tif	Threshold	1	633	28.3894	107.468	36.2919	17.4419	0.688745	Blue	0
4-2_E1CA2(P24114L3i)-VP_P3_(-)GTT()NCS_pH2AX-cy3(R)_CD31-A488(G)_Dapi(B)_x20.tif	Threshold	2	863	33.1482	129.015	45.5693	18.9382	0.651539	Blue	0
4-2_E1CA2(P24114L3i)-VP_P3_(-)GTT()NCS_pH2AX-cy3(R)_CD31-A488(G)_Dapi(B)_x20.tif	Threshold	7	2184	52.7329	174.371	62.7404	34.8101	0.902641	Blue	>10
4-2_E1CA2(P24114L3i)-VP_P3_(-)GTT()NCS_pH2AX-cy3(R)_CD31-A488(G)_Dapi(B)_x20.tif	Threshold	8	1757	47.2978	157.726	58.0065	30.2897	0.88751	Blue	4
4-2_E1CA2(P24114L3i)-VP_P3_(-)GTT()NCS_pH2AX-cy3(R)_CD31-A488(G)_Dapi(B)_x20.tif	Threshold	11	1718	46.7699	183.066	65.172	26.361	0.644196	Blue	8
4-2_E1CA2(P24114L3i)-VP_P3_(-)GTT()NCS_pH2AX-cy3(R)_CD31-A488(G)_Dapi(B)_x20.tif	Threshold	12	1700	46.5243	161.098	56.9477	29.852	0.82315	Blue	>10
4-2_E1CA2(P24114L3i)-VP_P3_(-)GTT()NCS_pH2AX-cy3(R)_CD31-A488(G)_Dapi(B)_x20.tif	Threshold	13	2253	53.5594	212.333	76.8491	29.3172	0.627968	Blue	9
4-2_E1CA2(P24114L3i)-VP_P3_(-)GTT()NCS_pH2AX-cy3(R)_CD31-A488(G)_Dapi(B)_x20.tif	Threshold	14	4176	72.9181	243.035	84.4923	49.4246	0.888447	Blue	>10
4-2_E1CA2(P24114L3i)-VP_P3_(-)GTT()NCS_pH2AX-cy3(R)_CD31-A488(G)_Dapi(B)_x20.tif	Threshold	15	2127	52.0402	191.341	60.5316	35.1387	0.730068	Blue	>10
4-2_E1CA2(P24114L3i)-VP_P3_(-)GTT()NCS_pH2AX-cy3(R)_CD31-A488(G)_Dapi(B)_x20.tif	Threshold	16	1743	47.109	171.039	52.0002	33.5191	0.748719	Blue	5
4-2_E1CA2(P24114L3i)-VP_P3_(-)GTT()NCS_pH2AX-cy3(R)_CD31-A488(G)_Dapi(B)_x20.tif	Threshold	19	2234	53.3331	173.815	61.9248	36.076	0.929216	Blue	>10
4-2_E1CA2(P24114L3i)-VP_P3_(-)GTT()NCS_pH2AX-cy3(R)_CD31-A488(G)_Dapi(B)_x20.tif	Threshold	20	2065	51.2761	203.963	74.1218	27.8595	0.623775	Blue	>10
4-2_E1CA2(P24114L3i)-VP_P3_(-)GTT()NCS_pH2AX-cy3(R)_CD31-A488(G)_Dapi(B)_x20.tif	Threshold	21	3058	62.3984	239.894	83.1858	36.7611	0.667743	Blue	>10
4-2_E1CA2(P24114L3i)-VP_P3_(-)GTT()NCS_pH2AX-cy3(R)_CD31-A488(G)_Dapi(B)_x20.tif	Threshold	22	2351	54.7118	213.673	75.8353	31.0014	0.647085	Blue	2
4-2_E1CA2(P24114L3i)-VP_P3_(-)GTT()NCS_pH2AX-cy3(R)_CD31-A488(G)_Dapi(B)_x20.tif	Threshold	23	2168	52.5393	187.453	52.1703	41.5562	0.775326	Blue	0
4-2_E1CA2(P24114L3i)-VP_P3_(-)GTT()NCS_pH2AX-cy3(R)_CD31-A488(G)_Dapi(B)_x20.tif	Threshold	24	2607	57.6137	216.871	72.4539	35.9815	0.696544	Blue	5
4-2_E1CA2(P24114L3i)-VP_P3_(-)GTT()NCS_pH2AX-cy3(R)_CD31-A488(G)_Dapi(B)_x20.tif	Threshold	25	2152	52.3451	182.741	66.374	32.4223	0.809808	Blue	>10
4-2_E1CA2(P24114L3i)-VP_P3_(-)GTT()NCS_pH2AX-cy3(R)_CD31-A488(G)_Dapi(B)_x20.tif	Threshold	27	1095	37.339	129.475	51.5347	21.2478	0.820827	Blue	>10
4-2_E1CA2(P24114L3i)-VP_P3_(-)GTT()NCS_pH2AX-cy3(R)_CD31-A488(G)_Dapi(B)_x20.tif	Threshold	28	1436	42.7595	137.75	47.857	30.0061	0.951006	Blue	10
4-2_E1CA2(P24114L3i)-VP_P3_(-)GTT()NCS_pH2AX-cy3(R)_CD31-A488(G)_Dapi(B)_x20.tif	Threshold	29	2134	52.1257	176.822	62.9824	33.8825	0.85769	Blue	>10
4-2_E1CA2(P24114L3i)-VP_P3_(-)GTT()NCS_pH2AX-cy3(R)_CD31-A488(G)_Dapi(B)_x20.tif	Threshold	33	1673	46.1533	153.704	50.9769	32.8188	0.889888	Blue	5
4-2_E1CA2(P24114L3i)-VP_P3_(-)GTT()NCS_pH2AX-cy3(R)_CD31-A488(G)_Dapi(B)_x20.tif	Threshold	34	2086	51.5362	169.373	64.2787	32.4524	0.913773	Blue	2
4-2_E1CA2(P24114L3i)-VP_P3_(-)GTT()NCS_pH2AX-cy3(R)_CD31-A488(G)_Dapi(B)_x20.tif	Threshold	35	2132	52.1013	170.253	59.8668	35.6124	0.924286	Blue	>10
4-2_E1CA2(P24114L3i)-VP_P3_(-)GTT()NCS_pH2AX-cy3(R)_CD31-A488(G)_Dapi(B)_x20.tif	Threshold	36	1532	44.1656	147	52.6196	29.1146	0.890907	Blue	3
4-2_E1CA2(P24114L3i)-VP_P3_(-)GTT()NCS_pH2AX-cy3(R)_CD31-A488(G)_Dapi(B)_x20.tif	Threshold	37	2097	51.6719	182.971	64.3857	32.5693	0.787128	Blue	>10
4-2_E1CA2(P24114L3i)-VP_P3_(-)GTT()NCS_pH2AX-cy3(R)_CD31-A488(G)_Dapi(B)_x20.tif	Threshold	40	4656	76.9948	287.796	94.7672	49.1309	0.706403	Blue	>10
4-2_E1CA2(P24114L3i)-VP_P3_(-)GTT()NCS_pH2AX-cy3(R)_CD31-A488(G)_Dapi(B)_x20.tif	Threshold	42	1779	47.593	162.074	63.8122	27.8787	0.851059	Blue	10
4-2_E1CA2(P24114L3i)-VP_P3_(-)GTT()NCS_pH2AX-cy3(R)_CD31-A488(G)_Dapi(B)_x20.tif	Threshold	43	1939	49.6871	184.867	60.2518	32.1816	0.712968	Blue	>10
4-2_E1CA2(P24114L3i)-VP_P3_(-)GTT()NCS_pH2AX-cy3(R)_CD31-A488(G)_Dapi(B)_x20.tif	Threshold	45	2312	54.2561	179.639	62.5827	36.9431	0.900324	Blue	>10
4-2_E1CA2(P24114L3i)-VP_P3_(-)GTT()NCS_pH2AX-cy3(R)_CD31-A488(G)_Dapi(B)_x20.tif	Threshold	47	2708	58.7191	240.909	90.5477	29.9069	0.586343	Blue	>10
4-2_E1CA2(P24114L3i)-VP_P3_(-)GTT()NCS_pH2AX-cy3(R)_CD31-A488(G)_Dapi(B)_x20.tif	Threshold	48	1246	39.8303	137.06	46.3398	26.8883	0.833507	Blue	7
4-3_E1CA2(P24114L3i)-VP_P3_(-)GTT()NCS_pH2AX-cy3(R)_CD31-A488(G)_Dapi(B)_x20.tif	Threshold	3	1536	44.2233	145.89	53.7729	28.5646	0.906886	Blue	0
4-3_E1CA2(P24114L3i)-VP_P3_(-)GTT()NCS_pH2AX-cy3(R)_CD31-A488(G)_Dapi(B)_x20.tif	Threshold	4	2049	51.0771	175.942	64.3197	31.8565	0.831792	Blue	>10
4-3_E1CA2(P24114L3i)-VP_P3_(-)GTT()NCS_pH2AX-cy3(R)_CD31-A488(G)_Dapi(B)_x20.tif	Threshold	5	1633	45.5982	166.691	51.8521	31.4934	0.738536	Blue	4
4-3_E1CA2(P24114L3i)-VP_P3_(-)GTT()NCS_pH2AX-cy3(R)_CD31-A488(G)_Dapi(B)_x20.tif	Threshold	6	2797	59.6762	233.92	83.4378	33.522	0.642347	Blue	>10
4-3_E1CA2(P24114L3i)-VP_P3_(-)GTT()NCS_pH2AX-cy3(R)_CD31-A488(G)_Dapi(B)_x20.tif	Threshold	7	1694	46.4421	150.602	51.0008	33.2152	0.938561	Blue	>10
4-3_E1CA2(P24114L3i)-VP_P3_(-)GTT()NCS_pH2AX-cy3(R)_CD31-A488(G)_Dapi(B)_x20.tif	Threshold	8	1588	44.9656	154.815	61.5394	25.8046	0.832599	Blue	>10
4-3_E1CA2(P24114L3i)-VP_P3_(-)GTT()NCS_pH2AX-cy3(R)_CD31-A488(G)_Dapi(B)_x20.tif	Threshold	10	2375	54.9904	190.46	70.3191	33.7746	0.822747	Blue	5
4-3_E1CA2(P24114L3i)-VP_P3_(-)GTT()NCS_pH2AX-cy3(R)_CD31-A488(G)_Dapi(B)_x20.tif	Threshold	11	2098	51.6842	171.134	62.1868	33.7371	0.900209	Blue	10
4-3_E1CA2(P24114L3i)-VP_P3_(-)GTT()NCS_pH2AX-cy3(R)_CD31-A488(G)_Dapi(B)_x20.tif	Threshold	12	791	31.7354	106.952	38.1173	20.7517	0.868982	Blue	5
4-3_E1CA2(P24114L3i)-VP_P3_(-)GTT()NCS_pH2AX-cy3(R)_CD31-A488(G)_Dapi(B)_x20.tif	Threshold	14	2346	54.6536	208.445	71.3359	32.8867	0.678507	Blue	>10
4-3_E1CA2(P24114L3i)-VP_P3_(-)GTT()NCS_pH2AX-cy3(R)_CD31-A488(G)_Dapi(B)_x20.tif	Threshold	16	2105	51.7704	171.689	64.0591	32.8603	0.897379	Blue	>10
4-3_E1CA2(P24114L3i)-VP_P3_(-)GTT()NCS_pH2AX-cy3(R)_CD31-A488(G)_Dapi(B)_x20.tif	Threshold	17	1828	48.244	167.572	60.0115	30.4608	0.818059	Blue	0
4-3_E1CA2(P24114L3i)-VP_P3_(-)GTT()NCS_pH2AX-cy3(R)_CD31-A488(G)_Dapi(B)_x20.tif	Threshold	18	2914	60.9116	203.963	74.1085	39.3207	0.880233	Blue	10
4-3_E1CA2(P24114L3i)-VP_P3_(-)GTT()NCS_pH2AX-cy3(R)_CD31-A488(G)_Dapi(B)_x20.tif	Threshold	19	2168	52.5393	185.652	70.642	30.69	0.79044	Blue	>10
4-3_E1CA2(P24114L3i)-VP_P3_(-)GTT()NCS_pH2AX-cy3(R)_CD31-A488(G)_Dapi(B)_x20.tif	Threshold	23	1898	49.159	162.304	57.8848	32.7893	0.905415	Blue	3
4-3_E1CA2(P24114L3i)-VP_P3_(-)GTT()NCS_pH2AX-cy3(R)_CD31-A488(G)_Dapi(B)_x20.tif	Threshold	24	4089	72.1545	255.102	91.0836	44.8928	0.789585	Blue	8
4-3_E1CA2(P24114L3i)-VP_P3_(-)GTT()NCS_pH2AX-cy3(R)_CD31-A488(G)_Dapi(B)_x20.tif	Threshold	25	2362	54.8397	185.422	66.3041	35.6237	0.863309	Blue	6
4-3_E1CA2(P24114L3i)-VP_P3_(-)GTT()NCS_pH2AX-cy3(R)_CD31-A488(G)_Dapi(B)_x20.tif	Threshold	27	1734	46.9872	154.394	58.27	29.758	0.914108	Blue	3
4-3_E1CA2(P24114L3i)-VP_P3_(-)GTT()NCS_pH2AX-cy3(R)_CD31-A488(G)_Dapi(B)_x20.tif	Threshold	28	1912	49.34	161.653	57.564	33.2152	0.919451	Blue	>10
4-3_E1CA2(P24114L3i)-VP_P3_(-)GTT()NCS_pH2AX-cy3(R)_CD31-A488(G)_Dapi(B)_x20.tif	Threshold	29	2311	54.2444	206.414	70.3633	32.8438	0.681602	Blue	>10
4-3_E1CA2(P24114L3i)-VP_P3_(-)GTT()NCS_pH2AX-cy3(R)_CD31-A488(G)_Dapi(B)_x20.tif	Threshold	31	2987	61.6698	220.702	62.7486	47.6027	0.770603	Blue	2
4-3_E1CA2(P24114L3i)-VP_P3_(-)GTT()NCS_pH2AX-cy3(R)_CD31-A488(G)_Dapi(B)_x20.tif	Threshold	32	2148	52.2964	167.667	59.308	36.2177	0.960172	Blue	0
4-3_E1CA2(P24114L3i)-VP_P3_(-)GTT()NCS_pH2AX-cy3(R)_CD31-A488(G)_Dapi(B)_x20.tif	Threshold	33	1564	44.6245	144.684	54.4497	28.7238	0.938877	Blue	3
4-3_E1CA2(P24114L3i)-VP_P3_(-)GTT()NCS_pH2AX-cy3(R)_CD31-A488(G)_Dapi(B)_x20.tif	Threshold	36	1511	43.8619	150.467	60.5077	24.972	0.83867	Blue	>10
4-3_E1CA2(P24114L3i)-VP_P3_(-)GTT()NCS_pH2AX-cy3(R)_CD31-A488(G)_Dapi(B)_x20.tif	Threshold	38	554	26.5589	104.461	37.429	14.8013	0.637989	Blue	2
4-4_E1CA2(P24114L3i)-VP_P3_(-)GTT()NCS_pH2AX-cy3(R)_CD31-A488(G)_Dapi(B)_x20.tif	Threshold	2	1324	41.0581	136.639	50.6448	26.1429	0.891146	Blue	2
4-4_E1CA2(P24114L3i)-VP_P3_(-)GTT()NCS_pH2AX-cy3(R)_CD31-A488(G)_Dapi(B)_x20.tif	Threshold	3	1954	49.879	162.994	59.2477	32.9802	0.924253	Blue	>10
4-4_E1CA2(P24114L3i)-VP_P3_(-)GTT()NCS_pH2AX-cy3(R)_CD31-A488(G)_Dapi(B)_x20.tif	Threshold	4	1698	46.4969	155.505	58.005	29.2733	0.882388	Blue	>10
4-4_E1CA2(P24114L3i)-VP_P3_(-)GTT()NCS_pH2AX-cy3(R)_CD31-A488(G)_Dapi(B)_x20.tif	Threshold	5	1669	46.0981	151.808	57.7141	28.9184	0.910075	Blue	4
4-4_E1CA2(P24114L3i)-VP_P3_(-)GTT()NCS_pH2AX-cy3(R)_CD31-A488(G)_Dapi(B)_x20.tif	Threshold	6	1602	45.1634	146.024	51.2525	31.257	0.944109	Blue	10
4-4_E1CA2(P24114L3i)-VP_P3_(-)GTT()NCS_pH2AX-cy3(R)_CD31-A488(G)_Dapi(B)_x20.tif	Threshold	7	1917	49.4045	161.979	59.8689	32.02	0.918156	Blue	>10
4-4_E1CA2(P24114L3i)-VP_P3_(-)GTT()NCS_pH2AX-cy3(R)_CD31-A488(G)_Dapi(B)_x20.tif	Threshold	8	1499	43.6874	141.217	48.2917	31.0405	0.944583	Blue	10
4-4_E1CA2(P24114L3i)-VP_P3_(-)GTT()NCS_pH2AX-cy3(R)_CD31-A488(G)_Dapi(B)_x20.tif	Threshold	9	1914	49.3658	165.446	54.8494	34.8956	0.878702	Blue	8
4-4_E1CA2(P24114L3i)-VP_P3_(-)GTT()NCS_pH2AX-cy3(R)_CD31-A488(G)_Dapi(B)_x20.tif	Threshold	10	1686	46.3323	154.069	56.6024	29.7867	0.892561	Blue	>10
4-4_E1CA2(P24114L3i)-VP_P3_(-)GTT()NCS_pH2AX-cy3(R)_CD31-A488(G)_Dapi(B)_x20.tif	Threshold	11	2275	53.8203	186.993	67.4041	33.7517	0.8176	Blue	>10
4-4_E1CA2(P24114L3i)-VP_P3_(-)GTT()NCS_pH2AX-cy3(R)_CD31-A488(G)_Dapi(B)_x20.tif	Threshold	12	2023	50.752	168.912	59.944	33.7482	0.89101	Blue	7
4-4_E1CA2(P24114L3i)-VP_P3_(-)GTT()NCS_pH2AX-cy3(R)_CD31-A488(G)_Dapi(B)_x20.tif	Threshold	13	2295	54.0563	183.986	64.6345	35.5074	0.851966	Blue	>10
4-4_E1CA2(P24114L3i)-VP_P3_(-)GTT()NCS_pH2AX-cy3(R)_CD31-A488(G)_Dapi(B)_x20.tif	Threshold	14	2009	50.5761	169.928	58.7986	34.1675	0.8743	Blue	>10
4-4_E1CA2(P24114L3i)-VP_P3_(-)GTT()NCS_pH2AX-cy3(R)_CD31-A488(G)_Dapi(B)_x20.tif	Threshold	15	2330	54.4669	180.424	64.6018	36.0671	0.899451	Blue	>10
4-4_E1CA2(P24114L3i)-VP_P3_(-)GTT()NCS_pH2AX-cy3(R)_CD31-A488(G)_Dapi(B)_x20.tif	Threshold	16	4103	72.2779	233.095	77.1564	53.1777	0.948958	Blue	>10
4-4_E1CA2(P24114L3i)-VP_P3_(-)GTT()NCS_pH2AX-cy3(R)_CD31-A488(G)_Dapi(B)_x20.tif	Threshold	17	2540	56.8685	185.652	67.8882	37.4145	0.926069	Blue	>10
4-4_E1CA2(P24114L3i)-VP_P3_(-)GTT()NCS_pH2AX-cy3(R)_CD31-A488(G)_Dapi(B)_x20.tif	Threshold	18	1910	49.3142	160.543	59.5502	32.0738	0.931242	Blue	>10
4-4_E1CA2(P24114L3i)-VP_P3_(-)GTT()NCS_pH2AX-cy3(R)_CD31-A488(G)_Dapi(B)_x20.tif	Threshold	19	2219	53.1537	178.718	67.1901	33.0257	0.873029	Blue	>10
4-4_E1CA2(P24114L3i)-VP_P3_(-)GTT()NCS_pH2AX-cy3(R)_CD31-A488(G)_Dapi(B)_x20.tif	Threshold	21	1680	46.2498	148.246	52.1564	32.2108	0.960627	Blue	>10
4-4_E1CA2(P24114L3i)-VP_P3_(-)GTT()NCS_pH2AX-cy3(R)_CD31-A488(G)_Dapi(B)_x20.tif	Threshold	22	2066	51.2885	170.483	63.2395	32.6695	0.893258	Blue	>10
4-4_E1CA2(P24114L3i)-VP_P3_(-)GTT()NCS_pH2AX-cy3(R)_CD31-A488(G)_Dapi(B)_x20.tif	Threshold	23	2274	53.8084	179.178	67.4031	33.7373	0.890079	Blue	>10
4-4_E1CA2(P24114L3i)-VP_P3_(-)GTT()NCS_pH2AX-cy3(R)_CD31-A488(G)_Dapi(B)_x20.tif	Threshold	25	1407	42.3255	145.199	52.6594	26.7189	0.838637	Blue	>10
4-4_E1CA2(P24114L3i)-VP_P3_(-)GTT()NCS_pH2AX-cy3(R)_CD31-A488(G)_Dapi(B)_x20.tif	Threshold	26	497	25.1555	111.49	44.6019	11.143	0.502453	Blue	3
4-5_E1CA2(P24114L3i)-VP_P3_(-)GTT()NCS_pH2AX-cy3(R)_CD31-A488(G)_Dapi(B)_x20.tif	Threshold	1	749	30.8813	120.97	43.1118	17.3734	0.643181	Blue	0
4-5_E1CA2(P24114L3i)-VP_P3_(-)GTT()NCS_pH2AX-cy3(R)_CD31-A488(G)_Dapi(B)_x20.tif	Threshold	2	2253	53.5594	177.703	62.072	36.2966	0.896565	Blue	5
4-5_E1CA2(P24114L3i)-VP_P3_(-)GTT()NCS_pH2AX-cy3(R)_CD31-A488(G)_Dapi(B)_x20.tif	Threshold	3	1766	47.4188	155.275	50.8185	34.7511	0.920446	Blue	5
4-5_E1CA2(P24114L3i)-VP_P3_(-)GTT()NCS_pH2AX-cy3(R)_CD31-A488(G)_Dapi(B)_x20.tif	Threshold	4	1801	47.8864	160.638	59.136	30.4552	0.877057	Blue	8
4-5_E1CA2(P24114L3i)-VP_P3_(-)GTT()NCS_pH2AX-cy3(R)_CD31-A488(G)_Dapi(B)_x20.tif	Threshold	5	1663	46.0152	154.624	59.31	28.0391	0.874072	Blue	7
4-5_E1CA2(P24114L3i)-VP_P3_(-)GTT()NCS_pH2AX-cy3(R)_CD31-A488(G)_Dapi(B)_x20.tif	Threshold	6	1730	46.933	158.147	59.5235	29.0642	0.86923	Blue	1
4-5_E1CA2(P24114L3i)-VP_P3_(-)GTT()NCS_pH2AX-cy3(R)_CD31-A488(G)_Dapi(B)_x20.tif	Threshold	7	1859	48.6513	166.326	62.0325	29.9682	0.844438	Blue	>10
4-5_E1CA2(P24114L3i)-VP_P3_(-)GTT()NCS_pH2AX-cy3(R)_CD31-A488(G)_Dapi(B)_x20.tif	Threshold	8	1762	47.3651	165.35	66.604	26.4549	0.809853	Blue	>10
4-5_E1CA2(P24114L3i)-VP_P3_(-)GTT()NCS_pH2AX-cy3(R)_CD31-A488(G)_Dapi(B)_x20.tif	Threshold	9	1893	49.0942	162.304	58.4539	32.3845	0.90303	Blue	>10
4-5_E1CA2(P24114L3i)-VP_P3_(-)GTT()NCS_pH2AX-cy3(R)_CD31-A488(G)_Dapi(B)_x20.tif	Threshold	11	2185	52.7449	221.488	85.0546	25.6894	0.559708	Blue	>10
4-5_E1CA2(P24114L3i)-VP_P3_(-)GTT()NCS_pH2AX-cy3(R)_CD31-A488(G)_Dapi(B)_x20.tif	Threshold	12	1978	50.1843	173.49	59.1816	33.4226	0.825823	Blue	>10
4-5_E1CA2(P24114L3i)-VP_P3_(-)GTT()NCS_pH2AX-cy3(R)_CD31-A488(G)_Dapi(B)_x20.tif	Threshold	13	3444	66.2196	243.265	76.7734	44.8593	0.731328	Blue	>10
4-5_E1CA2(P24114L3i)-VP_P3_(-)GTT()NCS_pH2AX-cy3(R)_CD31-A488(G)_Dapi(B)_x20.tif	Threshold	14	1972	50.1082	169.928	64.7818	30.4406	0.858198	Blue	>10
4-5_E1CA2(P24114L3i)-VP_P3_(-)GTT()NCS_pH2AX-cy3(R)_CD31-A488(G)_Dapi(B)_x20.tif	Threshold	15	2049	51.0771	178.298	70.4053	29.1029	0.809953	Blue	>10
4-5_E1CA2(P24114L3i)-VP_P3_(-)GTT()NCS_pH2AX-cy3(R)_CD31-A488(G)_Dapi(B)_x20.tif	Threshold	16	1878	48.8993	179.964	57.0817	32.9002	0.728677	Blue	>10
4-5_E1CA2(P24114L3i)-VP_P3_(-)GTT()NCS_pH2AX-cy3(R)_CD31-A488(G)_Dapi(B)_x20.tif	Threshold	17	2153	52.3573	179.408	60.9068	35.3491	0.840558	Blue	10
4-5_E1CA2(P24114L3i)-VP_P3_(-)GTT()NCS_pH2AX-cy3(R)_CD31-A488(G)_Dapi(B)_x20.tif	Threshold	19	2066	51.2885	195.918	67.2277	30.7314	0.67638	Blue	8
4-5_E1CA2(P24114L3i)-VP_P3_(-)GTT()NCS_pH2AX-cy3(R)_CD31-A488(G)_Dapi(B)_x20.tif	Threshold	20	2188	52.7811	173.815	62.1916	35.1816	0.910082	Blue	5
4-5_E1CA2(P24114L3i)-VP_P3_(-)GTT()NCS_pH2AX-cy3(R)_CD31-A488(G)_Dapi(B)_x20.tif	Threshold	22	2048	51.0646	169.468	63.371	32.3176	0.896118	Blue	8
4-5_E1CA2(P24114L3i)-VP_P3_(-)GTT()NCS_pH2AX-cy3(R)_CD31-A488(G)_Dapi(B)_x20.tif	Threshold	23	2028	50.8147	164.565	59.5502	34.0553	0.94103	Blue	1
4-5_E1CA2(P24114L3i)-VP_P3_(-)GTT()NCS_pH2AX-cy3(R)_CD31-A488(G)_Dapi(B)_x20.tif	Threshold	27	2338	54.5604	179.408	62.655	37.3155	0.912785	Blue	2
4-5_E1CA2(P24114L3i)-VP_P3_(-)GTT()NCS_pH2AX-cy3(R)_CD31-A488(G)_Dapi(B)_x20.tif	Threshold	28	1748	47.1765	197.91	75.9352	23.0196	0.560812	Blue	8
4-5_E1CA2(P24114L3i)-VP_P3_(-)GTT()NCS_pH2AX-cy3(R)_CD31-A488(G)_Dapi(B)_x20.tif	Threshold	29	2708	58.7191	193.467	68.7144	39.4095	0.909172	Blue	3
4-5_E1CA2(P24114L3i)-VP_P3_(-)GTT()NCS_pH2AX-cy3(R)_CD31-A488(G)_Dapi(B)_x20.tif	Threshold	30	2284	53.9266	206.74	71.3655	32.0042	0.67152	Blue	>10
4-5_E1CA2(P24114L3i)-VP_P3_(-)GTT()NCS_pH2AX-cy3(R)_CD31-A488(G)_Dapi(B)_x20.tif	Threshold	31	2356	54.77	192.356	67.0952	35.1143	0.800154	Blue	8
4-5_E1CA2(P24114L3i)-VP_P3_(-)GTT()NCS_pH2AX-cy3(R)_CD31-A488(G)_Dapi(B)_x20.tif	Threshold	32	1623	45.4584	154.624	58.7068	27.6459	0.853048	Blue	>10
4-5_E1CA2(P24114L3i)-VP_P3_(-)GTT()NCS_pH2AX-cy3(R)_CD31-A488(G)_Dapi(B)_x20.tif	Threshold	34	2397	55.2445	188.104	63.7984	37.5715	0.851301	Blue	>10
4-5_E1CA2(P24114L3i)-VP_P3_(-)GTT()NCS_pH2AX-cy3(R)_CD31-A488(G)_Dapi(B)_x20.tif	Threshold	36	1715	46.7291	152.689	54.4877	31.475	0.924402	Blue	3
5-1_E1CA2(P34E8)-VP_P3_(-)GTT()NCS_pDNAPK-cy3(R)_CD31-A488(G)_Dapi(B)_x20.tif	Threshold	1	1398	42.1899	169.333	62.1854	22.4812	0.61268	Blue	0
5-1_E1CA2(P34E8)-VP_P3_(-)GTT()NCS_pDNAPK-cy3(R)_CD31-A488(G)_Dapi(B)_x20.tif	Threshold	2	726	30.4035	110.474	33.6839	21.5533	0.74752	Blue	0
5-1_E1CA2(P34E8)-VP_P3_(-)GTT()NCS_pDNAPK-cy3(R)_CD31-A488(G)_Dapi(B)_x20.tif	Threshold	3	1955	49.8917	172.475	59.2536	32.9938	0.825859	Blue	0
5-1_E1CA2(P34E8)-VP_P3_(-)GTT()NCS_pDNAPK-cy3(R)_CD31-A488(G)_Dapi(B)_x20.tif	Threshold	4	815	32.2132	116.202	34.4297	23.6714	0.75847	Blue	5
5-1_E1CA2(P34E8)-VP_P3_(-)GTT()NCS_pDNAPK-cy3(R)_CD31-A488(G)_Dapi(B)_x20.tif	Threshold	7	1237	39.6862	134.322	52.8549	23.4037	0.861556	Blue	0
5-1_E1CA2(P34E8)-VP_P3_(-)GTT()NCS_pDNAPK-cy3(R)_CD31-A488(G)_Dapi(B)_x20.tif	Threshold	15	903	33.9077	132.061	46.6906	19.3401	0.650648	Blue	0
5-1_E1CA2(P34E8)-VP_P3_(-)GTT()NCS_pDNAPK-cy3(R)_CD31-A488(G)_Dapi(B)_x20.tif	Threshold	16	847	32.8395	111.165	36.6094	23.1361	0.861312	Blue	0
5-1_E1CA2(P34E8)-VP_P3_(-)GTT()NCS_pDNAPK-cy3(R)_CD31-A488(G)_Dapi(B)_x20.tif	Threshold	21	1096	37.356	125.262	45.1023	24.3003	0.877768	Blue	0
5-1_E1CA2(P34E8)-VP_P3_(-)GTT()NCS_pDNAPK-cy3(R)_CD31-A488(G)_Dapi(B)_x20.tif	Threshold	25	1306	40.7781	135.433	50.2039	26.0139	0.894755	Blue	2
5-1_E1CA2(P34E8)-VP_P3_(-)GTT()NCS_pDNAPK-cy3(R)_CD31-A488(G)_Dapi(B)_x20.tif	Threshold	27	998	35.6468	144.874	53.9324	18.5046	0.597529	Blue	9
5-1_E1CA2(P34E8)-VP_P3_(-)GTT()NCS_pDNAPK-cy3(R)_CD31-A488(G)_Dapi(B)_x20.tif	Threshold	29	1290	40.5275	136.314	51.157	25.2165	0.872411	Blue	2
5-1_E1CA2(P34E8)-VP_P3_(-)GTT()NCS_pDNAPK-cy3(R)_CD31-A488(G)_Dapi(B)_x20.tif	Threshold	30	1606	45.2197	148.706	55.6411	28.8636	0.91264	Blue	4	diffuse
5-1_E1CA2(P34E8)-VP_P3_(-)GTT()NCS_pDNAPK-cy3(R)_CD31-A488(G)_Dapi(B)_x20.tif	Threshold	31	774	31.3925	112.41	32.0712	24.1338	0.769734	Blue	4
5-1_E1CA2(P34E8)-VP_P3_(-)GTT()NCS_pDNAPK-cy3(R)_CD31-A488(G)_Dapi(B)_x20.tif	Threshold	32	837	32.6451	114.306	40.05	20.8989	0.805001	Blue	5
5-1_E1CA2(P34E8)-VP_P3_(-)GTT()NCS_pDNAPK-cy3(R)_CD31-A488(G)_Dapi(B)_x20.tif	Threshold	33	1151	38.2818	135.854	35.5483	32.3785	0.783688	Blue	>10	diffuse
5-1_E1CA2(P34E8)-VP_P3_(-)GTT()NCS_pDNAPK-cy3(R)_CD31-A488(G)_Dapi(B)_x20.tif	Threshold	34	1272	40.2438	136.774	51.2187	24.8347	0.85446	Blue	5	diffuse
5-1_E1CA2(P34E8)-VP_P3_(-)GTT()NCS_pDNAPK-cy3(R)_CD31-A488(G)_Dapi(B)_x20.tif	Threshold	35	1464	43.1743	143.017	49.0066	29.8735	0.899442	Blue	3	diffuse
5-1_E1CA2(P34E8)-VP_P3_(-)GTT()NCS_pDNAPK-cy3(R)_CD31-A488(G)_Dapi(B)_x20.tif	Threshold	36	762	31.1482	114.076	35.6839	21.3542	0.735827	Blue	3
5-1_E1CA2(P34E8)-VP_P3_(-)GTT()NCS_pDNAPK-cy3(R)_CD31-A488(G)_Dapi(B)_x20.tif	Threshold	37	1515	43.9199	149.261	55.9162	27.0941	0.854533	Blue	8	diffuse
5-1_E1CA2(P34E8)-VP_P3_(-)GTT()NCS_pDNAPK-cy3(R)_CD31-A488(G)_Dapi(B)_x20.tif	Threshold	38	1013	35.9137	128.729	36.9467	27.4179	0.768184	Blue	8
5-1_E1CA2(P34E8)-VP_P3_(-)GTT()NCS_pDNAPK-cy3(R)_CD31-A488(G)_Dapi(B)_x20.tif	Threshold	39	820	32.3119	114.957	31.1767	26.3017	0.779748	Blue	5	diffuse
5-1_E1CA2(P34E8)-VP_P3_(-)GTT()NCS_pDNAPK-cy3(R)_CD31-A488(G)_Dapi(B)_x20.tif	Threshold	40	830	32.5083	152.633	63.1791	13.1372	0.447705	Blue	4
5-1_E1CA2(P34E8)-VP_P3_(-)GTT()NCS_pDNAPK-cy3(R)_CD31-A488(G)_Dapi(B)_x20.tif	Threshold	41	1635	45.6262	158.186	58.7044	27.8514	0.821087	Blue	7	diffuse
5-1_E1CA2(P34E8)-VP_P3_(-)GTT()NCS_pDNAPK-cy3(R)_CD31-A488(G)_Dapi(B)_x20.tif	Threshold	42	1847	48.4941	167.016	56.2231	32.8513	0.832068	Blue	9
5-1_E1CA2(P34E8)-VP_P3_(-)GTT()NCS_pDNAPK-cy3(R)_CD31-A488(G)_Dapi(B)_x20.tif	Threshold	43	1624	45.4724	161.749	43.7782	37.0961	0.780036	Blue	6	diffuse
5-1_E1CA2(P34E8)-VP_P3_(-)GTT()NCS_pDNAPK-cy3(R)_CD31-A488(G)_Dapi(B)_x20.tif	Threshold	44	1176	38.6953	130.3	47.9581	24.5214	0.870419	Blue	3	diffuse
5-1_E1CA2(P34E8)-VP_P3_(-)GTT()NCS_pDNAPK-cy3(R)_CD31-A488(G)_Dapi(B)_x20.tif	Threshold	45	1804	47.9262	166.001	57.0406	31.6266	0.82267	Blue	5	diffuse
5-1_E1CA2(P34E8)-VP_P3_(-)GTT()NCS_pDNAPK-cy3(R)_CD31-A488(G)_Dapi(B)_x20.tif	Threshold	46	1394	42.1295	142.462	53.6313	25.9923	0.863126	Blue	6	diffuse
5-1_E1CA2(P34E8)-VP_P3_(-)GTT()NCS_pDNAPK-cy3(R)_CD31-A488(G)_Dapi(B)_x20.tif	Threshold	47	2192	52.8294	181.305	67.1835	32.6271	0.837978	Blue	5	diffuse
5-1_E1CA2(P34E8)-VP_P3_(-)GTT()NCS_pDNAPK-cy3(R)_CD31-A488(G)_Dapi(B)_x20.tif	Threshold	48	1471	43.2774	149.721	53.8892	27.2967	0.824624	Blue	9	diffuse
5-1_E1CA2(P34E8)-VP_P3_(-)GTT()NCS_pDNAPK-cy3(R)_CD31-A488(G)_Dapi(B)_x20.tif	Threshold	49	1330	41.151	137.004	49.4158	26.9145	0.890423	Blue	6	diffuse
5-1_E1CA2(P34E8)-VP_P3_(-)GTT()NCS_pDNAPK-cy3(R)_CD31-A488(G)_Dapi(B)_x20.tif	Threshold	50	1270	40.2121	134.187	51.3558	24.7294	0.886318	Blue	5	diffuse
5-1_E1CA2(P34E8)-VP_P3_(-)GTT()NCS_pDNAPK-cy3(R)_CD31-A488(G)_Dapi(B)_x20.tif	Threshold	51	1471	43.2774	151.943	58.2014	25.2743	0.800687	Blue	9	diffuse
5-1_E1CA2(P34E8)-VP_P3_(-)GTT()NCS_pDNAPK-cy3(R)_CD31-A488(G)_Dapi(B)_x20.tif	Threshold	52	1151	38.2818	126.928	45.9454	25.0515	0.897776	Blue	8	diffuse
5-1_E1CA2(P34E8)-VP_P3_(-)GTT()NCS_pDNAPK-cy3(R)_CD31-A488(G)_Dapi(B)_x20.tif	Threshold	54	1287	40.4804	144.033	39.1053	32.9112	0.779588	Blue	5	diffuse
5-1_E1CA2(P34E8)-VP_P3_(-)GTT()NCS_pDNAPK-cy3(R)_CD31-A488(G)_Dapi(B)_x20.tif	Threshold	55	1106	37.526	131.871	51.5644	21.4489	0.799223	Blue	>10	diffuse
5-1_E1CA2(P34E8)-VP_P3_(-)GTT()NCS_pDNAPK-cy3(R)_CD31-A488(G)_Dapi(B)_x20.tif	Threshold	56	1819	48.1251	166.001	59.0757	30.791	0.82951	Blue	8
5-1_E1CA2(P34E8)-VP_P3_(-)GTT()NCS_pDNAPK-cy3(R)_CD31-A488(G)_Dapi(B)_x20.tif	Threshold	57	1237	39.6862	147.46	47.912	25.8182	0.714874	Blue	6	diffuse
5-1_E1CA2(P34E8)-VP_P3_(-)GTT()NCS_pDNAPK-cy3(R)_CD31-A488(G)_Dapi(B)_x20.tif	Threshold	58	1183	38.8103	134.053	50.6438	23.3592	0.827262	Blue	3	diffuse
5-1_E1CA2(P34E8)-VP_P3_(-)GTT()NCS_pDNAPK-cy3(R)_CD31-A488(G)_Dapi(B)_x20.tif	Threshold	59	1130	37.931	128.785	49.0202	23.0517	0.856166	Blue	8	diffuse
5-2_E1CA2(P34E8)-VP_P3_(-)GTT()NCS_pDNAPK-cy3(R)_CD31-A488(G)_Dapi(B)_x20.tif	Threshold	1	685	29.5325	99.8831	37.6186	18.2091	0.862812	Blue	5
5-2_E1CA2(P34E8)-VP_P3_(-)GTT()NCS_pDNAPK-cy3(R)_CD31-A488(G)_Dapi(B)_x20.tif	Threshold	7	1320	40.9961	147.69	43.5012	30.344	0.760466	Blue	10
5-2_E1CA2(P34E8)-VP_P3_(-)GTT()NCS_pDNAPK-cy3(R)_CD31-A488(G)_Dapi(B)_x20.tif	Threshold	14	1366	41.7043	143.343	52.4746	26.0316	0.835428	Blue	>10	diffuse
5-2_E1CA2(P34E8)-VP_P3_(-)GTT()NCS_pDNAPK-cy3(R)_CD31-A488(G)_Dapi(B)_x20.tif	Threshold	15	827	32.4495	120.32	38.9006	21.2593	0.717862	Blue	6
5-2_E1CA2(P34E8)-VP_P3_(-)GTT()NCS_pDNAPK-cy3(R)_CD31-A488(G)_Dapi(B)_x20.tif	Threshold	16	704	29.9393	104.921	37.2326	18.9082	0.803635	Blue	8
5-2_E1CA2(P34E8)-VP_P3_(-)GTT()NCS_pDNAPK-cy3(R)_CD31-A488(G)_Dapi(B)_x20.tif	Threshold	17	1437	42.7744	165.255	57.7401	24.8874	0.661238	Blue	10
5-2_E1CA2(P34E8)-VP_P3_(-)GTT()NCS_pDNAPK-cy3(R)_CD31-A488(G)_Dapi(B)_x20.tif	Threshold	18	1065	36.8239	128	45.653	23.3281	0.81685	Blue	8
5-2_E1CA2(P34E8)-VP_P3_(-)GTT()NCS_pDNAPK-cy3(R)_CD31-A488(G)_Dapi(B)_x20.tif	Threshold	19	1920	49.4431	173.911	59.2093	32.4273	0.797735	Blue	9
5-2_E1CA2(P34E8)-VP_P3_(-)GTT()NCS_pDNAPK-cy3(R)_CD31-A488(G)_Dapi(B)_x20.tif	Threshold	21	1609	45.2619	152.498	55.7067	28.8834	0.869436	Blue	>10
5-2_E1CA2(P34E8)-VP_P3_(-)GTT()NCS_pDNAPK-cy3(R)_CD31-A488(G)_Dapi(B)_x20.tif	Threshold	28	1512	43.8764	192.681	76.6024	19.7383	0.511779	Blue	>10
5-2_E1CA2(P34E8)-VP_P3_(-)GTT()NCS_pDNAPK-cy3(R)_CD31-A488(G)_Dapi(B)_x20.tif	Threshold	30	1349	41.4439	135.528	46.3081	29.131	0.922916	Blue	>10
5-2_E1CA2(P34E8)-VP_P3_(-)GTT()NCS_pDNAPK-cy3(R)_CD31-A488(G)_Dapi(B)_x20.tif	Threshold	32	496	25.1302	107.047	41.6006	11.9229	0.543929	Blue	6
5-2_E1CA2(P34E8)-VP_P3_(-)GTT()NCS_pDNAPK-cy3(R)_CD31-A488(G)_Dapi(B)_x20.tif	Threshold	33	610	27.8689	114.862	43.3637	14.0671	0.581019	Blue	6
5-2_E1CA2(P34E8)-VP_P3_(-)GTT()NCS_pDNAPK-cy3(R)_CD31-A488(G)_Dapi(B)_x20.tif	Threshold	34	1719	46.7835	155.965	59.0048	29.1332	0.888038	Blue	>10
5-2_E1CA2(P34E8)-VP_P3_(-)GTT()NCS_pDNAPK-cy3(R)_CD31-A488(G)_Dapi(B)_x20.tif	Threshold	35	1027	36.161	153.609	59.5618	17.2426	0.546951	Blue	10
5-2_E1CA2(P34E8)-VP_P3_(-)GTT()NCS_pDNAPK-cy3(R)_CD31-A488(G)_Dapi(B)_x20.tif	Threshold	36	1803	47.913	178.853	58.7232	30.7034	0.708292	Blue	>10
5-2_E1CA2(P34E8)-VP_P3_(-)GTT()NCS_pDNAPK-cy3(R)_CD31-A488(G)_Dapi(B)_x20.tif	Threshold	37	1769	47.459	172.284	52.3507	33.7913	0.748941	Blue	>10
5-2_E1CA2(P34E8)-VP_P3_(-)GTT()NCS_pDNAPK-cy3(R)_CD31-A488(G)_Dapi(B)_x20.tif	Threshold	38	1901	49.1978	166.326	58.7044	32.3826	0.863516	Blue	>10
5-2_E1CA2(P34E8)-VP_P3_(-)GTT()NCS_pDNAPK-cy3(R)_CD31-A488(G)_Dapi(B)_x20.tif	Threshold	39	2125	52.0157	178.068	67.4826	31.4896	0.842167	Blue	>10
5-2_E1CA2(P34E8)-VP_P3_(-)GTT()NCS_pDNAPK-cy3(R)_CD31-A488(G)_Dapi(B)_x20.tif	Threshold	40	1609	45.2619	156.846	60.4782	26.6046	0.821904	Blue	>10
5-2_E1CA2(P34E8)-VP_P3_(-)GTT()NCS_pDNAPK-cy3(R)_CD31-A488(G)_Dapi(B)_x20.tif	Threshold	41	1739	47.0549	201.281	78.4829	22.1577	0.53939	Blue	>10
5-2_E1CA2(P34E8)-VP_P3_(-)GTT()NCS_pDNAPK-cy3(R)_CD31-A488(G)_Dapi(B)_x20.tif	Threshold	42	2050	51.0895	174.926	64.5676	31.7497	0.841888	Blue	2
5-2_E1CA2(P34E8)-VP_P3_(-)GTT()NCS_pDNAPK-cy3(R)_CD31-A488(G)_Dapi(B)_x20.tif	Threshold	44	518	25.6815	94.5201	29.9844	17.2757	0.728604	Blue	>10
5-2_E1CA2(P34E8)-VP_P3_(-)GTT()NCS_pDNAPK-cy3(R)_CD31-A488(G)_Dapi(B)_x20.tif	Threshold	45	1080	37.0823	128.46	43.1985	25.0009	0.822432	Blue	>10
5-2_E1CA2(P34E8)-VP_P3_(-)GTT()NCS_pDNAPK-cy3(R)_CD31-A488(G)_Dapi(B)_x20.tif	Threshold	46	837	32.6451	113.616	42.4338	19.7248	0.814809	Blue	>10
5-2_E1CA2(P34E8)-VP_P3_(-)GTT()NCS_pDNAPK-cy3(R)_CD31-A488(G)_Dapi(B)_x20.tif	Threshold	47	1365	41.689	146.12	52.6193	25.9411	0.803389	Blue	>10
5-2_E1CA2(P34E8)-VP_P3_(-)GTT()NCS_pDNAPK-cy3(R)_CD31-A488(G)_Dapi(B)_x20.tif	Threshold	48	618	28.0511	97.1063	36.5131	16.9254	0.823575	Blue	9
5-2_E1CA2(P34E8)-VP_P3_(-)GTT()NCS_pDNAPK-cy3(R)_CD31-A488(G)_Dapi(B)_x20.tif	Threshold	49	1464	43.1743	138.765	45.5935	32.1098	0.955411	Blue	>10
5-2_E1CA2(P34E8)-VP_P3_(-)GTT()NCS_pDNAPK-cy3(R)_CD31-A488(G)_Dapi(B)_x20.tif	Threshold	50	2006	50.5383	193.141	66.3263	30.2444	0.675756	Blue	>10
5-3_E1CA2(P34E8)-VP_P3_(-)GTT()NCS_pDNAPK-cy3(R)_CD31-A488(G)_Dapi(B)_x20.tif	Threshold	1	1314	40.9028	163.835	60.0278	21.8899	0.615163	Blue	1
5-3_E1CA2(P34E8)-VP_P3_(-)GTT()NCS_pDNAPK-cy3(R)_CD31-A488(G)_Dapi(B)_x20.tif	Threshold	2	1196	39.023	132.751	45.6505	26.1991	0.85283	Blue	10
5-3_E1CA2(P34E8)-VP_P3_(-)GTT()NCS_pDNAPK-cy3(R)_CD31-A488(G)_Dapi(B)_x20.tif	Threshold	3	1303	40.7312	136.409	51.989	25.063	0.879972	Blue	7
5-3_E1CA2(P34E8)-VP_P3_(-)GTT()NCS_pDNAPK-cy3(R)_CD31-A488(G)_Dapi(B)_x20.tif	Threshold	7	1353	41.5053	229.667	101.504	13.3295	0.322337	Blue	>10
5-3_E1CA2(P34E8)-VP_P3_(-)GTT()NCS_pDNAPK-cy3(R)_CD31-A488(G)_Dapi(B)_x20.tif	Threshold	8	556	26.6068	110.514	42.0275	13.2294	0.572072	Blue	8
5-3_E1CA2(P34E8)-VP_P3_(-)GTT()NCS_pDNAPK-cy3(R)_CD31-A488(G)_Dapi(B)_x20.tif	Threshold	9	509	25.4574	108.943	42.4932	11.9784	0.538925	Blue	7
5-3_E1CA2(P34E8)-VP_P3_(-)GTT()NCS_pDNAPK-cy3(R)_CD31-A488(G)_Dapi(B)_x20.tif	Threshold	10	1204	39.1533	132.291	48.5178	24.8156	0.864517	Blue	10
5-3_E1CA2(P34E8)-VP_P3_(-)GTT()NCS_pDNAPK-cy3(R)_CD31-A488(G)_Dapi(B)_x20.tif	Threshold	12	1042	36.4241	131.411	38.9599	26.7455	0.758257	Blue	6
5-3_E1CA2(P34E8)-VP_P3_(-)GTT()NCS_pDNAPK-cy3(R)_CD31-A488(G)_Dapi(B)_x20.tif	Threshold	13	1310	40.8405	149.817	47.088	27.8202	0.733435	Blue	>10
5-3_E1CA2(P34E8)-VP_P3_(-)GTT()NCS_pDNAPK-cy3(R)_CD31-A488(G)_Dapi(B)_x20.tif	Threshold	14	1642	45.7237	148.246	54.847	29.9378	0.938899	Blue	>10
5-3_E1CA2(P34E8)-VP_P3_(-)GTT()NCS_pDNAPK-cy3(R)_CD31-A488(G)_Dapi(B)_x20.tif	Threshold	15	1547	44.3813	149.356	56.33	27.4632	0.87147	Blue	>10
5-3_E1CA2(P34E8)-VP_P3_(-)GTT()NCS_pDNAPK-cy3(R)_CD31-A488(G)_Dapi(B)_x20.tif	Threshold	16	1252	39.9261	133.632	49.0161	25.5426	0.881034	Blue	>10
5-3_E1CA2(P34E8)-VP_P3_(-)GTT()NCS_pDNAPK-cy3(R)_CD31-A488(G)_Dapi(B)_x20.tif	Threshold	17	1151	38.2818	127.158	41.7173	27.5905	0.894531	Blue	>10	diffuse
5-3_E1CA2(P34E8)-VP_P3_(-)GTT()NCS_pDNAPK-cy3(R)_CD31-A488(G)_Dapi(B)_x20.tif	Threshold	18	1537	44.2376	172.609	61.1836	25.1211	0.648268	Blue	>10
5-3_E1CA2(P34E8)-VP_P3_(-)GTT()NCS_pDNAPK-cy3(R)_CD31-A488(G)_Dapi(B)_x20.tif	Threshold	19	1187	38.8759	140.526	42.0041	28.2592	0.755343	Blue	>10
5-3_E1CA2(P34E8)-VP_P3_(-)GTT()NCS_pDNAPK-cy3(R)_CD31-A488(G)_Dapi(B)_x20.tif	Threshold	20	717	30.2144	122.676	45.6219	15.7162	0.598701	Blue	10
5-3_E1CA2(P34E8)-VP_P3_(-)GTT()NCS_pDNAPK-cy3(R)_CD31-A488(G)_Dapi(B)_x20.tif	Threshold	21	928	34.3739	137.06	49.9519	18.5779	0.620782	Blue	>10
5-3_E1CA2(P34E8)-VP_P3_(-)GTT()NCS_pDNAPK-cy3(R)_CD31-A488(G)_Dapi(B)_x20.tif	Threshold	22	1151	38.2818	130.721	51.604	22.3045	0.846442	Blue	>10
5-3_E1CA2(P34E8)-VP_P3_(-)GTT()NCS_pDNAPK-cy3(R)_CD31-A488(G)_Dapi(B)_x20.tif	Threshold	23	1636	45.6401	156.616	60.1344	27.2057	0.838153	Blue	10
5-3_E1CA2(P34E8)-VP_P3_(-)GTT()NCS_pDNAPK-cy3(R)_CD31-A488(G)_Dapi(B)_x20.tif	Threshold	24	1909	49.3013	162.994	56.0776	34.0421	0.902968	Blue	>10
5-3_E1CA2(P34E8)-VP_P3_(-)GTT()NCS_pDNAPK-cy3(R)_CD31-A488(G)_Dapi(B)_x20.tif	Threshold	25	1147	38.2153	126.373	47.17	24.3163	0.902537	Blue	>10
5-3_E1CA2(P34E8)-VP_P3_(-)GTT()NCS_pDNAPK-cy3(R)_CD31-A488(G)_Dapi(B)_x20.tif	Threshold	26	1554	44.4816	151.483	54.7568	28.38	0.851011	Blue	>10
5-3_E1CA2(P34E8)-VP_P3_(-)GTT()NCS_pDNAPK-cy3(R)_CD31-A488(G)_Dapi(B)_x20.tif	Threshold	27	977	35.2697	123.882	41.606	23.4822	0.799996	Blue	8
5-3_E1CA2(P34E8)-VP_P3_(-)GTT()NCS_pDNAPK-cy3(R)_CD31-A488(G)_Dapi(B)_x20.tif	Threshold	28	1826	48.2176	160.868	59.8964	30.486	0.88669	Blue	>10
5-3_E1CA2(P34E8)-VP_P3_(-)GTT()NCS_pDNAPK-cy3(R)_CD31-A488(G)_Dapi(B)_x20.tif	Threshold	29	1150	38.2652	127.714	50.0397	22.9818	0.885998	Blue	>10
5-3_E1CA2(P34E8)-VP_P3_(-)GTT()NCS_pDNAPK-cy3(R)_CD31-A488(G)_Dapi(B)_x20.tif	Threshold	30	1876	48.8733	170.904	64.9	28.906	0.807122	Blue	>10
5-3_E1CA2(P34E8)-VP_P3_(-)GTT()NCS_pDNAPK-cy3(R)_CD31-A488(G)_Dapi(B)_x20.tif	Threshold	31	1901	49.1978	166.556	59.8544	31.7604	0.861133	Blue	>10
5-3_E1CA2(P34E8)-VP_P3_(-)GTT()NCS_pDNAPK-cy3(R)_CD31-A488(G)_Dapi(B)_x20.tif	Threshold	32	1158	38.3981	142.002	45.6141	25.3869	0.721655	Blue	6	diffuse
5-3_E1CA2(P34E8)-VP_P3_(-)GTT()NCS_pDNAPK-cy3(R)_CD31-A488(G)_Dapi(B)_x20.tif	Threshold	33	1476	43.3509	146.58	56.0022	26.3561	0.863275	Blue	>10
5-3_E1CA2(P34E8)-VP_P3_(-)GTT()NCS_pDNAPK-cy3(R)_CD31-A488(G)_Dapi(B)_x20.tif	Threshold	34	1429	42.6551	145.374	55.1155	25.9274	0.84971	Blue	>10
5-3_E1CA2(P34E8)-VP_P3_(-)GTT()NCS_pDNAPK-cy3(R)_CD31-A488(G)_Dapi(B)_x20.tif	Threshold	35	1665	46.0428	203.273	81.1082	20.5281	0.506368	Blue	>10
5-3_E1CA2(P34E8)-VP_P3_(-)GTT()NCS_pDNAPK-cy3(R)_CD31-A488(G)_Dapi(B)_x20.tif	Threshold	36	2043	51.0022	181.86	50.3706	40.5593	0.776254	Blue	>10	diffuse
5-3_E1CA2(P34E8)-VP_P3_(-)GTT()NCS_pDNAPK-cy3(R)_CD31-A488(G)_Dapi(B)_x20.tif	Threshold	37	1438	42.7892	153.744	44.7062	32.1656	0.764496	Blue	>10	diffuse
5-3_E1CA2(P34E8)-VP_P3_(-)GTT()NCS_pDNAPK-cy3(R)_CD31-A488(G)_Dapi(B)_x20.tif	Threshold	38	1984	50.2604	185.327	59.0843	33.5791	0.725897	Blue	>10
5-3_E1CA2(P34E8)-VP_P3_(-)GTT()NCS_pDNAPK-cy3(R)_CD31-A488(G)_Dapi(B)_x20.tif	Threshold	40	1934	49.623	173.03	61.83	31.2793	0.811752	Blue	>10
5-3_E1CA2(P34E8)-VP_P3_(-)GTT()NCS_pDNAPK-cy3(R)_CD31-A488(G)_Dapi(B)_x20.tif	Threshold	41	1250	39.8942	150.888	50.8728	24.5711	0.689941	Blue	>10
5-4_E1CA2(P34E8)-VP_P3_(-)GTT()NCS_pDNAPK-cy3(R)_CD31-A488(G)_Dapi(B)_x20.tif	Threshold	1	1159	38.4146	143.993	47.698	24.2987	0.702438	Blue	4
5-4_E1CA2(P34E8)-VP_P3_(-)GTT()NCS_pDNAPK-cy3(R)_CD31-A488(G)_Dapi(B)_x20.tif	Threshold	2	1331	41.1665	148.476	43.9611	30.2767	0.758712	Blue	4
5-4_E1CA2(P34E8)-VP_P3_(-)GTT()NCS_pDNAPK-cy3(R)_CD31-A488(G)_Dapi(B)_x20.tif	Threshold	10	551	26.4869	130.395	55.2192	9.97841	0.407228	Blue	8
5-4_E1CA2(P34E8)-VP_P3_(-)GTT()NCS_pDNAPK-cy3(R)_CD31-A488(G)_Dapi(B)_x20.tif	Threshold	12	1355	41.536	189.119	76.9509	17.6086	0.476078	Blue	>10
5-4_E1CA2(P34E8)-VP_P3_(-)GTT()NCS_pDNAPK-cy3(R)_CD31-A488(G)_Dapi(B)_x20.tif	Threshold	14	780	31.5139	112.87	32.246	24.189	0.76939	Blue	7
5-4_E1CA2(P34E8)-VP_P3_(-)GTT()NCS_pDNAPK-cy3(R)_CD31-A488(G)_Dapi(B)_x20.tif	Threshold	15	1454	43.0266	145.469	53	27.434	0.863443	Blue	>10
5-4_E1CA2(P34E8)-VP_P3_(-)GTT()NCS_pDNAPK-cy3(R)_CD31-A488(G)_Dapi(B)_x20.tif	Threshold	17	1573	44.7527	151.062	57.9329	27.1521	0.86622	Blue	>10	diffuse
5-4_E1CA2(P34E8)-VP_P3_(-)GTT()NCS_pDNAPK-cy3(R)_CD31-A488(G)_Dapi(B)_x20.tif	Threshold	20	746	30.8194	142.232	58.3258	12.7902	0.463398	Blue	>10
5-4_E1CA2(P34E8)-VP_P3_(-)GTT()NCS_pDNAPK-cy3(R)_CD31-A488(G)_Dapi(B)_x20.tif	Threshold	21	854	32.9749	118.519	34.5208	24.7387	0.763997	Blue	6
5-4_E1CA2(P34E8)-VP_P3_(-)GTT()NCS_pDNAPK-cy3(R)_CD31-A488(G)_Dapi(B)_x20.tif	Threshold	25	938	34.5586	182.741	79.584	11.7863	0.352974	Blue	>10
5-4_E1CA2(P34E8)-VP_P3_(-)GTT()NCS_pDNAPK-cy3(R)_CD31-A488(G)_Dapi(B)_x20.tif	Threshold	26	1174	38.6624	181.209	74.9385	15.6662	0.44928	Blue	>10
5-4_E1CA2(P34E8)-VP_P3_(-)GTT()NCS_pDNAPK-cy3(R)_CD31-A488(G)_Dapi(B)_x20.tif	Threshold	27	1496	43.6436	200.171	81.7958	18.2894	0.469182	Blue	>10
5-4_E1CA2(P34E8)-VP_P3_(-)GTT()NCS_pDNAPK-cy3(R)_CD31-A488(G)_Dapi(B)_x20.tif	Threshold	28	1037	36.3366	125.588	40.6572	25.5059	0.826219	Blue	8	diffuse
5-4_E1CA2(P34E8)-VP_P3_(-)GTT()NCS_pDNAPK-cy3(R)_CD31-A488(G)_Dapi(B)_x20.tif	Threshold	29	1395	42.1446	148.246	58.1363	23.9953	0.797664	Blue	>10
5-4_E1CA2(P34E8)-VP_P3_(-)GTT()NCS_pDNAPK-cy3(R)_CD31-A488(G)_Dapi(B)_x20.tif	Threshold	30	1310	40.8405	141.542	49.7954	26.3077	0.821696	Blue	>10
5-4_E1CA2(P34E8)-VP_P3_(-)GTT()NCS_pDNAPK-cy3(R)_CD31-A488(G)_Dapi(B)_x20.tif	Threshold	31	1154	38.3317	127.024	49.7562	23.1931	0.898766	Blue	>10	diffuse
5-4_E1CA2(P34E8)-VP_P3_(-)GTT()NCS_pDNAPK-cy3(R)_CD31-A488(G)_Dapi(B)_x20.tif	Threshold	32	1645	45.7655	164.985	48.7472	33.7455	0.759424	Blue	>10
5-4_E1CA2(P34E8)-VP_P3_(-)GTT()NCS_pDNAPK-cy3(R)_CD31-A488(G)_Dapi(B)_x20.tif	Threshold	33	1423	42.5655	144.128	47.8676	29.7278	0.860829	Blue	>10
5-4_E1CA2(P34E8)-VP_P3_(-)GTT()NCS_pDNAPK-cy3(R)_CD31-A488(G)_Dapi(B)_x20.tif	Threshold	34	1738	47.0414	175.616	57.6724	30.1357	0.708158	Blue	>10
5-4_E1CA2(P34E8)-VP_P3_(-)GTT()NCS_pDNAPK-cy3(R)_CD31-A488(G)_Dapi(B)_x20.tif	Threshold	35	868	33.2441	158.512	66.1302	13.1256	0.434117	Blue	>10
5-4_E1CA2(P34E8)-VP_P3_(-)GTT()NCS_pDNAPK-cy3(R)_CD31-A488(G)_Dapi(B)_x20.tif	Threshold	36	912	34.0763	146.675	57.4677	15.8698	0.532713	Blue	>10
5-4_E1CA2(P34E8)-VP_P3_(-)GTT()NCS_pDNAPK-cy3(R)_CD31-A488(G)_Dapi(B)_x20.tif	Threshold	37	1136	38.0316	133.632	51.2496	22.166	0.799404	Blue	>10
5-5_E1CA2(P34E8)-VP_P3_(-)GTT()NCS_pDNAPK-cy3(R)_CD31-A488(G)_Dapi(B)_x20.tif	Threshold	1	563	26.7738	89.1571	32.8909	17.1172	0.890034	Blue	5
5-5_E1CA2(P34E8)-VP_P3_(-)GTT()NCS_pDNAPK-cy3(R)_CD31-A488(G)_Dapi(B)_x20.tif	Threshold	2	579	27.1515	92.3939	33.248	17.4146	0.852318	Blue	5
5-5_E1CA2(P34E8)-VP_P3_(-)GTT()NCS_pDNAPK-cy3(R)_CD31-A488(G)_Dapi(B)_x20.tif	Threshold	4	1294	40.5903	135.758	47.0945	27.4767	0.88229	Blue	7
5-5_E1CA2(P34E8)-VP_P3_(-)GTT()NCS_pDNAPK-cy3(R)_CD31-A488(G)_Dapi(B)_x20.tif	Threshold	5	1508	43.8183	143.573	47.529	31.728	0.91932	Blue	5
5-5_E1CA2(P34E8)-VP_P3_(-)GTT()NCS_pDNAPK-cy3(R)_CD31-A488(G)_Dapi(B)_x20.tif	Threshold	7	1255	39.9739	139.551	45.0104	27.8824	0.809824	Blue	7
5-5_E1CA2(P34E8)-VP_P3_(-)GTT()NCS_pDNAPK-cy3(R)_CD31-A488(G)_Dapi(B)_x20.tif	Threshold	8	1698	46.4969	152.268	54.415	31.2046	0.920302	Blue	0
5-5_E1CA2(P34E8)-VP_P3_(-)GTT()NCS_pDNAPK-cy3(R)_CD31-A488(G)_Dapi(B)_x20.tif	Threshold	9	1110	37.5938	210.667	93.456	11.8772	0.314298	Blue	5
5-5_E1CA2(P34E8)-VP_P3_(-)GTT()NCS_pDNAPK-cy3(R)_CD31-A488(G)_Dapi(B)_x20.tif	Threshold	12	1256	39.9899	146.254	45.5578	27.5694	0.737874	Blue	6
5-5_E1CA2(P34E8)-VP_P3_(-)GTT()NCS_pDNAPK-cy3(R)_CD31-A488(G)_Dapi(B)_x20.tif	Threshold	13	904	33.9265	162.304	67.8232	13.3288	0.431241	Blue	>10
5-5_E1CA2(P34E8)-VP_P3_(-)GTT()NCS_pDNAPK-cy3(R)_CD31-A488(G)_Dapi(B)_x20.tif	Threshold	16	1547	44.3813	146.35	52.4799	29.478	0.907647	Blue	9
5-5_E1CA2(P34E8)-VP_P3_(-)GTT()NCS_pDNAPK-cy3(R)_CD31-A488(G)_Dapi(B)_x20.tif	Threshold	18	1198	39.0556	129.054	46.6052	25.7053	0.9039	Blue	9
5-5_E1CA2(P34E8)-VP_P3_(-)GTT()NCS_pDNAPK-cy3(R)_CD31-A488(G)_Dapi(B)_x20.tif	Threshold	19	1568	44.6815	150.832	48.7993	32.1316	0.866102	Blue	>10
5-5_E1CA2(P34E8)-VP_P3_(-)GTT()NCS_pDNAPK-cy3(R)_CD31-A488(G)_Dapi(B)_x20.tif	Threshold	20	2634	57.9113	211.222	65.232	40.379	0.741904	Blue	>10
5-5_E1CA2(P34E8)-VP_P3_(-)GTT()NCS_pDNAPK-cy3(R)_CD31-A488(G)_Dapi(B)_x20.tif	Threshold	21	993	35.5574	140.106	50.3187	19.7342	0.635691	Blue	9
5-5_E1CA2(P34E8)-VP_P3_(-)GTT()NCS_pDNAPK-cy3(R)_CD31-A488(G)_Dapi(B)_x20.tif	Threshold	22	1568	44.6815	146.81	55.6224	28.1901	0.914211	Blue	>10
5-5_E1CA2(P34E8)-VP_P3_(-)GTT()NCS_pDNAPK-cy3(R)_CD31-A488(G)_Dapi(B)_x20.tif	Threshold	23	1895	49.1201	169.888	64.24	29.4988	0.825071	Blue	>10
5-5_E1CA2(P34E8)-VP_P3_(-)GTT()NCS_pDNAPK-cy3(R)_CD31-A488(G)_Dapi(B)_x20.tif	Threshold	24	1047	36.5114	142.423	50.4637	20.7476	0.648632	Blue	8
5-5_E1CA2(P34E8)-VP_P3_(-)GTT()NCS_pDNAPK-cy3(R)_CD31-A488(G)_Dapi(B)_x20.tif	Threshold	25	1357	41.5666	133.727	47.3904	28.6345	0.953562	Blue	>10	diffuse
5-5_E1CA2(P34E8)-VP_P3_(-)GTT()NCS_pDNAPK-cy3(R)_CD31-A488(G)_Dapi(B)_x20.tif	Threshold	26	894	33.7383	130.721	45.8707	19.4896	0.657445	Blue	5
5-5_E1CA2(P34E8)-VP_P3_(-)GTT()NCS_pDNAPK-cy3(R)_CD31-A488(G)_Dapi(B)_x20.tif	Threshold	27	1653	45.8766	148.801	53.494	30.9007	0.938146	Blue	8	diffuse
5-5_E1CA2(P34E8)-VP_P3_(-)GTT()NCS_pDNAPK-cy3(R)_CD31-A488(G)_Dapi(B)_x20.tif	Threshold	28	1963	49.9937	163.319	60.0327	32.6988	0.924815	Blue	>10	diffuse
5-5_E1CA2(P34E8)-VP_P3_(-)GTT()NCS_pDNAPK-cy3(R)_CD31-A488(G)_Dapi(B)_x20.tif	Threshold	31	1814	48.0589	162.304	59.4183	30.5293	0.865344	Blue	>10	diffuse
5-5_E1CA2(P34E8)-VP_P3_(-)GTT()NCS_pDNAPK-cy3(R)_CD31-A488(G)_Dapi(B)_x20.tif	Threshold	32	1618	45.3883	146.675	49.664	32.5789	0.945098	Blue	>10	diffuse
5-5_E1CA2(P34E8)-VP_P3_(-)GTT()NCS_pDNAPK-cy3(R)_CD31-A488(G)_Dapi(B)_x20.tif	Threshold	33	1836	48.3494	170.809	62.2935	29.4734	0.790794	Blue	>10
5-5_E1CA2(P34E8)-VP_P3_(-)GTT()NCS_pDNAPK-cy3(R)_CD31-A488(G)_Dapi(B)_x20.tif	Threshold	34	1404	42.2804	137.98	48.3783	29.0213	0.926716	Blue	10
5-5_E1CA2(P34E8)-VP_P3_(-)GTT()NCS_pDNAPK-cy3(R)_CD31-A488(G)_Dapi(B)_x20.tif	Threshold	35	1185	38.8431	125.358	45.2805	26.1702	0.947605	Blue	7	diffuse
5-5_E1CA2(P34E8)-VP_P3_(-)GTT()NCS_pDNAPK-cy3(R)_CD31-A488(G)_Dapi(B)_x20.tif	Threshold	36	2107	51.7949	175.061	62.7724	33.5657	0.863965	Blue	>10
5-5_E1CA2(P34E8)-VP_P3_(-)GTT()NCS_pDNAPK-cy3(R)_CD31-A488(G)_Dapi(B)_x20.tif	Threshold	37	797	31.8555	111.529	44.7352	17.8159	0.805174	Blue	7	diffuse
5-5_E1CA2(P34E8)-VP_P3_(-)GTT()NCS_pDNAPK-cy3(R)_CD31-A488(G)_Dapi(B)_x20.tif	Threshold	38	925	34.3183	124.152	37.2306	24.8451	0.754132	Blue	8	diffuse
5-5_E1CA2(P34E8)-VP_P3_(-)GTT()NCS_pDNAPK-cy3(R)_CD31-A488(G)_Dapi(B)_x20.tif	Threshold	39	508	25.4324	95.4402	31.6897	16.0305	0.700826	Blue	4	diffuse
6-1_E1CA2(P24114L3i)-VP_P3_(-)GTT()NCS_pDNAPK-cy3(R)_CD31-A488(G)_Dapi(B)_x20.tif	Threshold	1	758	31.0663	106.587	40.5583	18.6891	0.838439	Blue	4
6-1_E1CA2(P24114L3i)-VP_P3_(-)GTT()NCS_pDNAPK-cy3(R)_CD31-A488(G)_Dapi(B)_x20.tif	Threshold	2	1766	47.4188	152.823	54.7591	32.2503	0.950213	Blue	4	diffuse
6-1_E1CA2(P24114L3i)-VP_P3_(-)GTT()NCS_pDNAPK-cy3(R)_CD31-A488(G)_Dapi(B)_x20.tif	Threshold	3	1995	50.3995	180.749	52.0352	38.3395	0.767361	Blue	6
6-1_E1CA2(P24114L3i)-VP_P3_(-)GTT()NCS_pDNAPK-cy3(R)_CD31-A488(G)_Dapi(B)_x20.tif	Threshold	5	1728	46.9058	176.037	58.4595	29.5589	0.700723	Blue	>10
6-1_E1CA2(P24114L3i)-VP_P3_(-)GTT()NCS_pDNAPK-cy3(R)_CD31-A488(G)_Dapi(B)_x20.tif	Threshold	6	1913	49.3529	165.771	62.2884	30.712	0.874799	Blue	0
6-1_E1CA2(P24114L3i)-VP_P3_(-)GTT()NCS_pDNAPK-cy3(R)_CD31-A488(G)_Dapi(B)_x20.tif	Threshold	8	1689	46.3735	156.52	57.8472	29.1976	0.866359	Blue	4	diffuse
6-1_E1CA2(P24114L3i)-VP_P3_(-)GTT()NCS_pDNAPK-cy3(R)_CD31-A488(G)_Dapi(B)_x20.tif	Threshold	9	1587	44.9514	146.445	50.0383	31.7157	0.929905	Blue	10 diffuse	diffuse
6-1_E1CA2(P24114L3i)-VP_P3_(-)GTT()NCS_pDNAPK-cy3(R)_CD31-A488(G)_Dapi(B)_x20.tif	Threshold	10	2074	51.3877	172.935	60.8402	34.0893	0.871473	Blue	4	diffuse
6-1_E1CA2(P24114L3i)-VP_P3_(-)GTT()NCS_pDNAPK-cy3(R)_CD31-A488(G)_Dapi(B)_x20.tif	Threshold	11	1628	45.5284	148.016	53.5541	30.3992	0.933789	Blue	5	diffuse
6-1_E1CA2(P24114L3i)-VP_P3_(-)GTT()NCS_pDNAPK-cy3(R)_CD31-A488(G)_Dapi(B)_x20.tif	Threshold	12	1459	43.1005	141.677	51.477	28.3428	0.913416	Blue	5	diffuse
6-1_E1CA2(P24114L3i)-VP_P3_(-)GTT()NCS_pDNAPK-cy3(R)_CD31-A488(G)_Dapi(B)_x20.tif	Threshold	13	861	33.1098	123.001	39.9472	21.5534	0.715144	Blue	3	diffuse
6-1_E1CA2(P24114L3i)-VP_P3_(-)GTT()NCS_pDNAPK-cy3(R)_CD31-A488(G)_Dapi(B)_x20.tif	Threshold	14	1324	41.0581	146.77	41.4194	31.9657	0.772364	Blue	5	diffuse
6-1_E1CA2(P24114L3i)-VP_P3_(-)GTT()NCS_pDNAPK-cy3(R)_CD31-A488(G)_Dapi(B)_x20.tif	Threshold	15	1068	36.8757	129.245	50.6465	21.0873	0.80344	Blue	4
6-1_E1CA2(P24114L3i)-VP_P3_(-)GTT()NCS_pDNAPK-cy3(R)_CD31-A488(G)_Dapi(B)_x20.tif	Threshold	16	1692	46.4147	152.593	54.4604	31.0684	0.913144	Blue	6
6-1_E1CA2(P24114L3i)-VP_P3_(-)GTT()NCS_pDNAPK-cy3(R)_CD31-A488(G)_Dapi(B)_x20.tif	Threshold	17	1697	46.4832	152.728	53.6313	31.642	0.914227	Blue	4	diffuse
6-1_E1CA2(P24114L3i)-VP_P3_(-)GTT()NCS_pDNAPK-cy3(R)_CD31-A488(G)_Dapi(B)_x20.tif	Threshold	18	2049	51.0771	192.681	64.644	31.6967	0.693542	Blue	10	diffuse
6-1_E1CA2(P24114L3i)-VP_P3_(-)GTT()NCS_pDNAPK-cy3(R)_CD31-A488(G)_Dapi(B)_x20.tif	Threshold	19	1205	39.1696	131.736	44.9337	26.8173	0.872545	Blue	3	diffuse
6-1_E1CA2(P24114L3i)-VP_P3_(-)GTT()NCS_pDNAPK-cy3(R)_CD31-A488(G)_Dapi(B)_x20.tif	Threshold	20	2109	51.8195	174.275	63.0256	33.4626	0.872597	Blue	6	diffuse
6-1_E1CA2(P24114L3i)-VP_P3_(-)GTT()NCS_pDNAPK-cy3(R)_CD31-A488(G)_Dapi(B)_x20.tif	Threshold	21	1207	39.202	135.528	50.8225	23.7493	0.825767	Blue	3	diffuse
6-1_E1CA2(P24114L3i)-VP_P3_(-)GTT()NCS_pDNAPK-cy3(R)_CD31-A488(G)_Dapi(B)_x20.tif	Threshold	24	1960	49.9555	166.556	58.555	33.4728	0.887859	Blue	3	diffuse
6-1_E1CA2(P24114L3i)-VP_P3_(-)GTT()NCS_pDNAPK-cy3(R)_CD31-A488(G)_Dapi(B)_x20.tif	Threshold	25	2443	55.7721	211.777	71.9206	33.968	0.684502	Blue	6	diffuse
6-1_E1CA2(P24114L3i)-VP_P3_(-)GTT()NCS_pDNAPK-cy3(R)_CD31-A488(G)_Dapi(B)_x20.tif	Threshold	26	1707	46.62	160.638	60.7723	28.0885	0.83128	Blue	5	diffuse
6-1_E1CA2(P24114L3i)-VP_P3_(-)GTT()NCS_pDNAPK-cy3(R)_CD31-A488(G)_Dapi(B)_x20.tif	Threshold	27	1508	43.8183	146.81	52.087	28.9516	0.879229	Blue	6	diffuse
6-1_E1CA2(P24114L3i)-VP_P3_(-)GTT()NCS_pDNAPK-cy3(R)_CD31-A488(G)_Dapi(B)_x20.tif	Threshold	28	2149	52.3086	177.243	62.5221	34.3718	0.859624	Blue	4	diffuse
6-1_E1CA2(P24114L3i)-VP_P3_(-)GTT()NCS_pDNAPK-cy3(R)_CD31-A488(G)_Dapi(B)_x20.tif	Threshold	29	1904	49.2367	162.859	59.2093	32.1571	0.902094	Blue	4	diffuse
6-1_E1CA2(P24114L3i)-VP_P3_(-)GTT()NCS_pDNAPK-cy3(R)_CD31-A488(G)_Dapi(B)_x20.tif	Threshold	30	1650	45.835	154.164	57.2215	28.8353	0.872423	Blue	5	diffuse
6-1_E1CA2(P24114L3i)-VP_P3_(-)GTT()NCS_pDNAPK-cy3(R)_CD31-A488(G)_Dapi(B)_x20.tif	Threshold	31	2358	54.7932	185.652	61.4594	38.3668	0.859713	Blue	8	diffuse
6-1_E1CA2(P24114L3i)-VP_P3_(-)GTT()NCS_pDNAPK-cy3(R)_CD31-A488(G)_Dapi(B)_x20.tif	Threshold	32	2387	55.1291	183.986	60.0898	39.7239	0.886119	Blue	8	diffuse
6-1_E1CA2(P24114L3i)-VP_P3_(-)GTT()NCS_pDNAPK-cy3(R)_CD31-A488(G)_Dapi(B)_x20.tif	Threshold	33	2015	50.6515	168.127	59.6014	33.8079	0.895797	Blue	6	diffuse
6-1_E1CA2(P24114L3i)-VP_P3_(-)GTT()NCS_pDNAPK-cy3(R)_CD31-A488(G)_Dapi(B)_x20.tif	Threshold	35	2405	55.3366	204.748	65.8538	36.5203	0.720917	Blue	4	diffuse
6-1_E1CA2(P24114L3i)-VP_P3_(-)GTT()NCS_pDNAPK-cy3(R)_CD31-A488(G)_Dapi(B)_x20.tif	Threshold	36	1844	48.4547	159.527	54.4846	33.8444	0.910545	Blue	4	diffuse
6-1_E1CA2(P24114L3i)-VP_P3_(-)GTT()NCS_pDNAPK-cy3(R)_CD31-A488(G)_Dapi(B)_x20.tif	Threshold	38	2086	51.5362	168.682	62.8477	33.1913	0.921265	Blue	3	diffuse
6-1_E1CA2(P24114L3i)-VP_P3_(-)GTT()NCS_pDNAPK-cy3(R)_CD31-A488(G)_Dapi(B)_x20.tif	Threshold	39	1985	50.2731	170.253	59.6638	33.2698	0.860557	Blue	6	diffuse
6-1_E1CA2(P24114L3i)-VP_P3_(-)GTT()NCS_pDNAPK-cy3(R)_CD31-A488(G)_Dapi(B)_x20.tif	Threshold	40	2194	52.8535	193.927	60.9907	35.9727	0.733113	Blue	4	diffuse
6-1_E1CA2(P24114L3i)-VP_P3_(-)GTT()NCS_pDNAPK-cy3(R)_CD31-A488(G)_Dapi(B)_x20.tif	Threshold	41	1413	42.4157	155.735	49.0745	28.793	0.732116	Blue	4	diffuse
6-1_E1CA2(P24114L3i)-VP_P3_(-)GTT()NCS_pDNAPK-cy3(R)_CD31-A488(G)_Dapi(B)_x20.tif	Threshold	42	2185	52.7449	239.108	97.037	22.5172	0.480255	Blue	7	diffuse
6-1_E1CA2(P24114L3i)-VP_P3_(-)GTT()NCS_pDNAPK-cy3(R)_CD31-A488(G)_Dapi(B)_x20.tif	Threshold	44	1162	38.4643	141.732	45.103	25.7633	0.726904	Blue	6	diffuse
6-2_E1CA2(P24114L3i)-VP_P3_(-)GTT()NCS_pDNAPK-cy3(R)_CD31-A488(G)_Dapi(B)_x20.tif	Threshold	1	1476	43.3509	224.265	96.9002	15.2322	0.368786	Blue	2
6-2_E1CA2(P24114L3i)-VP_P3_(-)GTT()NCS_pDNAPK-cy3(R)_CD31-A488(G)_Dapi(B)_x20.tif	Threshold	2	1452	42.997	139.09	49.3856	29.4013	0.943152	Blue	1
6-2_E1CA2(P24114L3i)-VP_P3_(-)GTT()NCS_pDNAPK-cy3(R)_CD31-A488(G)_Dapi(B)_x20.tif	Threshold	3	1622	45.4444	154.394	50.9974	31.8055	0.855065	Blue	>10	diffuse
6-2_E1CA2(P24114L3i)-VP_P3_(-)GTT()NCS_pDNAPK-cy3(R)_CD31-A488(G)_Dapi(B)_x20.tif	Threshold	5	1191	38.9413	147.46	49.8279	23.9023	0.68829	Blue	2	diffuse
6-2_E1CA2(P24114L3i)-VP_P3_(-)GTT()NCS_pDNAPK-cy3(R)_CD31-A488(G)_Dapi(B)_x20.tif	Threshold	7	1896	49.1331	204.653	78.0272	24.2992	0.568869	Blue	9	diffuse
6-2_E1CA2(P24114L3i)-VP_P3_(-)GTT()NCS_pDNAPK-cy3(R)_CD31-A488(G)_Dapi(B)_x20.tif	Threshold	12	1504	43.7602	152.038	56.7273	26.5128	0.817624	Blue	6	diffuse
6-2_E1CA2(P24114L3i)-VP_P3_(-)GTT()NCS_pDNAPK-cy3(R)_CD31-A488(G)_Dapi(B)_x20.tif	Threshold	13	2322	54.3734	223.154	83.9018	27.6752	0.585953	Blue	>10	diffuse
6-2_E1CA2(P24114L3i)-VP_P3_(-)GTT()NCS_pDNAPK-cy3(R)_CD31-A488(G)_Dapi(B)_x20.tif	Threshold	16	2095	51.6472	176.172	61.7404	33.9324	0.848246	Blue	10	diffuse
6-2_E1CA2(P24114L3i)-VP_P3_(-)GTT()NCS_pDNAPK-cy3(R)_CD31-A488(G)_Dapi(B)_x20.tif	Threshold	17	2251	53.5356	197.489	63.0331	35.7114	0.72527	Blue	>10
6-2_E1CA2(P24114L3i)-VP_P3_(-)GTT()NCS_pDNAPK-cy3(R)_CD31-A488(G)_Dapi(B)_x20.tif	Threshold	21	1554	44.4816	145.009	47.613	32.6381	0.928692	Blue	>10
6-2_E1CA2(P24114L3i)-VP_P3_(-)GTT()NCS_pDNAPK-cy3(R)_CD31-A488(G)_Dapi(B)_x20.tif	Threshold	22	1956	49.9045	188.468	63.3659	30.8683	0.691992	Blue	9
6-2_E1CA2(P24114L3i)-VP_P3_(-)GTT()NCS_pDNAPK-cy3(R)_CD31-A488(G)_Dapi(B)_x20.tif	Threshold	24	1780	47.6064	180.519	61.1516	29.108	0.686409	Blue	10	diffuse
6-2_E1CA2(P24114L3i)-VP_P3_(-)GTT()NCS_pDNAPK-cy3(R)_CD31-A488(G)_Dapi(B)_x20.tif	Threshold	25	1679	46.236	170.579	54.4584	30.8309	0.725123	Blue	>10
6-2_E1CA2(P24114L3i)-VP_P3_(-)GTT()NCS_pDNAPK-cy3(R)_CD31-A488(G)_Dapi(B)_x20.tif	Threshold	26	2195	52.8655	212.333	78.0395	28.1268	0.611802	Blue	>10	diffuse
6-2_E1CA2(P24114L3i)-VP_P3_(-)GTT()NCS_pDNAPK-cy3(R)_CD31-A488(G)_Dapi(B)_x20.tif	Threshold	28	1269	40.1963	154.394	53.4595	23.7376	0.668975	Blue	6	diffuse
6-2_E1CA2(P24114L3i)-VP_P3_(-)GTT()NCS_pDNAPK-cy3(R)_CD31-A488(G)_Dapi(B)_x20.tif	Threshold	29	1568	44.6815	154.299	55.1285	28.4426	0.827619	Blue	10	diffuse
6-2_E1CA2(P24114L3i)-VP_P3_(-)GTT()NCS_pDNAPK-cy3(R)_CD31-A488(G)_Dapi(B)_x20.tif	Threshold	30	1779	47.593	160.773	55.3751	32.1264	0.864892	Blue	9	diffuse
6-2_E1CA2(P24114L3i)-VP_P3_(-)GTT()NCS_pDNAPK-cy3(R)_CD31-A488(G)_Dapi(B)_x20.tif	Threshold	31	1213	39.2994	135.393	52.2622	23.2099	0.831525	Blue	>10	diffuse
6-2_E1CA2(P24114L3i)-VP_P3_(-)GTT()NCS_pDNAPK-cy3(R)_CD31-A488(G)_Dapi(B)_x20.tif	Threshold	34	1692	46.4147	160.868	56.3176	30.0439	0.821621	Blue	>10
6-2_E1CA2(P24114L3i)-VP_P3_(-)GTT()NCS_pDNAPK-cy3(R)_CD31-A488(G)_Dapi(B)_x20.tif	Threshold	35	1725	46.8651	164.009	60.9422	28.3055	0.805863	Blue	8	diffuse
6-2_E1CA2(P24114L3i)-VP_P3_(-)GTT()NCS_pDNAPK-cy3(R)_CD31-A488(G)_Dapi(B)_x20.tif	Threshold	36	2058	51.1891	171.919	63.436	32.4421	0.874996	Blue	10	diffuse
6-2_E1CA2(P24114L3i)-VP_P3_(-)GTT()NCS_pDNAPK-cy3(R)_CD31-A488(G)_Dapi(B)_x20.tif	Threshold	37	1899	49.172	178.853	54.7271	34.6994	0.746005	Blue	10
6-2_E1CA2(P24114L3i)-VP_P3_(-)GTT()NCS_pDNAPK-cy3(R)_CD31-A488(G)_Dapi(B)_x20.tif	Threshold	38	1933	49.6102	170.539	63.48	30.4505	0.835207	Blue	>10
6-3_E1CA2(P24114L3i)-VP_P3_(-)GTT()NCS_pDNAPK-cy3(R)_CD31-A488(G)_Dapi(B)_x20.tif	Threshold	1	1606	45.2197	155.925	56.4574	28.4462	0.830082	Blue	6
6-3_E1CA2(P24114L3i)-VP_P3_(-)GTT()NCS_pDNAPK-cy3(R)_CD31-A488(G)_Dapi(B)_x20.tif	Threshold	2	2150	52.3208	198.37	67.1824	32.0024	0.68659	Blue	4
6-3_E1CA2(P24114L3i)-VP_P3_(-)GTT()NCS_pDNAPK-cy3(R)_CD31-A488(G)_Dapi(B)_x20.tif	Threshold	3	722	30.3196	113.981	37.9808	19.0096	0.698367	Blue	0
6-3_E1CA2(P24114L3i)-VP_P3_(-)GTT()NCS_pDNAPK-cy3(R)_CD31-A488(G)_Dapi(B)_x20.tif	Threshold	4	1489	43.5414	150.602	51.3257	29.0108	0.82498	Blue	3	diffuse
6-3_E1CA2(P24114L3i)-VP_P3_(-)GTT()NCS_pDNAPK-cy3(R)_CD31-A488(G)_Dapi(B)_x20.tif	Threshold	5	2155	52.3816	194.482	63.0759	34.1652	0.715975	Blue	>10	diffuse
6-3_E1CA2(P24114L3i)-VP_P3_(-)GTT()NCS_pDNAPK-cy3(R)_CD31-A488(G)_Dapi(B)_x20.tif	Threshold	6	1914	49.3658	166.231	56.4456	33.9088	0.870418	Blue	7	diffuse
6-3_E1CA2(P24114L3i)-VP_P3_(-)GTT()NCS_pDNAPK-cy3(R)_CD31-A488(G)_Dapi(B)_x20.tif	Threshold	7	2214	53.0938	172.245	62.9835	35.1521	0.93777	Blue	>10	diffuse
6-3_E1CA2(P24114L3i)-VP_P3_(-)GTT()NCS_pDNAPK-cy3(R)_CD31-A488(G)_Dapi(B)_x20.tif	Threshold	8	2063	51.2513	178.623	63.647	32.4132	0.81252	Blue	8	diffuse
6-3_E1CA2(P24114L3i)-VP_P3_(-)GTT()NCS_pDNAPK-cy3(R)_CD31-A488(G)_Dapi(B)_x20.tif	Threshold	9	1817	48.0986	159.202	53.237	34.1304	0.900884	Blue	8	diffuse
6-3_E1CA2(P24114L3i)-VP_P3_(-)GTT()NCS_pDNAPK-cy3(R)_CD31-A488(G)_Dapi(B)_x20.tif	Threshold	10	2311	54.2444	179.408	64.7776	35.6759	0.902244	Blue	5	diffuse
6-3_E1CA2(P24114L3i)-VP_P3_(-)GTT()NCS_pDNAPK-cy3(R)_CD31-A488(G)_Dapi(B)_x20.tif	Threshold	11	2063	51.2513	201.281	71.9798	28.6608	0.639886	Blue	>10	diffuse
6-3_E1CA2(P24114L3i)-VP_P3_(-)GTT()NCS_pDNAPK-cy3(R)_CD31-A488(G)_Dapi(B)_x20.tif	Threshold	12	2172	52.5878	180.289	65.0682	33.3804	0.839712	Blue	6	diffuse
6-3_E1CA2(P24114L3i)-VP_P3_(-)GTT()NCS_pDNAPK-cy3(R)_CD31-A488(G)_Dapi(B)_x20.tif	Threshold	13	2224	53.2136	186.993	65.7768	33.8113	0.799271	Blue	>10	diffuse
6-3_E1CA2(P24114L3i)-VP_P3_(-)GTT()NCS_pDNAPK-cy3(R)_CD31-A488(G)_Dapi(B)_x20.tif	Threshold	15	1466	43.2038	156.616	47.3409	30.9669	0.751059	Blue	6	diffuse
6-4_E1CA2(P24114L3i)-VP_P3_(-)GTT()NCS_pDNAPK-cy3(R)_CD31-A488(G)_Dapi(B)_x20.tif	Threshold	1	1903	49.2237	163.319	56.3134	33.793	0.896547	Blue	0
6-4_E1CA2(P24114L3i)-VP_P3_(-)GTT()NCS_pDNAPK-cy3(R)_CD31-A488(G)_Dapi(B)_x20.tif	Threshold	2	1940	49.6999	168.682	61.8341	31.3743	0.856785	Blue	0
6-4_E1CA2(P24114L3i)-VP_P3_(-)GTT()NCS_pDNAPK-cy3(R)_CD31-A488(G)_Dapi(B)_x20.tif	Threshold	3	2039	50.9523	179.178	66.2096	30.7961	0.798097	Blue	0
6-4_E1CA2(P24114L3i)-VP_P3_(-)GTT()NCS_pDNAPK-cy3(R)_CD31-A488(G)_Dapi(B)_x20.tif	Threshold	5	1681	46.2635	159.852	56.3134	29.8508	0.826683	Blue	8	diffuse
6-4_E1CA2(P24114L3i)-VP_P3_(-)GTT()NCS_pDNAPK-cy3(R)_CD31-A488(G)_Dapi(B)_x20.tif	Threshold	6	1913	49.3529	174.045	63.9683	29.9054	0.793596	Blue	5
6-4_E1CA2(P24114L3i)-VP_P3_(-)GTT()NCS_pDNAPK-cy3(R)_CD31-A488(G)_Dapi(B)_x20.tif	Threshold	7	1357	41.5666	138.21	45.3841	29.9003	0.892714	Blue	9	diffuse
6-4_E1CA2(P24114L3i)-VP_P3_(-)GTT()NCS_pDNAPK-cy3(R)_CD31-A488(G)_Dapi(B)_x20.tif	Threshold	9	1893	49.0942	169.698	57.8858	32.7023	0.826053	Blue	7	diffuse
6-4_E1CA2(P24114L3i)-VP_P3_(-)GTT()NCS_pDNAPK-cy3(R)_CD31-A488(G)_Dapi(B)_x20.tif	Threshold	10	2226	53.2375	177.052	61.208	36.3678	0.892343	Blue	>10	diffuse
6-4_E1CA2(P24114L3i)-VP_P3_(-)GTT()NCS_pDNAPK-cy3(R)_CD31-A488(G)_Dapi(B)_x20.tif	Threshold	11	2235	53.345	182.09	63.9622	34.9425	0.847062	Blue	>10	diffuse
6-4_E1CA2(P24114L3i)-VP_P3_(-)GTT()NCS_pDNAPK-cy3(R)_CD31-A488(G)_Dapi(B)_x20.tif	Threshold	12	1873	48.8342	169.563	63.5102	29.4913	0.818625	Blue	5	diffuse
6-4_E1CA2(P24114L3i)-VP_P3_(-)GTT()NCS_pDNAPK-cy3(R)_CD31-A488(G)_Dapi(B)_x20.tif	Threshold	13	2188	52.7811	175.061	62.4605	35.0301	0.897179	Blue	>10
6-4_E1CA2(P24114L3i)-VP_P3_(-)GTT()NCS_pDNAPK-cy3(R)_CD31-A488(G)_Dapi(B)_x20.tif	Threshold	15	1346	41.3978	147.096	39.2875	34.2602	0.781729	Blue	>10
6-4_E1CA2(P24114L3i)-VP_P3_(-)GTT()NCS_pDNAPK-cy3(R)_CD31-A488(G)_Dapi(B)_x20.tif	Threshold	16	2084	51.5115	171.364	64.597	32.2616	0.891803	Blue	>10	diffuse
6-4_E1CA2(P24114L3i)-VP_P3_(-)GTT()NCS_pDNAPK-cy3(R)_CD31-A488(G)_Dapi(B)_x20.tif	Threshold	17	2312	54.2561	192.451	49.7991	46.4266	0.784433	Blue	>10	diffuse
6-4_E1CA2(P24114L3i)-VP_P3_(-)GTT()NCS_pDNAPK-cy3(R)_CD31-A488(G)_Dapi(B)_x20.tif	Threshold	18	2209	53.0338	174.141	61.2052	36.0917	0.915387	Blue	>10	diffuse
6-4_E1CA2(P24114L3i)-VP_P3_(-)GTT()NCS_pDNAPK-cy3(R)_CD31-A488(G)_Dapi(B)_x20.tif	Threshold	22	2054	51.1394	190.095	61.8244	33.2231	0.71428	Blue	>10	diffuse
6-4_E1CA2(P24114L3i)-VP_P3_(-)GTT()NCS_pDNAPK-cy3(R)_CD31-A488(G)_Dapi(B)_x20.tif	Threshold	23	1782	47.6331	175.061	55.3149	32.2156	0.7307	Blue	>10	diffuse
6-4_E1CA2(P24114L3i)-VP_P3_(-)GTT()NCS_pDNAPK-cy3(R)_CD31-A488(G)_Dapi(B)_x20.tif	Threshold	24	1694	46.4421	156.98	51.6024	32.8279	0.863838	Blue	>10	diffuse
6-5_E1CA2(P24114L3i)-VP_P3_(-)GTT()NCS_pDNAPK-cy3(R)_CD31-A488(G)_Dapi(B)_x20.tif	Threshold	1	593	27.4778	138.361	59.1561	10.0243	0.389258	Blue	0
6-5_E1CA2(P24114L3i)-VP_P3_(-)GTT()NCS_pDNAPK-cy3(R)_CD31-A488(G)_Dapi(B)_x20.tif	Threshold	2	1856	48.6121	164.985	58.4845	31.7349	0.856834	Blue	5
6-5_E1CA2(P24114L3i)-VP_P3_(-)GTT()NCS_pDNAPK-cy3(R)_CD31-A488(G)_Dapi(B)_x20.tif	Threshold	3	1927	49.5331	165.216	58.867	32.7348	0.887136	Blue	>10
6-5_E1CA2(P24114L3i)-VP_P3_(-)GTT()NCS_pDNAPK-cy3(R)_CD31-A488(G)_Dapi(B)_x20.tif	Threshold	4	2359	54.8049	212.563	74.7029	31.5784	0.656091	Blue	10
6-5_E1CA2(P24114L3i)-VP_P3_(-)GTT()NCS_pDNAPK-cy3(R)_CD31-A488(G)_Dapi(B)_x20.tif	Threshold	5	589	27.385	96.0909	35.1716	16.7465	0.801606	Blue	3
6-5_E1CA2(P24114L3i)-VP_P3_(-)GTT()NCS_pDNAPK-cy3(R)_CD31-A488(G)_Dapi(B)_x20.tif	Threshold	6	2087	51.5485	194.252	65.0363	32.0898	0.695026	Blue	6
6-5_E1CA2(P24114L3i)-VP_P3_(-)GTT()NCS_pDNAPK-cy3(R)_CD31-A488(G)_Dapi(B)_x20.tif	Threshold	7	2099	51.6965	202.622	72.2652	29.0458	0.642465	Blue	>10	diffuse
6-5_E1CA2(P24114L3i)-VP_P3_(-)GTT()NCS_pDNAPK-cy3(R)_CD31-A488(G)_Dapi(B)_x20.tif	Threshold	8	1844	48.4547	165.58	61.214	30.1238	0.845188	Blue	10	diffuse
6-5_E1CA2(P24114L3i)-VP_P3_(-)GTT()NCS_pDNAPK-cy3(R)_CD31-A488(G)_Dapi(B)_x20.tif	Threshold	9	1814	48.0589	161.653	57.9389	31.3088	0.872324	Blue	>10	diffuse
6-5_E1CA2(P24114L3i)-VP_P3_(-)GTT()NCS_pDNAPK-cy3(R)_CD31-A488(G)_Dapi(B)_x20.tif	Threshold	10	2049	51.0771	185.747	56.7995	36.0743	0.746287	Blue	>10	diffuse
6-5_E1CA2(P24114L3i)-VP_P3_(-)GTT()NCS_pDNAPK-cy3(R)_CD31-A488(G)_Dapi(B)_x20.tif	Threshold	11	2483	56.2268	186.763	66.8006	37.1703	0.894551	Blue	>10	diffuse
6-5_E1CA2(P24114L3i)-VP_P3_(-)GTT()NCS_pDNAPK-cy3(R)_CD31-A488(G)_Dapi(B)_x20.tif	Threshold	12	2227	53.2495	178.393	67.0627	33.2077	0.879375	Blue	>10	diffuse
6-5_E1CA2(P24114L3i)-VP_P3_(-)GTT()NCS_pDNAPK-cy3(R)_CD31-A488(G)_Dapi(B)_x20.tif	Threshold	13	2271	53.7729	182.645	68.417	33.1935	0.85548	Blue	>10	diffuse
6-5_E1CA2(P24114L3i)-VP_P3_(-)GTT()NCS_pDNAPK-cy3(R)_CD31-A488(G)_Dapi(B)_x20.tif	Threshold	14	1976	50.159	162.994	57.5115	34.3583	0.934659	Blue	6	diffuse
7-1_E1CA2(P34E8)-VP_P3_()GTT(-)NCS_pH2AX-cy3(R)_CD31-A488(G)_Dapi(B)_x20.tif	Threshold	1	834	32.5865	132.807	49.5835	16.8201	0.5942	Blue	0
7-1_E1CA2(P34E8)-VP_P3_()GTT(-)NCS_pH2AX-cy3(R)_CD31-A488(G)_Dapi(B)_x20.tif	Threshold	2	834	32.5865	114.497	45.1439	18.4743	0.799447	Blue	0
7-1_E1CA2(P34E8)-VP_P3_()GTT(-)NCS_pH2AX-cy3(R)_CD31-A488(G)_Dapi(B)_x20.tif	Threshold	3	1852	48.5596	175.616	52.597	35.2112	0.754608	Blue	7	diffuse
7-1_E1CA2(P34E8)-VP_P3_()GTT(-)NCS_pH2AX-cy3(R)_CD31-A488(G)_Dapi(B)_x20.tif	Threshold	4	1009	35.8427	143.668	52.681	19.153	0.6143	Blue	0
7-1_E1CA2(P34E8)-VP_P3_()GTT(-)NCS_pH2AX-cy3(R)_CD31-A488(G)_Dapi(B)_x20.tif	Threshold	5	1862	48.6906	172.935	45.9079	40.5595	0.782393	Blue	4
7-1_E1CA2(P34E8)-VP_P3_()GTT(-)NCS_pH2AX-cy3(R)_CD31-A488(G)_Dapi(B)_x20.tif	Threshold	6	2229	53.2734	185.192	73.5707	30.2974	0.816723	Blue	8
7-1_E1CA2(P34E8)-VP_P3_()GTT(-)NCS_pH2AX-cy3(R)_CD31-A488(G)_Dapi(B)_x20.tif	Threshold	7	1578	44.8238	152.268	53.8364	29.311	0.855263	Blue	1
7-1_E1CA2(P34E8)-VP_P3_()GTT(-)NCS_pH2AX-cy3(R)_CD31-A488(G)_Dapi(B)_x20.tif	Threshold	8	2207	53.0098	179.734	63.6765	34.6596	0.858524	Blue	1
7-1_E1CA2(P34E8)-VP_P3_()GTT(-)NCS_pH2AX-cy3(R)_CD31-A488(G)_Dapi(B)_x20.tif	Threshold	9	1833	48.3099	169.142	60.6822	30.2066	0.805132	Blue	6
7-1_E1CA2(P34E8)-VP_P3_()GTT(-)NCS_pH2AX-cy3(R)_CD31-A488(G)_Dapi(B)_x20.tif	Threshold	10	2026	50.7896	168.222	64.2805	31.5181	0.899667	Blue	4
7-1_E1CA2(P34E8)-VP_P3_()GTT(-)NCS_pH2AX-cy3(R)_CD31-A488(G)_Dapi(B)_x20.tif	Threshold	11	2315	54.2913	186.438	70.972	32.6185	0.836939	Blue	6
7-1_E1CA2(P34E8)-VP_P3_()GTT(-)NCS_pH2AX-cy3(R)_CD31-A488(G)_Dapi(B)_x20.tif	Threshold	12	4325	74.2076	242.94	89.3146	48.4243	0.920869	Blue	>10
7-1_E1CA2(P34E8)-VP_P3_()GTT(-)NCS_pH2AX-cy3(R)_CD31-A488(G)_Dapi(B)_x20.tif	Threshold	13	2189	52.7932	174.696	64.24	34.0753	0.901341	Blue	5	diffuse bright
7-1_E1CA2(P34E8)-VP_P3_()GTT(-)NCS_pH2AX-cy3(R)_CD31-A488(G)_Dapi(B)_x20.tif	Threshold	14	2254	53.5713	183.431	69.4988	32.4322	0.84182	Blue	>10
7-1_E1CA2(P34E8)-VP_P3_()GTT(-)NCS_pH2AX-cy3(R)_CD31-A488(G)_Dapi(B)_x20.tif	Threshold	15	1998	50.4374	167.246	61.032	32.7369	0.897619	Blue	>10
7-1_E1CA2(P34E8)-VP_P3_()GTT(-)NCS_pH2AX-cy3(R)_CD31-A488(G)_Dapi(B)_x20.tif	Threshold	16	2280	53.8794	179.869	64.6008	35.2937	0.885593	Blue	>10
7-1_E1CA2(P34E8)-VP_P3_()GTT(-)NCS_pH2AX-cy3(R)_CD31-A488(G)_Dapi(B)_x20.tif	Threshold	17	2129	52.0646	167.897	60.5354	35.1695	0.949073	Blue	8
7-2_E1CA2(P34E8)-VP_P3_()GTT(-)NCS_pH2AX-cy3(R)_CD31-A488(G)_Dapi(B)_x20.tif	Threshold	1	1855	48.599	163.645	55.5653	33.3841	0.870462	Blue	1
7-2_E1CA2(P34E8)-VP_P3_()GTT(-)NCS_pH2AX-cy3(R)_CD31-A488(G)_Dapi(B)_x20.tif	Threshold	2	1795	47.8065	155.735	57.5102	31.2119	0.930042	Blue	>10
7-2_E1CA2(P34E8)-VP_P3_()GTT(-)NCS_pH2AX-cy3(R)_CD31-A488(G)_Dapi(B)_x20.tif	Threshold	3	1824	48.1912	159.757	60.5384	30.1296	0.898078	Blue	0
7-2_E1CA2(P34E8)-VP_P3_()GTT(-)NCS_pH2AX-cy3(R)_CD31-A488(G)_Dapi(B)_x20.tif	Threshold	4	1973	50.1209	169.294	63.62	31.0123	0.865079	Blue	0
7-2_E1CA2(P34E8)-VP_P3_()GTT(-)NCS_pH2AX-cy3(R)_CD31-A488(G)_Dapi(B)_x20.tif	Threshold	5	2108	51.8072	176.172	63.4307	33.2331	0.85351	Blue	1
7-2_E1CA2(P34E8)-VP_P3_()GTT(-)NCS_pH2AX-cy3(R)_CD31-A488(G)_Dapi(B)_x20.tif	Threshold	6	2347	54.6653	180.979	64.009	36.6667	0.900462	Blue	>10
7-2_E1CA2(P34E8)-VP_P3_()GTT(-)NCS_pH2AX-cy3(R)_CD31-A488(G)_Dapi(B)_x20.tif	Threshold	7	1451	42.9822	143.668	54.2245	26.7591	0.883399	Blue	10
7-2_E1CA2(P34E8)-VP_P3_()GTT(-)NCS_pH2AX-cy3(R)_CD31-A488(G)_Dapi(B)_x20.tif	Threshold	8	1982	50.2351	172.379	65.1355	30.4289	0.838191	Blue	7
7-2_E1CA2(P34E8)-VP_P3_()GTT(-)NCS_pH2AX-cy3(R)_CD31-A488(G)_Dapi(B)_x20.tif	Threshold	9	1565	44.6388	145.009	52.609	29.7478	0.935266	Blue	9
7-2_E1CA2(P34E8)-VP_P3_()GTT(-)NCS_pH2AX-cy3(R)_CD31-A488(G)_Dapi(B)_x20.tif	Threshold	10	1238	39.7023	138.956	54.5304	22.7029	0.805708	Blue	5
7-2_E1CA2(P34E8)-VP_P3_()GTT(-)NCS_pH2AX-cy3(R)_CD31-A488(G)_Dapi(B)_x20.tif	Threshold	11	1672	46.1395	150.372	52.6239	31.7726	0.929208	Blue	7
7-2_E1CA2(P34E8)-VP_P3_()GTT(-)NCS_pH2AX-cy3(R)_CD31-A488(G)_Dapi(B)_x20.tif	Threshold	12	2524	56.6891	186.438	61.5256	41.0236	0.912499	Blue	>10
7-2_E1CA2(P34E8)-VP_P3_()GTT(-)NCS_pH2AX-cy3(R)_CD31-A488(G)_Dapi(B)_x20.tif	Threshold	13	1676	46.1947	153.609	58.9724	28.4201	0.89259	Blue	8
7-2_E1CA2(P34E8)-VP_P3_()GTT(-)NCS_pH2AX-cy3(R)_CD31-A488(G)_Dapi(B)_x20.tif	Threshold	14	2457	55.9317	183.431	66.5164	36.9383	0.917637	Blue	>10
7-2_E1CA2(P34E8)-VP_P3_()GTT(-)NCS_pH2AX-cy3(R)_CD31-A488(G)_Dapi(B)_x20.tif	Threshold	15	1950	49.8279	162.994	62.0528	31.4249	0.922361	Blue	>10
7-2_E1CA2(P34E8)-VP_P3_()GTT(-)NCS_pH2AX-cy3(R)_CD31-A488(G)_Dapi(B)_x20.tif	Threshold	16	2123	51.9912	167.802	58.2002	36.4775	0.947473	Blue	>10
7-2_E1CA2(P34E8)-VP_P3_()GTT(-)NCS_pH2AX-cy3(R)_CD31-A488(G)_Dapi(B)_x20.tif	Threshold	17	1399	42.205	142.613	54.7577	25.5489	0.864387	Blue	8
7-3_E1CA2(P34E8)-VP_P3_()GTT(-)NCS_pH2AX-cy3(R)_CD31-A488(G)_Dapi(B)_x20.tif	Threshold	2	1321	41.0116	133.172	47.3858	27.8775	0.936023	Blue	0
7-3_E1CA2(P34E8)-VP_P3_()GTT(-)NCS_pH2AX-cy3(R)_CD31-A488(G)_Dapi(B)_x20.tif	Threshold	3	2017	50.6767	163.779	57.3661	35.1601	0.944924	Blue	1
7-3_E1CA2(P34E8)-VP_P3_()GTT(-)NCS_pH2AX-cy3(R)_CD31-A488(G)_Dapi(B)_x20.tif	Threshold	4	1316	40.9339	150.602	47.7281	27.5729	0.72913	Blue	5
7-3_E1CA2(P34E8)-VP_P3_()GTT(-)NCS_pH2AX-cy3(R)_CD31-A488(G)_Dapi(B)_x20.tif	Threshold	5	1463	43.1596	156.846	47.8447	30.5781	0.747325	Blue	6
7-3_E1CA2(P34E8)-VP_P3_()GTT(-)NCS_pH2AX-cy3(R)_CD31-A488(G)_Dapi(B)_x20.tif	Threshold	6	2231	53.2973	171.269	60.7705	36.7119	0.955771	Blue	8
7-3_E1CA2(P34E8)-VP_P3_()GTT(-)NCS_pH2AX-cy3(R)_CD31-A488(G)_Dapi(B)_x20.tif	Threshold	7	1152	38.2985	132.847	46.1896	24.9407	0.820277	Blue	1
7-3_E1CA2(P34E8)-VP_P3_()GTT(-)NCS_pH2AX-cy3(R)_CD31-A488(G)_Dapi(B)_x20.tif	Threshold	8	1417	42.4756	143.343	53.0104	26.7306	0.866619	Blue	0
7-3_E1CA2(P34E8)-VP_P3_()GTT(-)NCS_pH2AX-cy3(R)_CD31-A488(G)_Dapi(B)_x20.tif	Threshold	9	2188	52.7811	203.963	71.2897	30.6917	0.66093	Blue	0
7-3_E1CA2(P34E8)-VP_P3_()GTT(-)NCS_pH2AX-cy3(R)_CD31-A488(G)_Dapi(B)_x20.tif	Threshold	10	1902	49.2108	170.483	59.2456	32.1037	0.82235	Blue	6
7-3_E1CA2(P34E8)-VP_P3_()GTT(-)NCS_pH2AX-cy3(R)_CD31-A488(G)_Dapi(B)_x20.tif	Threshold	11	2296	54.0681	183.201	68.1171	33.7067	0.859661	Blue	>10
7-3_E1CA2(P34E8)-VP_P3_()GTT(-)NCS_pH2AX-cy3(R)_CD31-A488(G)_Dapi(B)_x20.tif	Threshold	12	2237	53.3689	176.497	59.7913	37.4135	0.902405	Blue	>10
7-3_E1CA2(P34E8)-VP_P3_()GTT(-)NCS_pH2AX-cy3(R)_CD31-A488(G)_Dapi(B)_x20.tif	Threshold	13	2105	51.7704	167.342	58.9789	35.6907	0.944613	Blue	>10
7-3_E1CA2(P34E8)-VP_P3_()GTT(-)NCS_pH2AX-cy3(R)_CD31-A488(G)_Dapi(B)_x20.tif	Threshold	14	1360	41.6126	136.314	51.6911	26.3101	0.919751	Blue	10
7-3_E1CA2(P34E8)-VP_P3_()GTT(-)NCS_pH2AX-cy3(R)_CD31-A488(G)_Dapi(B)_x20.tif	Threshold	15	1550	44.4243	145.469	52.543	29.4996	0.920452	Blue	>10
7-3_E1CA2(P34E8)-VP_P3_()GTT(-)NCS_pH2AX-cy3(R)_CD31-A488(G)_Dapi(B)_x20.tif	Threshold	16	4401	74.8567	271.287	81.9203	53.7229	0.751458	Blue	>10
7-3_E1CA2(P34E8)-VP_P3_()GTT(-)NCS_pH2AX-cy3(R)_CD31-A488(G)_Dapi(B)_x20.tif	Threshold	17	2022	50.7394	167.437	61.0799	33.1042	0.906334	Blue	>10
7-3_E1CA2(P34E8)-VP_P3_()GTT(-)NCS_pH2AX-cy3(R)_CD31-A488(G)_Dapi(B)_x20.tif	Threshold	18	1464	43.1743	138.535	51.12	28.6385	0.958587	Blue	6
7-4_E1CA2(P34E8)-VP_P3_()GTT(-)NCS_pH2AX-cy3(R)_CD31-A488(G)_Dapi(B)_x20.tif	Threshold	1	1288	40.4961	131.506	44.6013	28.8781	0.935912	Blue	0
7-4_E1CA2(P34E8)-VP_P3_()GTT(-)NCS_pH2AX-cy3(R)_CD31-A488(G)_Dapi(B)_x20.tif	Threshold	2	2189	52.7932	179.044	67.7588	32.3058	0.858099	Blue	10
7-4_E1CA2(P34E8)-VP_P3_()GTT(-)NCS_pH2AX-cy3(R)_CD31-A488(G)_Dapi(B)_x20.tif	Threshold	3	2183	52.7208	174.371	62.3947	34.9869	0.902228	Blue	7
7-4_E1CA2(P34E8)-VP_P3_()GTT(-)NCS_pH2AX-cy3(R)_CD31-A488(G)_Dapi(B)_x20.tif	Threshold	4	1226	39.5094	135.528	50.6489	24.2059	0.838766	Blue	4
7-4_E1CA2(P34E8)-VP_P3_()GTT(-)NCS_pH2AX-cy3(R)_CD31-A488(G)_Dapi(B)_x20.tif	Threshold	5	2761	59.2909	219.036	70.1721	39.3461	0.723175	Blue	4
7-4_E1CA2(P34E8)-VP_P3_()GTT(-)NCS_pH2AX-cy3(R)_CD31-A488(G)_Dapi(B)_x20.tif	Threshold	6	2443	55.7721	225.51	83.4963	29.2588	0.603672	Blue	6
7-4_E1CA2(P34E8)-VP_P3_()GTT(-)NCS_pH2AX-cy3(R)_CD31-A488(G)_Dapi(B)_x20.tif	Threshold	7	2001	50.4753	185.882	59.0608	33.8804	0.727748	Blue	6
7-4_E1CA2(P34E8)-VP_P3_()GTT(-)NCS_pH2AX-cy3(R)_CD31-A488(G)_Dapi(B)_x20.tif	Threshold	8	2037	50.9273	175.942	65.7704	30.9714	0.826921	Blue	10
7-4_E1CA2(P34E8)-VP_P3_()GTT(-)NCS_pH2AX-cy3(R)_CD31-A488(G)_Dapi(B)_x20.tif	Threshold	9	1431	42.685	139.09	49.372	28.984	0.929512	Blue	6	diffuse
7-4_E1CA2(P34E8)-VP_P3_()GTT(-)NCS_pH2AX-cy3(R)_CD31-A488(G)_Dapi(B)_x20.tif	Threshold	10	1908	49.2883	162.439	58.7971	32.4506	0.908676	Blue	9
7-4_E1CA2(P34E8)-VP_P3_()GTT(-)NCS_pH2AX-cy3(R)_CD31-A488(G)_Dapi(B)_x20.tif	Threshold	11	1792	47.7666	158.186	56.9705	31.4549	0.899932	Blue	10
7-4_E1CA2(P34E8)-VP_P3_()GTT(-)NCS_pH2AX-cy3(R)_CD31-A488(G)_Dapi(B)_x20.tif	Threshold	12	2246	53.4761	178.068	64.2787	34.9416	0.890121	Blue	>10
7-4_E1CA2(P34E8)-VP_P3_()GTT(-)NCS_pH2AX-cy3(R)_CD31-A488(G)_Dapi(B)_x20.tif	Threshold	13	1709	46.6473	153.934	58.978	28.9769	0.906322	Blue	10
7-4_E1CA2(P34E8)-VP_P3_()GTT(-)NCS_pH2AX-cy3(R)_CD31-A488(G)_Dapi(B)_x20.tif	Threshold	14	2067	51.3009	177.838	63.436	32.584	0.821302	Blue	>10
7-4_E1CA2(P34E8)-VP_P3_()GTT(-)NCS_pH2AX-cy3(R)_CD31-A488(G)_Dapi(B)_x20.tif	Threshold	15	2289	53.9856	179.178	63.434	36.0847	0.895951	Blue	>10
7-4_E1CA2(P34E8)-VP_P3_()GTT(-)NCS_pH2AX-cy3(R)_CD31-A488(G)_Dapi(B)_x20.tif	Threshold	16	1027	36.161	143.954	52.3644	19.6126	0.622778	Blue	10
7-5_E1CA2(P34E8)-VP_P3_()GTT(-)NCS_pH2AX-cy3(R)_CD31-A488(G)_Dapi(B)_x20.tif	Threshold	1	1378	41.887	137.98	51.4477	26.7845	0.909554	Blue	0
7-5_E1CA2(P34E8)-VP_P3_()GTT(-)NCS_pH2AX-cy3(R)_CD31-A488(G)_Dapi(B)_x20.tif	Threshold	2	1908	49.2883	164.2	58.2811	32.7379	0.889286	Blue	>10	diffuse
7-5_E1CA2(P34E8)-VP_P3_()GTT(-)NCS_pH2AX-cy3(R)_CD31-A488(G)_Dapi(B)_x20.tif	Threshold	3	1757	47.2978	157.171	53.3932	32.9068	0.893793	Blue	0
7-5_E1CA2(P34E8)-VP_P3_()GTT(-)NCS_pH2AX-cy3(R)_CD31-A488(G)_Dapi(B)_x20.tif	Threshold	4	1334	41.2129	133.862	48.1655	27.6962	0.935513	Blue	6	diffuse
7-5_E1CA2(P34E8)-VP_P3_()GTT(-)NCS_pH2AX-cy3(R)_CD31-A488(G)_Dapi(B)_x20.tif	Threshold	5	2039	50.9523	167.572	64.159	31.7804	0.912485	Blue	4
7-5_E1CA2(P34E8)-VP_P3_()GTT(-)NCS_pH2AX-cy3(R)_CD31-A488(G)_Dapi(B)_x20.tif	Threshold	6	1789	47.7266	179.408	59.7757	29.9286	0.698448	Blue	1
7-5_E1CA2(P34E8)-VP_P3_()GTT(-)NCS_pH2AX-cy3(R)_CD31-A488(G)_Dapi(B)_x20.tif	Threshold	7	1905	49.2496	164.66	57.0758	33.3767	0.882933	Blue	4
7-5_E1CA2(P34E8)-VP_P3_()GTT(-)NCS_pH2AX-cy3(R)_CD31-A488(G)_Dapi(B)_x20.tif	Threshold	8	3587	67.5804	264.583	94.2215	38.0699	0.6439	Blue	>10
7-5_E1CA2(P34E8)-VP_P3_()GTT(-)NCS_pH2AX-cy3(R)_CD31-A488(G)_Dapi(B)_x20.tif	Threshold	11	1949	49.8151	163.185	58.0684	33.5639	0.919736	Blue	>10	diffuse
7-5_E1CA2(P34E8)-VP_P3_()GTT(-)NCS_pH2AX-cy3(R)_CD31-A488(G)_Dapi(B)_x20.tif	Threshold	12	1618	45.3883	148.246	55.2318	29.2947	0.925175	Blue	10
7-5_E1CA2(P34E8)-VP_P3_()GTT(-)NCS_pH2AX-cy3(R)_CD31-A488(G)_Dapi(B)_x20.tif	Threshold	13	1690	46.3872	150.602	51.3564	32.9073	0.936344	Blue	5
7-5_E1CA2(P34E8)-VP_P3_()GTT(-)NCS_pH2AX-cy3(R)_CD31-A488(G)_Dapi(B)_x20.tif	Threshold	14	1834	48.3231	160.868	59.5219	30.8122	0.890575	Blue	3
7-5_E1CA2(P34E8)-VP_P3_()GTT(-)NCS_pH2AX-cy3(R)_CD31-A488(G)_Dapi(B)_x20.tif	Threshold	15	1692	46.4147	153.744	52.998	31.9257	0.899532	Blue	6	diffuse
7-5_E1CA2(P34E8)-VP_P3_()GTT(-)NCS_pH2AX-cy3(R)_CD31-A488(G)_Dapi(B)_x20.tif	Threshold	17	1642	45.7237	151.713	57.218	28.6973	0.896478	Blue	6	diffuse
7-5_E1CA2(P34E8)-VP_P3_()GTT(-)NCS_pH2AX-cy3(R)_CD31-A488(G)_Dapi(B)_x20.tif	Threshold	18	2045	51.0272	169.888	58.4839	34.9669	0.89038	Blue	>10	diffuse
7-5_E1CA2(P34E8)-VP_P3_()GTT(-)NCS_pH2AX-cy3(R)_CD31-A488(G)_Dapi(B)_x20.tif	Threshold	19	1214	39.3156	131.276	50.0326	24.2642	0.885235	Blue	7	diffuse
7-5_E1CA2(P34E8)-VP_P3_()GTT(-)NCS_pH2AX-cy3(R)_CD31-A488(G)_Dapi(B)_x20.tif	Threshold	20	1825	48.2044	160.638	59.4588	30.6935	0.888744	Blue	7
7-5_E1CA2(P34E8)-VP_P3_()GTT(-)NCS_pH2AX-cy3(R)_CD31-A488(G)_Dapi(B)_x20.tif	Threshold	21	2078	51.4373	165.216	54.822	37.9045	0.956652	Blue	>10
7-5_E1CA2(P34E8)-VP_P3_()GTT(-)NCS_pH2AX-cy3(R)_CD31-A488(G)_Dapi(B)_x20.tif	Threshold	22	1247	39.8463	131.276	44.2769	28.1637	0.909298	Blue	9
7-5_E1CA2(P34E8)-VP_P3_()GTT(-)NCS_pH2AX-cy3(R)_CD31-A488(G)_Dapi(B)_x20.tif	Threshold	23	1696	46.4695	151.348	53	32	0.930429	Blue	7

## Sheet: Object Count Raw (2)
	# pH2AX foci per cell				# pDNAPKc foci /cell		# pH2AX foci per cell				# pH2AX foci per cell				# pDNAPKc foci /cell		# pH2AX foci per cell
	E1CA2										E1CA2
	(p34 E8)-VP	(p24+1+14 LIF-3i)-VP	(p34 E8)-VP	(p24+1+14 LIF-3i)-VP	(p34 E8)-VP	(p24+1+14 LIF-3i)-VP	(p34 E8)-VP				(p34 E8)-VP	(p24+1+14 LIF-3i)-VP	(p34 E8)-VP	(p24+1+14 LIF-3i)-VP	(p34 E8)-VP	(p24+1+14 LIF-3i)-VP	(p34 E8)-VP
cell#	untreated		NCS treated		NCS treated		GTT				untreated		NCS treated		NCS treated		GTT
1	1	0	6	9	0	4	0			diffuse	27	34	0	0	0	0	0
2	0	D	>10	>10	0	4	0			0	44	20	0	7	8	6	11
3	0	4	>10	3	0	6	7			1	7	1	0	2	1	1	7
4	1	D	>10	9	5	>10	0			2	5	7	3	6	3	2	0
5	4	D	>10	10	0	0	4			3	3	5	2	8	4	7	1
6	4	2	>10	5	0	4	8			4	7	1	0	3	6	13	6
7	0	0	8	9	0	10 diffuse	1			5	6	2	0	9	14	9	4
8	0	6	>10	>10	0	4	1			6	3	4	3	1	11	15	11
9	0	5	>10	>10	2	5	6			7	6	1	5	3	8	3	7
10	0	9	>10	>10	9	5	4			8	6	1	13	8	14	6	5
11	0	3	>10	>10	2	3	6			9	2	2	9	4	9	4	3
12	0	D	>10	>10	4	5	>10			10	1	0	10	9	8	8	8
13	5	D	>10	>10	4	4	5			>10	11	5	120	69	71	32	24
14	8	1	>10	>10	5	6	>10			total cell number analyzed	128	83	165	129	157	106	87
15	0	D	8	>10	>10	4	>10
16	0	D	10	>10	5	10	>10				# pH2AX foci per cell				# pDNAPKc foci /cell		# pH2AX foci per cell
17	0	>10	10	10	3	3	8				E1CA2
18	0	D	>10	>10	3	6	1				(p34 E8)-VP	(p24+1+14 LIF-3i)-VP	(p34 E8)-VP	(p24+1+14 LIF-3i)-VP	(p34 E8)-VP	(p24+1+14 LIF-3i)-VP	(p34 E8)-VP
19	D	D	>10	>10	8	3	>10				untreated		NCS treated		NCS treated		GTT
20	4	D	>10	>10	8	3	0			0	0.554688	0.650602	0	0.0542636	0.0509554	0.0566038	0.126437
21	7	D	7	>10	5	6	0			1	0.0546875	0.0120482	0	0.0155039	0.00636943	0.00943396	0.0804598
22	0	D	>10	>10	4	5	1			2	0.0390625	0.0843373	0.0181818	0.0465116	0.0191083	0.0188679	0
23	0	D	>10	>10	7	6	>10			3	0.0234375	0.060241	0.0121212	0.0620155	0.0254777	0.0660377	0.0114943
24	0	D	>10	0	9	4	10			4	0.0546875	0.0120482	0	0.0232558	0.0382166	0.122642	0.0689655
25	0	0	8	0	6	4	7			5	0.046875	0.0240964	0	0.0697674	0.089172	0.0849057	0.045977
26	0	0	>10	>10	3	5	9			6	0.0234375	0.0481928	0.0181818	0.00775194	0.0700637	0.141509	0.126437
27	4	0	>10	4	5	8	5			7	0.046875	0.0120482	0.030303	0.0232558	0.0509554	0.0283019	0.0804598
28	0	0	>10	8	6	8	7			8	0.046875	0.0120482	0.0787879	0.0620155	0.089172	0.0566038	0.0574713
29	0	0	>10	>10	5	6	>10			9	0.015625	0.0240964	0.0545455	0.0310078	0.0573248	0.0377358	0.0344828
30	4	7	>10	9	9	4	8			10	0.0078125	0	0.0606061	0.0697674	0.0509554	0.0754717	0.091954
31	0	6	>10	>10	6	4	>10			>10	0.0859375	0.060241	0.727273	0.534884	0.452229	0.301887	0.275862
32	0	0	>10	>10	5	3	>10			total cell number analyzed	128	83	165	129	157	106	87
33	0	0	>10	5	9	6	>10
34	D	8	2	>10	8	4	8
35	7	D	2	>10	5	4	0				# pH2AX foci per cell				# pDNAPKc foci /cell		# pH2AX foci per cell				# pH2AX foci per cell				# pDNAPKc foci /cell		# pH2AX foci per cell
36	1	D	8	>10	>10	7	1				E1CA2										E1CA2
37	0	D	>10	2	8	6	5				untreated		NCS treated		NCS treated		hyperglycemia				untreated		NCS treated		NCS treated		hyperglycemia
38	7	9	8	0	6	2	6				E8-VP	LIF-3i-VP	E8-VP	LIF-3i-VP	E8-VP	LIF-3i-VP	E8-VP				E8-VP (N=128)	LIF-3i-VP (N=83)	E8-VP (N=165)	LIF-3i-VP (N=129)	E8-VP	LIF-3i-VP	E8-VP
39	5	D	>10	5	3	1	8			0 or diffuse	0.554688	0.650602	0	0.0542636	0.0509554	0.0566038	0.126437			0 or diffuse	0.554688	0.650602	0	0.0542636	0.0509554	0.0566038	0.126437
40	5	>10	8	>10	8	>10	1			1-10	0.359375	0.289157	0.272727	0.410853	0.496815	0.641509	0.597701			1-5	0.21875	0.192771	0.030303	0.217054	0.178344	0.301887	0.206897
41	6	>10	>10	>10	5	2	0			>10	0.0859375	0.060241	0.727273	0.534884	0.452229	0.301887	0.275862			6-10	0.140625	0.0963855	0.242424	0.193798	0.318471	0.339623	0.390805
42	0	6	>10	10	10	9	0				1	1	1	1	1	1	1			>10	0.0859375	0.060241	0.727273	0.534884	0.452229	0.301887	0.275862
43	0	2	>10	>10	>10	6	6														1	1	1	1	1	1	1
44	0	2	>10	5	6	>10	>10				# pH2AX foci per cell				# pDNAPKc foci /cell		# pH2AX foci per cell
45	D	0	>10	2	8	10	>10				E1CA2
46	0	D	>10	>10	10	>10	>10				(p34 E8)-VP	(p24+1+14 LIF-3i)-VP	(p34 E8)-VP	(p24+1+14 LIF-3i)-VP	(p34 E8)-VP	(p24+1+14 LIF-3i)-VP	(p34 E8)-VP
47	0	3	>10	3	8	>10	10				untreated		NCS treated		NCS treated		GTT
48	0	2	>10	>10	9	9	>10
49	0	3	>10	>10	>10	10	>10
50	8	0	7	10	>10	>10	>10
51	0	0	>10	>10	>10	>10	6				# pDNAPKc foci /cell
52	0	D	>10	>10	6	6	0				NCS treated
53	0	D	>10	>10	6	10	10				E8-VP	LIF-3i-VP
54	5	D	>10	7	>10	9	7			0	0.0509554	0.0566038
55	0	D	>10	0	10	>10	4			1-10	0.496815	0.641509
56	0	>10	10	>10	>10	>10	4			>10	0.452229	0.301887
57	3	D	>10	4	>10	8	6			total cell number analyzed	1	1
58	7	5	>10	>10	>10	10	6
59	0	6	>10	>10	>10	10	10
60	1	>10	>10	>10	>10	>10	6
61	4	2	>10	5	>10	6	9
62	9	D	>10	10	2	4	10
63	D	2	>10	5	>10	0	>10
64	D	0	>10	>10	>10	3	10
65	D	0	>10	>10	>10	>10	>10
66	D	0	>10	0	>10	7	>10
67	D	0	2	10	9	>10	10
68	5	2	>10	>10	>10	8	0
69	D	0	>10	3	>10	8	>10
70	0	D	10	8	1	5	0
71	0	D	>10	6	10	>10	6
72	0	0	9	3	7	6	4
73	2	D	8	>10	>10	>10	1
74	2	D	8	>10	8	6	4
75	1	D	>10	2	7	0	>10
76	6	0	>10	0	10	0	>10
77	1	0	>10	3	6	0	10
78	7	3	>10	>10	>10	8	5
79	0	3	>10	2	>10	5	3
80	D	D	>10	2	>10	9	6
81	D	D	3	>10	>10	7	6
82	2	D	9	>10	>10	>10	>10
83	D	D	8	4	>10	>10	7
84	D		>10	10	>10	5	7
85	10		>10	>10	10	>10	>10
86	D		>10	10	>10	>10	9
87	D		>10	8	>10	>10	7
88	D		>10	>10	10	>10
89	0		9	>10	>10	>10
90	0		>10	7	>10	>10
91	D		>10	>10	>10	>10
92	D		>10	>10	8	>10
93	D		>10	>10	>10	0
94	D		>10	>10	>10	5
95	7		>10	>10	>10	>10
96	3		>10	>10	>10	10
97	D		>10	>10	6	3
98	D		>10	>10	>10	6
99	9		6	>10	>10	>10
100	>10		>10	>10	>10	10
101	D		8	>10	>10	>10
102	2		>10	3	>10	>10
103	0		3	0	>10	>10
104	>10		7	5	>10	>10
105	5		9	5	>10	>10
106	>10		>10	8	4	6
107	D		>10	7	4
108	8		>10	1	8
109	>10		>10	>10	>10
110	>10		>10	>10	7
111	D		>10	>10	>10
112	0		9	>10	>10
113	1		>10	>10	>10
114	4		9	>10	6
115	2		10	>10	>10
116	8		>10	>10	>10
117	6		>10	>10	>10
118	D		>10	10	8
119	8		>10	8	>10
120	D		>10	5	>10
121	>10		>10	8	>10
122	>10		9	1	>10
123	>10		>10	2	>10
124	8		>10	8	>10
125	>10		>10	3	>10
126	3		>10	>10	>10
127	>10		>10	8	>10
128	>10		>10	>10	5
129			>10	>10	5
130			>10	3	7
131			>10		5
132			8		7
133			9		0
134			8		5
135			8		6
136			10		>10
137			>10		9
138			>10		9
139			>10		>10
140			7		>10
141			7		9
142			10		>10
143			>10		>10
144			>10		8
145			>10		>10
146			>10		5
147			>10		8
148			>10		>10
149			>10		>10
150			>10		>10
151			>10		>10
152			9		10
153			>10		7
154			>10		>10
155			>10		7
156			10		8
157			>10		4
158			>10
159			>10
160			>10
161			>10
162			10
163			10
164			>10
165			6
total cell number analyzed	128	83	165	129	157	106	87
