# Supplementary material for: Vascular progenitors generated from tankyrase inhibitor-regulated naïve diabetic human iPSC potentiate efficient revascularization of ischemic retina
Source: Nat Commun. 2020 Mar 5;11:1195. doi: 10.1038/s41467-020-14764-5 (PMC7058090; doi:10.1038/s41467-020-14764-5)
Supplement: Supplementary file 10 — Source Data [file 41467_2020_14764_MOESM10_ESM.zip › 212715_2_supp_0_q2yz4s/NCOMMS-19-18543B Source Data/Source Files/FIGS 1 &2 quantification teratoma C1.2 and E1C1-3.xlsx]

## Sheet: Figs. 1& 2-teratomas
													AVERAGE					SD					SEM
			section#	osteoblast	chondroblast	gut/glandular	neural rosettes	pigmented epithelium					mesoderm	definitive endoderm	ectoderm			mesoderm	definitive endoderm	ectoderm			mesoderm	definitive endoderm	ectoderm
	hiPSC line C1.2	E8-primed	1	2	19	35	8	5				C1.2	chondroblasts	gut, glandular	neural rosettes	pigemented epithelium		chondroblasts	gut, glandular	neural rosettes	pigemented epithelium		chondroblasts	gut, glandular	neural rosettes	pigmented epithelium
	(normal nondiabetic fibroblast hiPSC		2	7	14	54	15	3				primed	20.45	44.3	10.35	4.3		4.08431	4.32982	3.84263	1.78001		0.913279	0.968178	0.859238	0.398021
			3	5	22	46	14	5				LIF-3i	15.0556	74.2222	108.944	8.66667		4.64596	10.2243	18.4757	4.0293		1.09506	2.40989	4.35475	0.949716
			4	8	18	51	15	8
			5	9	19	46	13	6
			6	8	19	47	11	7
			7	8	21	43	20	7
			8	10	18	39	8	4
			9	11	13	44	8	5
			10	11	16	41	9	4
			11	9	20	45	9	4
			12	11	20	47	11	4
			13	10	18	42	10	6
			14	8	22	46	10	3
			15	7	19	43	14	3
			16	7	27	38	9	3
			17	7	27	45	6	2
			18	8	26	44	7	2
			19	9	25	48	5	2
			20	8	26	42	5	3
	hiPSC line C1.2	LIF3i-naïve	1a	0	14	65	109	13
	(normal nondiabetic fibroblast hiPSC		1b	0	20	70	104	7
			2a	0	16	66	90	3
			2b	0	15	60	84	9
			3a	0	13	58	94	9
			3b	0	15	70	100	8
			4a	0	13	83	125	6
			4b	0	13	66	148	3
			5a	0	11	90	132	5
			5b	0	17	79	94	5
			6a	0	16	90	136	5
			6b	0	13	90	118	7
			7a	0	15	83	120	12
			7b	0	9	74	91	10
			8a	0	12	68	90	11
			8b	0	14	77	108	11
			9a	0	14	67	96	14
			9b	0	31	80	122	18
			10a
			10b
			11a
			11b
			12a
			12b
			13a
			13b
			14a
			14b
			15a
			15b
			16a
			16b
			17a
			17b
			18a
			18b
			19a
			19b
			20a
			20b
			21a
			21b
			22a
			22b
			23a
			23b
			24a
			24b
			25a
			25b
	DhiPSC line E1C1	E8 primed	1	0	2	14	160	24					AVERAGE					SD					SEM
	diabetic fibroblast-hiPSC		2	0	1	15	134	35					mesoderm	definitive endoderm	ectoderm			mesoderm	definitive endoderm	ectoderm			mesoderm	definitive endoderm	ectoderm
			3	0	1	9	126	15				E1C1	chondroblasts	gut, glandular	neural rosettes	pigemented epithelium		chondroblasts	gut, glandular	neural rosettes	pigemented epithelium		chondroblasts	gut, glandular	neural rosettes	pigemented epithelium
			4	0	1	11	148	34				primed	1.30769	14.2308	94.7692	11.9231		0.85485	7.7691	42.8839	15.4729		0.237093	2.15476	11.8938	4.29141
			5	0	1	13	133	39				LIF-3i	10.4615	92.5385	145.154	9.69231		7.50128	17.3715	35.7721	6.82379		2.08048	4.81799	9.92139	1.89258
		E8 primed	1a	2	0	5	54	2
			1b	2	1	12	45	3
			2a	3	0	5	28	0
			2c	0	2	18	87	0
			3a	0	3	35	110	1
			3c	0	1	13	65	0
			4a	0	2	13	64	0
			4b	0	2	22	78	2
		LIF-3i naïve	1	0	2	74	94	2
			2	0	2	89	127	6
			3	0	3	59	93	4
			4	0	1	94	134	3
			5	0	2	85	166	10
		LIF-3i naïve	1a	0	17	87	124	1
			1b	0	20	98	127	5
			2a	0	16	130	139	17
			2c	0	18	110	138	19
			3a	9	13	106	154	15
			3c	10	14	92	188	17
			4a	12	9	97	202	8
			4b	15	19	82	201	19
			ttest	0.0733824	0.00020533	1.37703e-13	0.00337718	0.638644
