# Supplementary material for: Vascular progenitors generated from tankyrase inhibitor-regulated naïve diabetic human iPSC potentiate efficient revascularization of ischemic retina
Source: Nat Commun. 2020 Mar 5;11:1195. doi: 10.1038/s41467-020-14764-5 (PMC7058090; doi:10.1038/s41467-020-14764-5)
Supplement: Supplementary file 10 — Source Data [file 41467_2020_14764_MOESM10_ESM.zip › 212715_2_supp_0_q2yz4s/NCOMMS-19-18543B Source Data/Source Files/Supp FIG 1a neural diff Naive vs primed-FACS-v4.xlsx]

## Sheet: Day 10 Differentiation
				D10
			CB-iPSC	Primed	Naïve
		Nestin+Sox1+	E5C3	44.8	72.8
			E5C1	58	84.5
			LZ6+10	21.3	43.7
			Ave	41.3667	67
			Std	18.5893	21.0093
			SEM	10.7326	12.1297
			pvalue	0.00423598			P<0.005
			Fib-iPSC
			C1.2	42.7	85
			C2	17.4	37.6
			7ta	24.1	58.8
			Ave	28.0667	60.4667
			Std	13.1081	23.7439
			SEM	7.56799	13.7086
			pvalue	0.0377775			P<0.05
