# Supplementary material for: Vascular progenitors generated from tankyrase inhibitor-regulated naïve diabetic human iPSC potentiate efficient revascularization of ischemic retina
Source: Nat Commun. 2020 Mar 5;11:1195. doi: 10.1038/s41467-020-14764-5 (PMC7058090; doi:10.1038/s41467-020-14764-5)
Supplement: Supplementary file 10 — Source Data [file 41467_2020_14764_MOESM10_ESM.zip › 212715_2_supp_0_q2yz4s/NCOMMS-19-18543B Source Data/Source Files/Supp Fig 4d.xlsx]

## Sheet: expanded VP analysis
	Date analyzed			CD31+CD146+	CD34+	CD144+	CXCR4+	CD90+	CD105+
Naïve-CB-iPSC-VP	2017-01-20	E5C3-L3i	P14+1+15L3i	78.4	29.6	82.2	43.4	83.1	59.3
Naïve-D-iPSC-VP	2017-01-20	E1CA2-L3i	P21+17puro+1+15L3i	85.5	59.7	92.3	60.7	91.5	73.21
