# Supplementary material for: Vascular progenitors generated from tankyrase inhibitor-regulated naïve diabetic human iPSC potentiate efficient revascularization of ischemic retina
Source: Nat Commun. 2020 Mar 5;11:1195. doi: 10.1038/s41467-020-14764-5 (PMC7058090; doi:10.1038/s41467-020-14764-5)
Supplement: Supplementary file 10 — Source Data [file 41467_2020_14764_MOESM10_ESM.zip › 212715_2_supp_0_q2yz4s/NCOMMS-19-18543B Source Data/Source Files/Supp Fig. 1c Endodermal%20diff%20summary-3.xlsx]

## Sheet: Endodermal Diff
	Date analyzed	Cells	Passage No	FoxA2+
CB-iPSC	2015-06-23	E5C3-P	P25	81.5
		E5C3-N		96.2
	2015-06-23	E5C1-P	P21	87.4
		E5C1-N		96
	2015-06-23	E17C6-P	P25	85.8
		E17C6-N		93
Fibroblast-iPSC	2015-06-23	7Ta-P	P60	74.5
		7Ta-N		89.9
	2015-06-23	C1.2-P	P13	62.8
		C1.2-N		94.9
	2015-06-23	C2-P	P26	73.3
		C2-N		94.3
			Prime	FoxA2+
			E5C3	81.5
			E5C1	87.4
			E17C6	85.8
			7Ta	74.5
			C1.2	62.8
			C2	73.3
			Ave	77.55
			STD	9.22621
			SEM	3.76659
			Naïve	FoxA2+
			E5C3	96.2
			E5C1	96
			E17C6	93
			7Ta	89.9
			C1.2	94.9
			C2	94.3
			Ave	94.05
			STD	2.3467
			SEM	0.958036
		P-value	btw all P vs N	0.0017017
			Prime-CB-iPSC	FoxA2+
			E5C3	81.5
			E5C1	87.4
			E17C6	85.8
			Ave	84.9
			STD	3.05123
			SEM	1.76163
			Naïve-CB-iPSC	FoxA2+
			E5C3	96.2
			E5C1	96
			E17C6	93
			Ave	95.0667
			STD	1.79258
			SEM	1.03494
		P-value	btw CB-iPSC P vs N	0.00761901
			Prime-Fibro-iPSC	FoxA2+
			7Ta	74.5
			C1.2	62.8
			C2	73.3
			Ave	70.2
			STD	6.43661
			SEM	3.71618
			Naive-Fibro-iPSC	FoxA2+
			7Ta	89.9
			C1.2	94.9
			C2	94.3
			Ave	93.0333
			STD	2.73008
			SEM	1.57621
		P-value	btw Fibro-iPSC P vs N	0.0048137
