# Supplementary material for: Vascular progenitors generated from tankyrase inhibitor-regulated naïve diabetic human iPSC potentiate efficient revascularization of ischemic retina
Source: Nat Commun. 2020 Mar 5;11:1195. doi: 10.1038/s41467-020-14764-5 (PMC7058090; doi:10.1038/s41467-020-14764-5)
Supplement: Supplementary file 10 — Source Data [file 41467_2020_14764_MOESM10_ESM.zip › 212715_2_supp_0_q2yz4s/NCOMMS-19-18543B Source Data/Source Files/Supp Fig. 3a.xlsx]

## Sheet: P vs N vascular diff kinetics
			FACS date
			Days of differentiation	D0	D4	D7	D10
		Passage	SSEA4+Tra1-81+	0	4	7	10
E8-D-iPSC	E1CA1	P14+7+25 E8	2016-09-15	96.6	88.2	84	34.7
	E1C1	P13 E8	2018-02-06	69	61	14	1.5
			Ave	82.8	74.6	49	18.1
			STD	19.5161	19.2333	49.4975	23.4759
			SEM	13.8	13.6	35	16.6
L3i-D-iPSC	E1CA1	P14+7+20+6L3i	2016-09-15	95.9	34.9	11	2.32
	E1C1	P12+1+3L3i	2018-02-15		32.7	10.4	3.2
			Ave	95.9	33.8	10.7	2.76
			STD	#DIV/0!	1.55563	0.424264	0.622254
			SEM	0	1.1	0.3	0.44
			CD31+CD146+	0	4	7	10
D-iPSC-Primed (E8)	E1CA1	P14+7+25 E8	2016-09-15	0	0.1	2.32	12.1
	E1C1	P13 E8	2018-02-06	0.76	0.31	0.99	8.3
			Ave	0.38	0.205	1.655	10.2
			STD	0.537401	0.148492	0.940452	2.68701
			SEM	0.38	0.105	0.665	1.9
D-iPSC-Naive (L3i)	E1CA1	P14+7+20+6L3i	2016-09-15	0	1.2	18.2	17.7
	E1C1	P12+1+3L3i	2018-02-15		0.92	21.7	27.6
			Ave	0	1.06	19.95	22.65
			STD	#DIV/0!	0.19799	2.47487	7.00036
			SEM	#DIV/0!	0.14	1.75	4.95
			CD34+	0	4	7	10
D-iPSC-Primed (E8)	E1CA1	P14+7+25 E8	2016-09-15	0	0.55	1.36	13.6
	E1C1	P13 E8	2018-02-06	0/44	4.26	2.25	8.38
			Ave	0	2.405	1.805	10.99
			STD	#DIV/0!	2.62337	0.629325	3.6911
			SEM	#DIV/0!	1.855	0.445	2.61
D-iPSC-Naive (L3i)	E1CA1	P14+7+20+6L3i	2016-09-15	0	3.12	19.5	20.1
	E1C1	P12+1+3L3i	2018-02-15		0.89	16.9	16.1
			Ave	0	2.005	18.2	18.1
			STD	#DIV/0!	1.57685	1.83848	2.82843
			SEM	#DIV/0!	1.115	1.3	2
			CD144+	0	4	7	10
D-iPSC-Primed (E8)	E1CA1	P14+7+25 E8	2016-09-15	0	0.3	2.26	13.4
	E1C1	P13 E8	2018-02-06	0	0.25	2.33	8.64
			Ave	0	0.275	2.295	11.02
			STD	0	0.0353553	0.0494975	3.36583
			SEM	0	0.025	0.035	2.38
D-iPSC-Naive (L3i)	E1CA1	P14+7+20+6L3i	2016-09-15	0	2.07	23.68	13.26
	E1C1	P12+1+3L3i	2018-02-15		0.26	16.66	15.32
			Ave	0	1.165	20.17	14.29
			STD	#DIV/0!	1.27986	4.96389	1.45664
			SEM	#DIV/0!	0.905	3.51	1.03
			CXCR4+
D-iPSC-Primed (E8)	E1CA1	P14+7+25 E8	2016-09-15
	E1C1	P13 E8	2018-02-06	26.6	23.4	38.77	66.43
D-iPSC-Naive (L3i)	E1CA1	P14+7+20+6L3i	2016-09-15
	E1C1	P12+1+3L3i	2018-02-15		0.54	27.46	31.62
			CD34+CD44+
D-iPSC-Primed (E8)	E1C1	P13 E8	2018-02-15				2.55
D-iPSC-Naive (L3i)	E1C1	P12+1+3L3i	2018-02-15			16.8	16.1
