# Supplementary material for: Vascular progenitors generated from tankyrase inhibitor-regulated naïve diabetic human iPSC potentiate efficient revascularization of ischemic retina
Source: Nat Commun. 2020 Mar 5;11:1195. doi: 10.1038/s41467-020-14764-5 (PMC7058090; doi:10.1038/s41467-020-14764-5)
Supplement: Supplementary file 10 — Source Data [file 41467_2020_14764_MOESM10_ESM.zip › 212715_2_supp_0_q2yz4s/NCOMMS-19-18543B Source Data/Source Files/Supp. 5c EDU-VP-PvsN-new.xlsx]

## Sheet: E5C3
			EDU
	FACS Date
		CD31+CD146+ sorted	E5C3-E8	E5C3-L3i
	2017-05-04	P1	6.35	7.56
	2017-05-04	P2	29.8	32.7
		P3	17.8	44.4
		P4	20	20.3
		P5	2.63	6.32
			EDU
	FACS Date		E1CA2 E8	E1CA2- L3i
		CD31+CD146+ sorted	D-iPSC-primed	D-iPSC-naïve
	2017-02-08	P0-VP (post sort D2)	24.8	29.6
	2017-03-10	P0-VP (post sort D2)	12.7	29.6
	2017-02-09	P1-VP	11.2	18.2
	2017-02-17	P2-VP	9.98	11.5
	2017-03-22	P2-VP	30.6	43.3
	2017-02-02	P3-VP	12.8	17.1

## Sheet: E1CA2 EDU 
			EDU
Passage	FACS Date		E1CA2 E8	E1CA2- L3i
		CD31+CD146+ sorted	D-iPSC-primed	D-iPSC-naïve
	2017-02-08	P0-VP (post sort D2)	24.8	29.6	E1CA2
P1	2017-03-10	P0-VP (post sort D2)	12.7	29.6	E1CA2
	2017-02-02	P0-VP (post sort D2)	12.8	17.1	E1CA2
		AVE	16.7667	25.4333
		STD	6.95725	7.21688
		p		0.208622
	2017-02-09	P1-VP	11.2	18.2
P2	2017-02-28	P1	24.8	29.6
		AVE	18	23.9
		STD	9.61665	8.06102
	2017-03-22	P2-VP	30.6	43.3
P3	2017-02-17	P2-VP	9.98	11.5
	2017-05-17	P2	14.9	34.2
		AVE	18.4933	29.6667
		STD	10.7694	16.3775
		p		0.379375
	2017-02-02	P3-VP	12.8	17.1	E1CA2
P4	2017-05-17	P3	17.6	44.4	E1CA2
	2017-08-16	P3	37.4	51.1	E1C1
		AVE	22.6	37.5333
		STD	13.0399	18.0101
		p		0.309387
		P4	15.5	20.4
P5	2017-05-25	P4	17	19.4
		AVE	16.25	19.9
		STD	1.06066	0.707107
		Passage no	E8-D-iPSC-VP (N=2)	L3i-D-iPSC-VP (N=2)
	AVE	0	16.7667	25.4333
		1	18	23.9
		2	18.4933	29.6667
		3	22.6	37.5333
		4	16.25	19.9
	STD	P0	6.95725	7.21688
		P1	9.61665	8.06102
		P2	10.7694	16.3775
		P3	13.0399	18.0101
		P4	0.815121	5.88066
	SEM	P0	4.01677	4.16667
		P1	6.8	5.7
		P2	6.21772	9.45557
		P3	7.52861	10.3981
		P4	0.576378	4.15825
	N	P0	3	3
		P1	2	2
		P2	3	3
		P3	3	3
		P4	2	2
