# Supplementary material for: Vascular progenitors generated from tankyrase inhibitor-regulated naïve diabetic human iPSC potentiate efficient revascularization of ischemic retina
Source: Nat Commun. 2020 Mar 5;11:1195. doi: 10.1038/s41467-020-14764-5 (PMC7058090; doi:10.1038/s41467-020-14764-5)
Supplement: Supplementary file 10 — Source Data [file 41467_2020_14764_MOESM10_ESM.zip › 212715_2_supp_0_q2yz4s/NCOMMS-19-18543B Source Data/Source Files/WB densitometry quantifications.xlsx]

## Sheet: Figure 2b
				Densitometry
protein	cell type	cell line	passage number	raw data	actin	normalized to actin ratios	isogenic naïve relative to primed fold difference
P-STAT3	D-hiPSC	E1CA1 primed	p12 E8	11752	103876	0.113135	1
P-STAT3	D-hiPSC	E1CA1 naïve	p8 E8 +1 LIF-5i +5 LIF-3i	56291	110611	0.50891	4.49826
P-STAT3	D-hiPSC	E1CA2 primed	p28 E8	13924	98368	0.14155	1
P-STAT3	D-hiPSC	E1CA2 naïve	p8 E8 +1 LIF-5i +6 LIF-3i	79240	102375	0.774017	5.46815
P-STAT3	D-hiPSC	E1C1 primed		9761	131341	0.074318	1
P-STAT3	D-hiPSC	E1C1 naïve		84077	143222	0.58704	7.89902
P-STAT3	hiPSC	C1.2 primed	p14 E8	20343	135177	0.150492	1
P-STAT3	hiPSC	C1.2 naïve	p13 E8 +1 LIF-5i +7 LIF-3i	170974	120111	1.42347	9.45878
P-STAT3	hiPSC	C2 primed	p38 E8	3261	27579	0.118242	1
P-STAT3	hiPSC	C2 naïve	p32 E8 +1 LIF-5i +12 LIF-3i	46989	26503	1.77297	14.9944
T-STAT3	D-hiPSC	E1CA1 primed	p12 E8	112184	103876	1.07998	1
T-STAT3	D-hiPSC	E1CA1 naïve	p8 E8 +1 LIF-5i +5 LIF-3i	202282	110611	1.82877	1.69334
T-STAT3	D-hiPSC	E1CA2 primed	p28 E8	115793	98368	1.17714	1
T-STAT3	D-hiPSC	E1CA2 naïve	p8 E8 +1 LIF-5i +6 LIF-3i	230971	102375	2.25613	1.91662
T-STAT3	D-hiPSC	E1C1 primed		154823	131341	1.17879	1
T-STAT3	D-hiPSC	E1C1 naïve		205429	143222	1.43434	1.21679
T-STAT3	hiPSC	C1.2 primed	p14 E8	167401	135177	1.23838	1
T-STAT3	hiPSC	C1.2 naïve	p13 E8 +1 LIF-5i +7 LIF-3i	252133	120111	2.09917	1.69509
T-STAT3	hiPSC	C2 primed	p38 E8	23561	27579	0.854309	1
T-STAT3	hiPSC	C2 naïve	p32 E8 +1 LIF-5i +12 LIF-3i	36888	26503	1.39184	1.6292
							Naïve vs primed p = 0.01 (two-tailed test)

## Sheet: Figure 2c
protein	cell type	cell line	passage number	raw data	actin	normalized to actin	isogenic relative to primed fold differences
TFAP2C	D-hiPSC	E1C1 primed		12338	179573	0.0687074	1
TFAP2C	D-hiPSC	E1C1 naïve		175472	175841	0.997902	14.5239

## Sheet: Figure 2e
protein	cell type	cell line	passage number	raw data	actin	normalized to actin	isogenic relative to primed fold differences
TANK1/2	D-hiPSC	E1C1 primed		33599	146405	0.229494	1
TANK1/2	D-hiPSC	E1C1 naïve		227701	137803	1.65237	7.20006
TANK1/2	hESC	H9 primed		36741	146849	0.250196	1
TANK1/2	hESC	H9 naïve		208244	141027	1.47663	5.90188
TANK1/2	hiPSC	E5C3 primed		13976	146090	0.0956671	1
TANK1/2	hiPSC	E5C3 naïve		89388	110928	0.80582	8.42317
AXIN1	D-hiPSC	E1C1 primed		46037	146405	0.31445	1
AXIN1	D-hiPSC	E1C1 naïve		190705	137803	1.3839	4.40101
AXIN1	hESC	H9 primed		51130	146849	0.348181	1
AXIN1	hESC	H9 naïve		142552	141027	1.01081	2.90313
AXIN1	hiPSC	E5C3 primed		12642	146090	0.0865357	1
AXIN1	hiPSC	E5C3 naïve		84832	110928	0.764748	8.83737
							Naïve vs primed p = 0.0002 (two tailed test)

## Sheet: Figure 5c
protein	cell type	cell line	passage number		raw data	actin	normalized to actin	isogenic relative to primed control -fold differences
P-H2AX	D-hiPSC-VP	E1C1 primed VP		control	7095.59	5522.11	1.28494	1
P-H2AX	D-hiPSC-VP	E1C1 primed VP		NCS treated	11253	6182.06	1.82026	1.41661
P-H2AX	D-hiPSC-VP	E1C1 naïve VP		control	5584.9	6580.06	0.848761	0.660545
P-H2AX	D-hiPSC-VP	E1C1 naïve VP		NCS treated	11535.9	6854.82	1.68289	1.3097
T-H2AX	D-hiPSC-VP	E1C1 primed VP		control	13017.2	11226.2	1.15954	1
T-H2AX	D-hiPSC-VP	E1C1 primed VP		NCS treated	15238.2	12048.7	1.26472	1.09071
T-H2AX	D-hiPSC-VP	E1C1 naïve VP		control	3543.1	10317.4	0.343409	0.296161
T-H2AX	D-hiPSC-VP	E1C1 naïve VP		NCS treated	6008.59	11063.4	0.543105	0.468381
RAD51	D-hiPSC-VP	E1C1 primed VP		control	10850.8	8397.84	1.2921	1
RAD51	D-hiPSC-VP	E1C1 primed VP		NCS treated	13335.6	9945.38	1.34089	1.03776
RAD51	D-hiPSC-VP	E1C1 naïve VP		control	8656.76	9380.38	0.922859	0.714234
RAD51	D-hiPSC-VP	E1C1 naïve VP		NCS treated	10096.5	9487.33	1.06421	0.823634
RAD54	D-hiPSC-VP	E1C1 primed VP		control	5605.89	11226.2	0.499357	1
RAD54	D-hiPSC-VP	E1C1 primed VP		NCS treated	5365.01	12048.7	0.445278	0.891702
RAD54	D-hiPSC-VP	E1C1 naïve VP		control	954.284	10317.4	0.0924923	0.185223
RAD54	D-hiPSC-VP	E1C1 naïve VP		NCS treated	845.163	11063.4	0.0763927	0.152982
P-P53	D-hiPSC-VP	E1C1 primed VP		control	6595.45	8397.84	0.785374	1
P-P53	D-hiPSC-VP	E1C1 primed VP		NCS treated	11776.6	9945.38	1.18413	1.50772
P-P53	D-hiPSC-VP	E1C1 naïve VP		control	265.092	9380.38	0.0282603	0.0359832
P-P53	D-hiPSC-VP	E1C1 naïve VP		NCS treated	265.092	9487.33	0.0279417	0.0355776
P53	D-hiPSC-VP	E1C1 primed VP		control	11353.6	11226.2	1.01134	1
P53	D-hiPSC-VP	E1C1 primed VP		NCS treated	11655.8	12048.7	0.967392	0.956542
P53	D-hiPSC-VP	E1C1 naïve VP		control	126.021	10317.4	0.0122144	0.0120774
P53	D-hiPSC-VP	E1C1 naïve VP		NCS treated	126.021	11063.4	0.0113908	0.011263

## Sheet: Figure S5
protein	cell type	cell line	passage number		raw data	actin	normalized to actin	isogenic relative to primed control fold differences
P-DNAPKc	hiPSC-VP	C2 primed VP		control	11095	57973	0.191382	1
P-DNAPKc	hiPSC-VP	C2 naïve VP		NCS treated	69393	60699	1.14323	5.97355
P-DNAPKc	hiPSC-VP	C2 primed VP		control	10260	57894	0.17722	0.926003
P-DNAPKc	hiPSC-VP	C2 naïve VP		NCS treated	47467	60509	0.784462	4.09893
DNAPKc	hiPSC-VP	C2 primed VP		control	84648	57973	1.46013	1
DNAPKc	hiPSC-VP	C2 naïve VP		NCS treated	72568	60699	1.19554	0.81879
DNAPKc	hiPSC-VP	C2 primed VP		control	49554	57894	0.855944	0.586211
DNAPKc	hiPSC-VP	C2 naïve VP		NCS treated	58123	60509	0.960568	0.657866
P-H2AX	hiPSC-VP	C2 primed VP		control	27979	133261	0.209956	1
P-H2AX	hiPSC-VP	C2 naïve VP		NCS treated	182550	103825	1.75825	8.37434
P-H2AX	hiPSC-VP	C2 primed VP		control	32592	142467	0.228769	1.0896
P-H2AX	hiPSC-VP	C2 naïve VP		NCS treated	70270	152581	0.460542	2.19351
total-H2AX	hiPSC-VP	C2 primed VP		control	43787	187540	0.233481	1
total-H2AX	hiPSC-VP	C2 naïve VP		NCS treated	55455	179077	0.309671	1.32632
total-H2AX	hiPSC-VP	C2 primed VP		control	56519	208402	0.271202	1.16156
total-H2AX	hiPSC-VP	C2 naïve VP		NCS treated	107928	253483	0.42578	1.82362

## Sheet: Figure 8c
protein	cell type	cell line	passage number	raw data	actin	normalized to actin	isogenic relative to primed control fols differences
EZH1	D-hiPSC	E1C1 primed		137410	38260	3.59148	1
EZH1	D-hiPSC	E1C1 naïve		37014	30207	1.22535	0.341181
EZH1	hiPSC	C1.2 primed		56980	38757	1.47019	1
EZH1	hiPSC	C1.2 naïve		35141	41072	0.855595	0.581964
EZH2	D-hiPSC	E1C1 primed		34413	38260	0.899451	1
EZH2	D-hiPSC	E1C1 naïve		23605	30207	0.781441	0.868798
EZH2	hiPSC	C1.2 primed		29349	38757	0.757257	1
EZH2	hiPSC	C1.2 naïve		31853	41072	0.775541	1.02414
SUZ12	D-hiPSC	E1C1 primed		32053	38260	0.837768	1
SUZ12	D-hiPSC	E1C1 naïve		21043	30207	0.696627	0.831527
SUZ12	hiPSC	C1.2 primed		32456	38757	0.837423	1
SUZ12	hiPSC	C1.2 naïve		31261	41072	0.761127	0.908892
JARID2	D-hiPSC	E1C1 primed		17217	35442	0.48578	1
JARID2	D-hiPSC	E1C1 naïve		9986	25850	0.386306	0.795228
JARID2	hiPSC	C1.2 primed		15906	33479	0.475104	1
JARID2	hiPSC	C1.2 naïve		3346	28307	0.118204	0.248796
